# Supplementary material for: Extreme genome diversity in the hyper-prevalent parasitic eukaryote Blastocystis
Source: PLoS Biol. 2017 Sep 11;15(9):e2003769. doi: 10.1371/journal.pbio.2003769 (PMC5608401; doi:10.1371/journal.pbio.2003769)
Supplement: S1 Data — (XLSX) [file pbio.2003769.s022.xlsx]

## Sheet: models
Secretome for Blastocystis ST1
Protein ID	KOG	E-value	Description	class	class description
AV274_3518	KOG2230	1e-144	Predicted beta-mannosidase	G	Carbohydrate transport and metabolism
AV274_4275	KOG1959	0	Glycosyl hydrolase, family 38 - alpha-mannosidase	G	Carbohydrate transport and metabolism
AV274_4548	KOG1959	1e-44	Glycosyl hydrolase, family 38 - alpha-mannosidase	G	Carbohydrate transport and metabolism
AV274_5385	KOG2366	1e-111	Alpha-D-galactosidase (melibiase)	G	Carbohydrate transport and metabolism
AV274_5495	KOG2366	1e-113	Alpha-D-galactosidase (melibiase)	G	Carbohydrate transport and metabolism
AV274_5669	KOG0496	2e-94	Beta-galactosidase	G	Carbohydrate transport and metabolism
AV274_5732	KOG0496	5e-54	Beta-galactosidase	G	Carbohydrate transport and metabolism
AV274_0963	KOG1959	0	Glycosyl hydrolase, family 38 - alpha-mannosidase	G	Carbohydrate transport and metabolism
AV274_2179	KOG2366	1e-114	Alpha-D-galactosidase (melibiase)	G	Carbohydrate transport and metabolism
AV274_2762	KOG2366	1e-115	Alpha-D-galactosidase (melibiase)	G	Carbohydrate transport and metabolism
AV274_4447	KOG0496	4e-79	Beta-galactosidase	G	Carbohydrate transport and metabolism
AV274_5251	KOG2142	4e-37	Molybdenum cofactor sulfurase	H	Coenzyme transport and metabolism
AV274_6483	KOG2142	2e-50	Molybdenum cofactor sulfurase	H	Coenzyme transport and metabolism
AV274_0205	KOG2142	6e-51	Molybdenum cofactor sulfurase	H	Coenzyme transport and metabolism
AV274_4097	KOG3546	2e-26	Collagens (type XV)	W	Extracellular structures
AV274_4937	KOG3544	1e-24	Collagens (type IV and type XIII), and related proteins	W	Extracellular structures
AV274_4849	KOG4032	1e-05	Uncharacterized conserved protein	S	Function unknown
AV274_3853	KOG3798	4e-07	Predicted Zn-dependent hydrolase (beta-lactamase superfamily)	R	General function prediction only
AV274_4057	KOG4680	4e-08	Uncharacterized conserved protein, contains ML domain	R	General function prediction only
AV274_5102	KOG0814	6e-15	Glyoxylase	R	General function prediction only
AV274_5243	KOG1432	2e-42	Predicted DNA repair exonuclease SIA1	R	General function prediction only
AV274_0155	KOG1432	1e-43	Predicted DNA repair exonuclease SIA1	R	General function prediction only
AV274_0290	KOG3798	2e-08	Predicted Zn-dependent hydrolase (beta-lactamase superfamily)	R	General function prediction only
AV274_2247	KOG1432	2e-44	Predicted DNA repair exonuclease SIA1	R	General function prediction only
AV274_3576	KOG1432	1e-43	Predicted DNA repair exonuclease SIA1	R	General function prediction only
AV274_1900	KOG1432	2e-42	Predicted DNA repair exonuclease SIA1	R	General function prediction only
AV274_2350	KOG0813	5e-14	Glyoxylase	R	General function prediction only
AV274_0105	KOG3770	2e-58	Acid sphingomyelinase and PHM5 phosphate metabolism protein	I	Lipid transport and metabolism
AV274_0625	KOG3671	6e-13	Actin regulatory protein (Wiskott-Aldrich syndrome protein)	TZ	Multiple classes
AV274_4978	KOG1226	1e-14	Integrin beta subunit (N-terminal portion of extracellular region)	TW	Multiple classes
AV274_0208	KOG1046	2e-75	Puromycin-sensitive aminopeptidase and related aminopeptidases	EO	Multiple classes
AV274_0566	KOG1226	0.0009	Integrin beta subunit (N-terminal portion of extracellular region)	TW	Multiple classes
AV274_5102	KOG1543	3e-12	Cysteine proteinase Cathepsin L	O	Posttranslational modification, protein turnover, chaperones
AV274_6495	KOG1543	7e-13	Cysteine proteinase Cathepsin L	O	Posttranslational modification, protein turnover, chaperones
AV274_3393	KOG0549	2e-37	FKBP-type peptidyl-prolyl cis-trans isomerase	O	Posttranslational modification, protein turnover, chaperones
AV274_3461	KOG1542	7e-72	Cysteine proteinase Cathepsin F	O	Posttranslational modification, protein turnover, chaperones
AV274_3463	KOG1542	7e-68	Cysteine proteinase Cathepsin F	O	Posttranslational modification, protein turnover, chaperones
AV274_3744	KOG1543	3e-36	Cysteine proteinase Cathepsin L	O	Posttranslational modification, protein turnover, chaperones
AV274_3769	KOG1348	2e-48	Asparaginyl peptidases	O	Posttranslational modification, protein turnover, chaperones
AV274_3808	KOG1543	4e-11	Cysteine proteinase Cathepsin L	O	Posttranslational modification, protein turnover, chaperones
AV274_2283	KOG1348	1e-45	Asparaginyl peptidases	O	Posttranslational modification, protein turnover, chaperones
AV274_4399	KOG1543	2e-52	Cysteine proteinase Cathepsin L	O	Posttranslational modification, protein turnover, chaperones
AV274_4457	KOG1348	1e-43	Asparaginyl peptidases	O	Posttranslational modification, protein turnover, chaperones
AV274_4588	KOG0190	4e-65	Protein disulfide isomerase (prolyl 4-hydroxylase beta subunit)	O	Posttranslational modification, protein turnover, chaperones
AV274_4637	KOG0191	3e-23	Thioredoxin/protein disulfide isomerase	O	Posttranslational modification, protein turnover, chaperones
AV274_5538	KOG1348	3e-86	Asparaginyl peptidases	O	Posttranslational modification, protein turnover, chaperones
AV274_5309	KOG1543	7e-40	Cysteine proteinase Cathepsin L	O	Posttranslational modification, protein turnover, chaperones
AV274_5336	KOG0712	5e-73	Molecular chaperone (DnaJ superfamily)	O	Posttranslational modification, protein turnover, chaperones
AV274_5401	KOG1348	8e-45	Asparaginyl peptidases	O	Posttranslational modification, protein turnover, chaperones
AV274_5456	KOG1542	3e-73	Cysteine proteinase Cathepsin F	O	Posttranslational modification, protein turnover, chaperones
AV274_5655	KOG1348	8e-50	Asparaginyl peptidases	O	Posttranslational modification, protein turnover, chaperones
AV274_5659	KOG1543	9e-41	Cysteine proteinase Cathepsin L	O	Posttranslational modification, protein turnover, chaperones
AV274_5664	KOG1348	1e-85	Asparaginyl peptidases	O	Posttranslational modification, protein turnover, chaperones
AV274_5980	KOG1543	7e-60	Cysteine proteinase Cathepsin L	O	Posttranslational modification, protein turnover, chaperones
AV274_6252	KOG1348	5e-41	Asparaginyl peptidases	O	Posttranslational modification, protein turnover, chaperones
AV274_6013	KOG0191	2e-10	Thioredoxin/protein disulfide isomerase	O	Posttranslational modification, protein turnover, chaperones
AV274_6399	KOG1542	4e-06	Cysteine proteinase Cathepsin F	O	Posttranslational modification, protein turnover, chaperones
AV274_0071	KOG1542	1e-61	Cysteine proteinase Cathepsin F	O	Posttranslational modification, protein turnover, chaperones
AV274_0573	KOG1543	6e-54	Cysteine proteinase Cathepsin L	O	Posttranslational modification, protein turnover, chaperones
AV274_0861	KOG1348	2e-82	Asparaginyl peptidases	O	Posttranslational modification, protein turnover, chaperones
AV274_0975	KOG1543	4e-11	Cysteine proteinase Cathepsin L	O	Posttranslational modification, protein turnover, chaperones
AV274_1169	KOG1542	2e-13	Cysteine proteinase Cathepsin F	O	Posttranslational modification, protein turnover, chaperones
AV274_1237	KOG1348	3e-73	Asparaginyl peptidases	O	Posttranslational modification, protein turnover, chaperones
AV274_0644	KOG1542	9e-76	Cysteine proteinase Cathepsin F	O	Posttranslational modification, protein turnover, chaperones
AV274_1300	KOG1543	3e-44	Cysteine proteinase Cathepsin L	O	Posttranslational modification, protein turnover, chaperones
AV274_1501	KOG1348	1e-42	Asparaginyl peptidases	O	Posttranslational modification, protein turnover, chaperones
AV274_1502	KOG1348	4e-43	Asparaginyl peptidases	O	Posttranslational modification, protein turnover, chaperones
AV274_1505	KOG0190	1e-55	Protein disulfide isomerase (prolyl 4-hydroxylase beta subunit)	O	Posttranslational modification, protein turnover, chaperones
AV274_2359	KOG1543	6e-53	Cysteine proteinase Cathepsin L	O	Posttranslational modification, protein turnover, chaperones
AV274_2360	KOG1543	5e-53	Cysteine proteinase Cathepsin L	O	Posttranslational modification, protein turnover, chaperones
AV274_2270	KOG0191	7e-15	Thioredoxin/protein disulfide isomerase	O	Posttranslational modification, protein turnover, chaperones
AV274_2739	KOG1542	7e-73	Cysteine proteinase Cathepsin F	O	Posttranslational modification, protein turnover, chaperones
AV274_2889	KOG1348	4e-43	Asparaginyl peptidases	O	Posttranslational modification, protein turnover, chaperones
AV274_3067	KOG1348	2e-41	Asparaginyl peptidases	O	Posttranslational modification, protein turnover, chaperones
AV274_3725	KOG1543	2e-51	Cysteine proteinase Cathepsin L	O	Posttranslational modification, protein turnover, chaperones
AV274_4072	KOG3160	8e-32	Gamma-interferon inducible lysosomal thiol reductase	O	Posttranslational modification, protein turnover, chaperones
AV274_4891	KOG1543	3e-44	Cysteine proteinase Cathepsin L	O	Posttranslational modification, protein turnover, chaperones
AV274_2140	KOG1543	2e-09	Cysteine proteinase Cathepsin L	O	Posttranslational modification, protein turnover, chaperones
AV274_2476	KOG3160	4e-33	Gamma-interferon inducible lysosomal thiol reductase	O	Posttranslational modification, protein turnover, chaperones
AV274_1500	KOG1348	9e-41	Asparaginyl peptidases	O	Posttranslational modification, protein turnover, chaperones
AV274_4262	KOG1596	0.0004	Fibrillarin and related nucleolar RNA-binding proteins	A	RNA processing and modification
AV274_0556	KOG1205	7e-13	Predicted dehydrogenase	Q	Secondary metabolites biosynthesis, transport and catabolism
AV274_1791	KOG1205	9e-27	Predicted dehydrogenase	Q	Secondary metabolites biosynthesis, transport and catabolism
AV274_3724	KOG1201	3e-75	Hydroxysteroid 17-beta dehydrogenase 11	Q	Secondary metabolites biosynthesis, transport and catabolism
AV274_4032	KOG1205	4e-19	Predicted dehydrogenase	Q	Secondary metabolites biosynthesis, transport and catabolism
AV274_3322	KOG3774	1e-109	Uncharacterized conserved protein Lama	T	Signal transduction mechanisms
AV274_3448	KOG3873	2e-09	Sphingomyelinase family protein	T	Signal transduction mechanisms
AV274_6540	KOG3774	1e-84	Uncharacterized conserved protein Lama	T	Signal transduction mechanisms
AV274_2978	KOG3774	1e-123	Uncharacterized conserved protein Lama	T	Signal transduction mechanisms
