# Supplementary material for: Extreme genome diversity in the hyper-prevalent parasitic eukaryote Blastocystis
Source: PLoS Biol. 2017 Sep 11;15(9):e2003769. doi: 10.1371/journal.pbio.2003769 (PMC5608401; doi:10.1371/journal.pbio.2003769)
Supplement: S3 Data — (XLSX) [file pbio.2003769.s024.xlsx]

## Sheet: Sheet1
			Rough table of blastocystis mitochondrial genes. It is incomplete - sorry!!
Mitochondrial predicted proteome - Blastocystis ST1
	Number on Figure	Map	Previously reported in other Blasto projects?	Gene Name	KO	Accesion	Mitoprot Score	TargetP	EC
AMINO ACID	-		No	L-asparaginase	K01424	AV274_5888	0.9886	0.918	3.5.1.1
	9	added	Yes	Aspartate aminotransferase	K14456	AV274_2040	0.9819	0.826	2.6.1.1
	9	added	Yes	Aspartate aminotransferase	K14455	AV274_5175	0.974	0.6	2.6.1.1
	10	added	Yes	Alanine aminotransferase	K00814	AV274_1108	0.6523	0.348	2.6.1.2
	10	added	Yes	Alanine aminotransferase	K00814	AV274_1192	0.911	0.732	2.6.1.2
	10	added	Yes	Alanine aminotransferase	K00814	AV274_3926	0.958	0.743	2.6.1.2
	26	added	No	Aspartate ammonia lyase	K01744	AV274_2205	0.9639	0.612	4.3.1.1
	26	added	No	Aspartate ammonia lyase	K01744	AV274_2000	0.9654	0.612	4.3.1.1
	26	added	No	Aspartate ammonia lyase	K01744	AV274_5353	0.0846	0.768	4.3.1.1
	-	added	Yes	Branched chain amino acid amino transferase	K00826	AV274_5797	0.9852	0.734	2.6.1.42
	-	added	Yes	Glutamine synthetase	K01915	AV274_5155	0.9385	0.701	4.1.1.15
	30	added	Yes	Threonine dehydrogenase	K15789	AV274_0288	0.9749	0.766
	30	added	Yes	Threonine dehydrogenase	K15789	AV274_3506	0.8726	0.732
	31	added	yes	2-amino-3-ketobutyrate coenzyme A ligase	K00639	AV274_2843	0.679	0.464	2.3.1.29
	31	added	yes	2-amino-3-ketobutyrate coenzyme A ligase	K00639	AV274_2386	0.0669	0.051	2.3.1.29
	32	added	Yes	Glycine cleavage system, P protein	K00281	AV274_4651	0.9987	0.947	1.4.4.2
	33	added	Yes	Glycine cleavage system, T protein	K00605	AV274_4245	0.9752	0.687	2.1.2.10
	34	added	Yes	Glycine cleavage system, L protein	K00382	AV274_2067	0.9398	0.879
	35	added	Yes	Glycine cleavage system, H protein	K02437	AV274_2613	0.9936	0.825
	35	added	Yes	Glycine cleavage system, H protein	K02437	AV274_3360	0.9937	0.825
	36	added	Yes	Glycine hydroxymethyltransferase	K00600	AV274_0298	0.9512	0.713	2.1.2.1
	36	added	Yes	Glycine hydroxymethyltransferase	K00600	AV274_0297	0.9073	0.733	2.1.2.1
	4/BCD2	BCD		dihydrolipoamide succinyltransferase component of 2-oxoglutarate dehydrogenase	K00658	AV274_5173	0.9877	0.873	2.3.1.61
	4/BCD2	BCD	Yes	PDH E2	K00627	AV274_4458	0.922	0.878	2.3.1.12
	4/BCD2	BCD	Yes	PDH E1 alpha subunit	K00161	AV274_2072	0.9965	0.794	1.2.4.1
	4/BCD2	BCD	Yes	PDH E2	K00627	AV274_1708	0.6608	0.857	2.3.1.12
	4/BCD2	BCD	Yes	PDH E3	K00627	AV274_6352	0.3118	0.065	2.3.1.12
	4/BCD2	BCD	Yes	PDH E1 beta subunit	K00162	AV274_0375	0.8299	0.117	1.2.4.1
	BCD4	BCD	Yes	3-methylcrotonyl-CoA carboxylase alpha subunit	K01968	AV274_6126	0.9956	0.755	6.4.1.4
	23/BCD3	BCD	Yes	Isovaleryl-CoA dehydrogenase	K00253	AV274_1657	0.959	0.756	1.3.8.4
	24/BCD5	BCD	Yes	Enoyl-CoA hydratase/isomerase	K05605	AV274_5419	0.9872	0.871	3.1.2.4
	BCD6	BCD	Yes	3-hydroxyacyl-CoA dehydrogenase	K08683	AV274_4744	0.4536	0.551	1.1.1.35;1.1.1.178
	BCD9	BCD		malonyl-CoA/methylmalonyl-CoA synthetase, partial	k18660	AV274_3578			6.2.1.-
	BCD7	BCD		3-hydroxyisobutyrate dehydrogenase	K00020	AV274_0250	0.982	0.803	1.1.1.31
	BCD5	BCD	Yes	Enoyl-CoA hydratase	K13766	AV274_4898	0.95	0.73	4.2.1.17
	-			Glycerate Kinase	K00050	AV274_6284	0.9517	0.795	1.1.1.81
	-			Thiosulfate/3-mercaptopyruvate sulfurtransferase 1, mitochondrial	K01011	AV274_5392	0.9598	0.67	2.8.1.2
	-			Thiosulfate/3-mercaptopyruvate sulfurtransferase 1, mitochondrial	K01011	AV274_1257	0.9465	0.831	2.8.1.1;2.8.1.2
	-			glyoxylate/hydroxypyruvate reductase	K00049	AV274_4133	0.9727	0.672	1.1.1.79 1.1.1.81
	BCD		No - leucine	methylcrotonoyl-CoA carboxylase	K01969	AV274_3049	0.9901	0.846	6.4.1.3
	BCD		No - leucine	methylcrotonoyl-CoA carboxylase	K01969	AV274_3049	0.9445	0.845	6.4.1.3
	BCD		Yes	Isovaleryl-CoA dehydrogenase	K00253	AV274_6052	0.5994	0.114
	BCD		Yes	3-hydroxyisobutyrate dehydrogenase	K00020	AV274_1981	0.8666	0.186	1.1.1.31
	BCD5	BCD	Yes	carbamoyl-phosphate synthase [ammonia]	K01948	AV274_6600	0.2258	0.046	6.3.5.5
LIPOATE	27	Added	No	Lipoyl synthase, mitochondrial (LipA)	K03644	AV274_1744	0.9751	0.473	2.8.1.8
	27	Added	No	Lipoyl synthase, mitochondrial (LipA)	K03644	AV274_1139	0.9929	0.899	2.8.1.8
	28	Added	Yes	Lipoyltransferase (LipB)	K03801	AV274_4248	0.7739	0.754	2.3.1.181
	29	Added	No	lipoate-protein ligase A (LplA)	K03800	AV274_1934	0.6811	0.1	2.7.7.63
CARRIERS		added	Yes	Mrs2/Mrs3; SLC25A37, mitoferrin1	K15113	AV274_0345	0.0848	0.037	-
		added	Yes	Mrs2/Mrs3; SLC25A37, mitoferrin1	K15113	AV274_0494	0.0908	0.083	-
		added		mitochondrial glutamate carrier 1-like; K15107 solute carrier family 25 (mitochondrial glutamate transporter), member 18/22	K15107	AV274_4615	0.3187	0.377	-
		Added		SLC25A3, PHC, PIC; solute carrier family 25 (mitochondrial phosphate transporter), member 3	K15102	AV274_4786	0.0159	0.036	-
		Added		2-oxoglutarate/malate carrier protein; SLC25A11, OGC; solute carrier family 25 (mitochondrial oxoglutarate transporter), member 11	K15104	AV274_1207	0.9084	0.693	-
		Added		SLC25A3, PHC, PIC; solute carrier family 25 (mitochondrial phosphate transporter), member 3	K15102	AV274_4787	0.0616	0.117	-
		Added		SLC25A3, PHC, PIC; solute carrier family 25 (mitochondrial phosphate transporter), member 3	K15102	AV274_4845	0.0813	0.083	-
		Added		SLC25A38; solute carrier family 25, member 38	K15118	AV274_1732	0.1882	0.215	-
		Added		hypothetical protein; K15111 solute carrier family 25 (mitochondrial S-adenosylmethionine transporter), member 26	K15111	AV274_3854	0.9354	0.766	-
		Added		SLC25A27, UCP4; solute carrier family 25 (mitochondrial uncoupling protein), member 27	K15112	AV274_2805	0.5862	0.207	-
		Added		mitochondrial coenzyme A transporter SLC25A42-like; K15085 solute carrier family 25, member 42	K15085	AV274_2525	0.2249	0.202	-
		Added		SLC25A24, EFINAL, SCAMC1; solute carrier family 25 (mitochondrial carrier; phosphate carrier), member 24	K14684	AV274_3815	0.1819	0.602	-
		Added		2-oxoglutarate/malate carrier protein; SLC25A11, OGC; solute carrier family 25 (mitochondrial oxoglutarate transporter), member 11	K15104	AV274_5973	0.5115	0.064	-
		Added		SLC25A20_29, CACT, CACL, CRC1; solute carrier family 25 (mitochondrial carnitine/acylcarnitine transporter), member 20/29	K15109	AV274_1201	0.7033	0.1	-
		Added		2-oxoglutarate/malate carrier protein; SLC25A11, OGC; solute carrier family 25 (mitochondrial oxoglutarate transporter), member 11	K15104	AV274_6017	0.9376	0.197	-
		Added		mitochondrial carnitine/acylcarnitine carrier protein; K15109 solute carrier family 25 (mitochondrial carnitine/acylcarnitine transporter), member 20/29	K15109	AV274_1317	0.1915	0.034	-									blasto.m2149	MFRSLQRAVKQSFPSLLFLRGRGYPSLSFFTRVLSTESTETPRERLDYDVVIVGGGCAGLSAAIRLKTEAEKHHLDLSVCVLEKGESLGSHVMSGCLLNTDSLSTLLPNWKELDSPIKQRVKEEGMQFLLGKENSFSIPSWLIPRASRHSDSYVVSLSSVVRWLGGIAEEKGVDVFSDTPVAGLLLQDN
		Added		2-oxoglutarate/malate carrier protein; SLC25A11, OGC; solute carrier family 25 (mitochondrial oxoglutarate transporter), member 11	K15104	AV274_2260	0.0389	0.043	-
		Added		2-oxoglutarate/malate carrier protein; SLC25A11, OGC; solute carrier family 25 (mitochondrial oxoglutarate transporter), member 11	K15104	AV274_5996	0.2804	0.034	-
		Added		SLC25A26; solute carrier family 25 (mitochondrial S-adenosylmethionine transporter),	K15111	AV274_4495	0.5261	0.2
		Added		Calcium-binding mitochondrial carrier protein Aralar2;SLC25A13; solute carrier family 25 (aspartate/glutamate carrier), member 13; K15105 solute carrier family 25 (mitochondrial aspartate/glutamate transporter), member 12/13	K15105	AV274_3285	0.932	0.236
		Added		SLC25A20_29, CACT, CACL, CRC1; solute carrier family 25 (mitochondrial carnitine/acylcarnitine transporter), member 20/29	K15109	AV274_1199	0.3917	0.167	-
		Added		SLC25A32	K15115	AV274_3604	0.2061	0.135
		Added		SLC25A12, mitochondrial aspartate/glutamate	K15105	AV274_4375	0.4074	0.047	-
		Added		SLC25A19; Thiamine pyrophosphate carrier	K15108	AV274_1194	0.4791	0.061
		Added		2-oxoglutarate/malate carrier protein; SLC25A11, OGC; solute carrier family 25 (mitochondrial oxoglutarate transporter), member 11	K15104	AV274_2389
		Not Adding		SLC25A43; solute carrier family 25, member 43	K15120	AV274_2655	0.5214	0.549	-
		Not Adding		SLC25A43; solute carrier family 25, member 43; K15120 solute carrier family 25, member 43	K15120	AV274_4617	0.7311	0.587	-
		Not Adding		SLC25A43; solute carrier family 25, member 43	K15120	AV274_2648	0.7245	0.587	-
		Not Adding		Mitochondrial carrier protein	K15120	AV274_4454	0.5154	0.159	-
		Not Adding		solute carrier family 25 member 51-like	KOG1519	AV274_0499	0.1712	0.049	-
		Not Adding		Mitochondrial Tricarboxylate Carrier (MTC) Family; sideroflexin 5	KOG3767	AV274_6568	0.097	0.131	-
		Not Adding		Mitochondrial Tricarboxylate Carrier (MTC) Family; sideroflexin 5	KOG3767	AV274_6569	0.0668	0.13	-
		Not Adding		mcfH; mitochondrial substrate carrier family protein; K15119 solute carrier family 25, member 39/40	K15119	AV274_1335	0.4282	0.334	-
		Not Adding		mcfH; mitochondrial substrate carrier family protein; K15119 solute carrier family 25, member 39/40	K15119	AV274_5208	0.6008	0.426	-
		Not Adding		SLC25A43; solute carrier family 25, member 43; K15120 solute carrier family 25, member 43	K15120	AV274_3716	0.7311	0.587	-
		Not Adding		ATP-binding cassette sub-family B member 10, mitochondrial	K05657	AV274_3413	0.9745	0.799	3.6.1.3
		Not Adding		Sodium/potassium/calcium exchanger 6, mitochondrial	K13754	AV274_0974	0.2317	0.097	-
		Not Adding	Yes	Mdm38/Letm1	K17800	AV274_4606	0.9986	0.894	-
		Not Adding		MMT1-Mitochondrial iron transport protein	KOG1485	AV274_4767	0.81	0.856	-
		Not Adding		sideroflexin-5-like	KOG3767	AV274_2422	0.0823	0.075
		NotAdding		Mitochondrial Tricarboxylate Carrier (MTC) Family	KOG4234	AV274_3845	0.0278	0.056	-
CI	CI	added		subunit NDUFA2	K03946	AV274_5758	0.0467	0.181
	CI	added		subunit NDUFA5	K03949	AV274_2653	0.4043	0.355
	CI	added		subunit NuoE (NDUFV2)	K03943	AV274_4252	0.6673	0.857	1.6.5.3
	CI	added		subunit NDUFA9	K03953	AV274_5789	0.9924	0.71	1.6.5.3
	CI	added		subunit NDUFA9	K03953	AV274_0256	0.9917	0.731	1.6.5.3
	CI	added		subunit NDUFA9	K03953	AV274_0158	0.9954	0.731	1.6.5.3
	CI	added		subunit NuoI (NDUFS8)	K03941	AV274_6412	0.9366	0.805	1.6.5.3
	CI	added		subunit NDUFB9	K03965	AV274_1851	0.5882	0.156	1.6.5.3
	CI	added		subunit NuoF (NDUFV1)	K03942	AV274_6551	0.9731	0.723	1.6.5.3
	CI	added		subunit NuoF (NDUFV1)	K03942	AV274_5589	0.9731	0.727	1.6.5.3
	CI	added		subunit NuoB (NDUFS7)	K03940	AV274_3227	0.9047	0.378	1.6.5.3
	CI	added		subunit NDUFA6	K03950	AV274_2070	0.2468	0.163
	CI	added		NADH dehydrogenase [ubiquinone] 1 alpha subcomplex subunit 12	K18160	AV274_6326	0.9918	0.557	1.6.5.3
	CI	added		subunit NuoA (ND3)	K00330	mtDNA			1.6.5.3
	CI	added		subunit NuoC (NDUFS3)	K00332	mtDNA			1.6.5.3
	CI	added		subunit NuoD (NDUFS2)	K00333	mtDNA			1.6.5.3
	CI	added		subunit NuoG (NDUFS1)	K00336	mtDNA			1.6.5.3
	CI	added		subunit NuoH (ND1)	K00337	mtDNA			1.6.5.3
	CI	added		subunit NuoJ (ND6)	K00339	mtDNA			1.6.5.3
	CI	added		subunit NuoK (ND4L)	K00340	mtDNA			1.6.5.3
	CI	added		subunit NuoL (ND5)	K00341	mtDNA			1.6.5.3
	CI	added		subunit NuoM (ND4)	K00342	mtDNA			1.6.5.3
	CI	added		subunit NuoN (ND2)	K00343	mtDNA			1.6.5.3
	CI	CI		NADH dehydrogenase iron-sulfur protein 6, mitochondria	K03939	AV274_2017	0.9667	0.713	1.6.5.3
	CI	CI		NADH dehydrogenase iron-sulfur protein 6, mitochondria	K03939	AV274_1301	0.9321	0.698	1.6.5.3
	CI	CI		NDUFAF6; NADH dehydrogenase [ubiquinone] 1 alpha subcomplex assembly factor 6	K18163	AV274_4510	0.9135	0.856
	CI	CI		NADH dehydrogenase (ubiquinone) complex I, assembly factor 5	K18162	AV274_2983	0.9571	0.886	2.1.1.-
	CI	CI		NADH dehydrogenase (ubiquinone) complex I, assembly factor 5	K18162	AV274_6512	0.9571	0.886	2.1.1.-
	CI	CI		NDUFAF7; NADH dehydrogenase [ubiquinone] 1 alpha subcomplex assembly factor 7	K18164	AV274_5814	0.9984	0.863	1.3.3.4
	CI	CI		NADH dehydrogenase [ubiquinone] iron-sulfur protein 4	K03937	AV274_3961	0.7929	0.816
	CI	CI		NADH dehydrogenase iron-sulfur protein 8	K03941	AV274_3012	0.6986	0.806	1.6.5.3
	CI	CI		NADH dehydrogenase (ubiquinone) 1 alpha subcomplex 2	K11353	AV274_0479	0.6417	0.103	1.6.5.3;1.6.99.3
	-	CI	Yes	Ind1	KOG3022	AV274_3533	0.0757	0.063	-
CII	17	Added	No	Sdh5	K18168	AV274_0680	0.9988	0.899	-
	CII	Added	Yes	SdhA	K00234	AV274_2119	0.041	0.038	1.3.5.1
	CII	Added	Yes	SdhB	K00235	AV274_3986	0.9699	0.782	1.3.5.1
	CII	Added	Yes	SdhA	K00234	AV274_0821	0.0062	0.077	1.3.5.1
	CII	Added	Yes	SdhB	K00235	AV274_2423	0.947	0.645	1.3.5.1
	CII	Added	Yes	SdhB	K00235	AV274_2158	0.9618	0.645	1.3.5.1
	CII	Added	Yes	SdhB	K00235	AV274_6201	0.9075	0.384	1.3.5.1
	CII	Added	Yes	SdhA	K00234	AV274_0719	0.961	0.882	1.3.5.1
	CII	Added	Yes	SdhA	K00234	AV274_2834	0.9325	0.882	1.3.5.1
	CII	Added	Yes	SdhA	K00234	AV274_4890	0.9632	0.882	1.3.5.1
	CII	Added	Yes	SdhA	K00234	AV274_0904	0.9605	0.882	1.3.5.1
	CII	Added	Yes	SdhB	K00235	AV274_2567	0.9976	0.844	1.3.5.1
	CII	Added	Yes	SdhC	K00236	AV274_1307	0.8984	0.766	1.3.5.1
	CII	Added	Yes	SdhC	K00236	AV274_2528	0.8984	0.766	1.3.5.1
	CII	Added	Yes	SdhD	K00237	AV274_4611	0.858	0.853	1.3.5.1
	CII	Not Adding		acetate non-utilizing protein 9, mitochondrial precursor	KOG4100	AV274_3228	0.5871	0.739
	CII	Added	Yes	SdhD	K00237	AV274_6519	0.8114	0.839	1.3.5.1
ENERGY & PYRUVATE	1	added	Yes	hydrogenase, Fe-only, Flavodoxin	K00336	AV274_1483	0.9312	0.831	1.6.5.3
	1	added	Yes	Hydrogenase, flavodoxin	K00336	AV274_6580	0.9304	0.831	1.6.5.3
	2	added	Yes	iron-only hydrogenase maturation rSAM protein HydE	K01012	AV274_3918	0.9799	0.722
	3	added	Yes	por, nifJ; pyruvate-ferredoxin/flavodoxin oxidoreductase	K03737	AV274_3347	0.9544	0.898	1.2.7.1
	3	added	Yes	por, nifJ; pyruvate-ferredoxin/flavodoxin oxidoreductase	K03737	AV274_3236	0.9882	0.862	1.2.7.1
	3	added	Yes	por, nifJ; pyruvate-ferredoxin/flavodoxin oxidoreductase	K03737	AV274_5087	0.9849	0.903	1.2.7.1
	5	added	No	PDK2_3_4; pyruvate dehydrogenase kinase 2/3/4	K00898	AV274_3245	0.9956	0.884	2.7.11.2
	5	added	No	PDK2_3_4; pyruvate dehydrogenase kinase 2/3/4	K00898	AV274_2677	0.8047	0.466	2.7.11.2
	7	added	Yes	Pyruvate carboxylase, alpha subunit	K01958	AV274_2695	0.9886	0.907	6.4.1.1
	8	added	No	phosphoenolpyruvate carboxykinase (ATP)	K01610	AV274_5761	0.9912	0.701	4.1.1.49
	8	added	No	phosphoenolpyruvate carboxykinase (ATP), partial	K01610	AV274_1957	0.997	0.821	4.1.1.49
	8	added	No	Phosphoenolpyruvate carboxykinase	K01610	AV274_1889	0.9929	0.859	4.1.1.49
	8	added	No	phosphoenolpyruvate carboxykinase (ATP)	K01610	AV274_0414	0.9921	0.859	4.1.1.49
	8	added	No	Phosphoenolpyruvate carboxykinase	K01610	AV274_4701	0.9917	0.868	4.1.1.49
	20	added	Yes	Fumarate Hydratase Class I, anaerobic	K01676	AV274_1347	0.9864	0.685	4.2.1.2
	11	added	Yes	Malate dehydrogenase	K00026	AV274_3089	0.9927	0.879	1.1.1.37
	11	added	Yes	Malate dehydrogenase	K00026	AV274_3915	0.9795	0.93	1.1.1.37
	12	added	Yes	Acetate:Succinate CoA transferase 1B	KOG2828	AV274_2867	0.9714	0.703	-
	12	added	Yes	Acetate:Succinate CoA transferase 1C	K01067	AV274_0860	0.9891	0.755	3.1.2.1
	12	added	Yes	Acetate:Succinate CoA transferase 1C	K01067	AV274_0555	0.9856	0.888	3.1.2.1
	13	added	Yes	Methylmalonyl-CoA mutase	K01847	AV274_1492	0.9695	0.657	5.4.99.2
	13	added	Yes	Methylmalonyl-CoA mutase	K01847	AV274_3578	0.606	0.657	5.4.99.2
	14	added	Yes	Methylmalonyl-CoA epimerase	K01759	AV274_1397	0.9588	0.694	4.4.1.5
	15	added	Yes	Propionyl-CoA carboxylase beta, partial	K01966	AV274_2881	0.0548	0.173	6.4.1.3
	15	added	Yes	Propionyl-CoA carboxylase beta, partial	K01966	AV274_1418	0.4472	0.489	6.4.1.3
	15	added	Yes	Propionyl-CoA carboxylase beta, partial	K01966	AV274_4667	0.0716	0.084	6.4.1.3
	15	added	Yes	Propionyl-CoA carboxylase alpha subunit	K01965	AV274_4597	0.8767	0.803	6.4.1.3
	15	added	Yes	Propionyl-CoA carboxylase alpha subunit	K01965	AV274_0638	0.9724	0.796	6.4.1.3
	15	added	Yes	Propionyl-CoA carboxylase alpha subunit	K01965	AV274_0524	0.9554	0.795	6.4.1.3
	15	added	Yes	Propionyl-CoA carboxylase alpha subunit	K01965	AV274_5064	0.9639	0.796	6.4.1.3
	15	added	Yes	Propionyl-CoA carboxylase beta	K01966	AV274_3721	0.9022	0.795	6.4.1.3
	15	added	Yes	Propionyl-CoA carboxylase beta	K01966	AV274_0476	0.9022	0.795	6.4.1.3
	15	added	Yes	Propionyl-CoA carboxylase beta, partial	K01966	AV274_1696	0.6401	0.791	6.4.1.3
	15	added	Yes	Propionyl-CoA carboxylase alpha subunit	K01965	AV274_4287	0.0387	0.06	6.4.1.3
	16	added	Yes	Succinyl-CoA Synthetase beta subunit	K01900	AV274_4385	0.9615	0.873	6.2.1.4
	16	added	Yes	Succinyl-CoA Synthetase beta subunit	K01900	AV274_6110	0.9523	0.872	6.2.1.4
	16	added	Yes	Succinyl-CoA Synthetase alpha subunit, partial	K01899	AV274_1764	0.885	0.871	6.2.1.4
	16	added	Yes	Succinyl-CoA Synthetase alpha subunit	K01899	AV274_5644	0.825	0.851	6.2.1.4
	43	Added	No	acetyl-CoA synthetase (ADP-forming)	K09181	AV274_5160	0.963	0.772
	43		No	acetyl-CoA synthetase (ADP-forming)	K09181	AV274_1098	0.9506	0.805	6.2.1.13
	43		No	acetyl-CoA synthetase (ADP-forming)	K09181	AV274_5571	0.8953	0.92	6.2.1.13
	-		Yes	methylmalonyl-CoA decarboxylase	K18426	AV274_6124	0.9966	0.874	4.2.1.17
	16	added	Yes	Succinyl-CoA Synthetase alpha subunit	K01899	AV274_3675	0.8824	0.871	6.2.1.4
FeS	FeS cluster biosynthesis	Added	No	NifU-like protein (NFU1)	KOG2358	AV274_1870	0.919	0.9	-
	FeS cluster biosynthesis	FeS	Yes	Fe-S cluster biosynthesis protein,	KOG3889	AV274_5533	0.943	0.875	-
	FeS cluster biosynthesis	In box, Added	Yes	Cysteine Desulfurase; IscS	K04487	AV274_1534	0.9703	0.787	2.8.1.7
	FeS cluster biosynthesis	In box, Added	No	NifU-like protein (NFU1)	KOG2358	AV274_3545	0.931	0.923	-
	FeS cluster biosynthesis	In box, Added	Yes	Scaffold protein IscA1	K13628	AV274_0338	0.9929	0.788	-
	FeS cluster biosynthesis	In box, Added	Yes	Frataxin	K19054	AV274_6198	0.9921	0.903	1.16.3.1
	FeS cluster biosynthesis	In box, Added	Yes	Fe-S cluster biosynthesis protein, ISCU	KOG3361	AV274_0148	0.9826	0.898	-
	FeS cluster biosynthesis	In box, Added	Yes	Erv1	K17783	AV274_3844	0.985	0.949	1.8.3.2.
	FeS cluster biosynthesis	In box, Added	Yes	Scaffold protein IscA2	KOG1119	AV274_3404	0.9949	0.907	-
FOLATE	Folate metabolism	added	Yes	bifunctional dihydrofolate reductase-thymidylate synthase	K13998	AV274_0639	0.7025	0.307	1.5.1.3
	Folate metabolism	added	No	Bifunctional methylenetetrahydrofolate dehydrogenase/cyclohydrolase, mitochondrial	K13403	AV274_3083	0.8597	0.603	1.5.1.15
	Folate metabolism	added	NO	5-formyltetrahydrofolate cyclo-ligase	K01934	AV274_2660	0.8783	0.722	6.3.3.2
	Folate metabolism	added	Yes	dihydrofolate reductase	K00287	AV274_0639	0.7178	0.328	1.5.1.3
	Folate metabolism	added	No	c-1-tetrahydrofolate synthase	K01491	AV274_3209	0.6888	0.909	1.5.1.5;3.5.4.9
	Folate metabolism	FOLATE		Dihydropteroate synthase; K13939 dihydroneopterin aldolase / 2-amino-4-hydroxy-6-hydroxymethyldihydropteridine diphosphokinase / dihydropteroate (fol1)synthase	K13939	AV274_5044	0.8117	0.556	4.1.2.25 2.7.6.3 2.5.1.15
	Folate metabolism	Added	NO	Folylpolyglutamate synthase	K01930	AV274_2690	0.189	0.043	6.3.2.17
	Folate metabolism	Not Adding		Dihydropteroate synthase; K13939 dihydroneopterin aldolase / 2-amino-4-hydroxy-6-hydroxymethyldihydropteridine diphosphokinase / dihydropteroate (fol1)synthase	K13939	AV274_2370	0.8117	0.556	4.1.2.25 2.7.6.3 2.5.1.15
GLYCOLYSIS	-	Not Adding	No	Enolase	K01689	AV274_2558	0.9886	0.869	4.2.1.11
	-	Not Adding	No	Phosphoglycerate mutase 2	K01834	AV274_1454	0.95	0.837	3.1.3.13
	-	Not Adding	No	TPI-GAPDH fusion	K00134	scaffold32:81030-82834	0.9917	0.836	1.2.1.12
	-	Not Adding	No	Glucokinase	K00845	AV274_0600	0.8055	0.153	2.7.1.2
	-	Not Adding	NO	glyceraldehyde 3-phosphate dehydrogenase	K00134	AV274_5949	0.9891	0.836	1.2.1.12
	-	Not Adding		PGK, pgk; phosphoglycerate kinase	K00927	AV274_2746	0.9672	0.897	2.7.2.3
	-	Not Adding		Enolase	K01689	AV274_2558	0.9886	0.869	4.2.1.11
IMPORT	IMPORT	Added	No	PHB2; prohibitin 2	K17081	AV274_3050	0.5597	0.045	-
	Cpn10	Cpn10	Yes	Cpn10; groES, HSPE1; chaperonin GroES	K04078	AV274_0370	0.1428	0.309	-
	Cpn10	Cpn10	Yes	Cpn10; groES, HSPE1; chaperonin GroES	K04078	AV274_2700	0.2633	0.18	-
	Cpn60	Cpn60	Yes	Cpn60; groEL, HSPD1; chaperonin GroEL, partial	K04077	AV274_6176	0.9442	0.519	-
	Cpn60	Cpn60	Yes	Cpn60; groEL, HSPD1; chaperonin GroEL	K04077	AV274_4492	0.9301	0.703	-
	Cpn60	Cpn60	Yes	Cpn60; groEL, HSPD1; chaperonin GroEL	K04077	AV274_4575	0.8446	0.73	-
	CYM1	CYM1	No	CYM1, MOP112; Cym1p K06972 uncharacterized protein; pitrilysin metallopeptidase 1	K06972	AV274_0838	0.0673	0.09	3.4.24.-
	HSP40/DNAJ	HSP40/DNAJ	Yes	Hsp40	K09503	AV274_3135	0.9817	0.816	-
	HSP40/DNAJ	HSP40/DNAJ	No	dnaJ; molecular chaperone DnaJ	K03686	AV274_3551	0.995	0.755
	HSP70/DNAK	HSP70/DNAK	Yes	Hsp70; dnaK; molecular chaperone DnaK	K04043	AV274_5383	0.9915	0.905	-
	Hsp78	Hsp78	Yes	ClpB; Hsp78; caseinolytic peptidase	K03695	AV274_3619	0.9779	0.882	-
	Hsp90	Hsp90	Noe	Hsp90/Hsp75	K09488	AV274_1161	0.9982	0.879	-
	ICP	ICP55	No	xaa-pro dipeptidase app; K18573 intermediate cleaving peptidase 55	K18573	AV274_2611	0.9913	0.906	3.4.11.26
	IMP	IMP	No	Innermembrane space protease (IMP)	K17790	AV274_4039	0.634	0.103	-
	Lon1	Lon1	No	Lonp1; lon peptidase 1	K08675	AV274_0302	0.9981	0.917	3.4.21.-
	GRPE/MGE1	Mge1	Yes	GrpE/Mge	K03687	AV274_6217	0.8934	0.935	-
	Mip	Mip	Yes	mitochondrial intermediate peptidase; MIPEP	K01410	AV274_5135	0.9826	0.896	3.4.24.59
	MPP	MPP	yes	MPPb	K17732	AV274_0150	0.9534	0.786	3.4.24.69
	MPP	MPP	yes	MPPa	K01412	AV274_1003	0.9662	0.856	3.4.24.69
	OMA1	OMA1	No	mitochondrial metalloendopeptidase OMA1	KOG2661	AV274_0668	0.6471	0.251	-
	OXA1	OXA1	Yes	Oxa1	K03217	AV274_1035	0.9715	0.948	-
	PHB1	PHB1	No	PHB1; prohibitin 1	K17080	AV274_3726	0.5553	0.083	-
	PHB1	PHB1	No	PHB1; prohibitin 1	K17080	AV274_3924	0.1924	0.083	-
	Sam50	Sam50	Yes	Sam50	K07277	AV274_5951	0.1512	0.107	-
	Slmo	Slmo	No	Slowmo homolog	KOG3336	AV274_3376	0.026	0.067	-
	Slmo	Slmo	No	Slowmo protein, PRELI domain-containing protein 1	KOG3336	AV274_2840	0.016	0.074	-
	TIM22	TIM22	Yes	TIM22; mitochondrial import inner membrane translocase subunit TIM22	K17790	AV274_1569	0.0483	0.087	-
	TIM23:Pam18/Tim14	TIM23:Pam18/Tim14	No	mitochondrial import inner membrane translocase subunit TIM14-like; K09539 DnaJ homolog subfamily C member 19	K09539	AV274_2210	0.9135	0.809	-
	TIM23:TIM16/PAM16	TIM23:TIM16/PAM16	Yes	Tim16/Pam16	K17777	AV274_2658	0.0223	0.093	-
	TIM23:TIM16/PAM16	TIM23:TIM16/PAM16	Yes	Tim17	K17795	AV274_1894	0.3467	0.062	-
	TIM23:TIM16/PAM16	TIM23:TIM16/PAM16	Yes	Tim16/Pam16	K17895	AV274_2404	0.996	0.829	-
	TIM23:TIM21	TIM23:TIM21	Yes	Tim21	K17796	AV274_4504	0.4509	0.695	-
	TIM23:TIM23	TIM23:TIM23	Yes	Tim23	K17794	AV274_4129	0.028	0.052	-
	TIM23:TIM44	TIM23:TIM44	No	Tim44	K17804	AV274_1374	0.9797	0.808	-
	TIM23:TIM50	TIM23:TIM50	Yes	Tim50	K17496	AV274_4765	0.2203	0.202	-
	TIM23:TIM50	TIM23:TIM50	Yes	Tim50	K17496	AV274_5462	0.1382	0.779	-
	TinyTim10	TinyTim10	Yes	Tim10	K17777	AV274_2647	0.011	0.16	-
	TinyTim10	TinyTim10	Yes	Tim10	K17778	AV274_2394	0.0214	0.079	-
	TinyTim10	TinyTim10	Yes	Tim10	K17778	AV274_0721	0.0371	0.11	-
	TinyTim13	TinyTim13	Yes	Tim8-13	K17781	AV274_1239	0.0875	0.066	-
	TinyTim8	TinyTim8	Yes	Tim8-13	K17781	AV274_5662	0.1138	0.234	-
	TinyTim9	TinyTim9	Yes	Tim9-10	K17777	AV274_4678	0.0152	0.086	-
	TOM40	TOM40	No	Tom40	K11518	AV274_2659	0.0187	0.097	-
	TOM70	TOM70	Yes	Tom70	K17768	AV274_1852	0.0944	0.086	-
	TOM70	TOM70	Yes	Tom70	K17768	AV274_4965	0.3171	0.1	-
	Yta	Yta	Yes	mitochondrial inner membrane AAA protease Yta12	KOG0731	AV274_0839	0.0144	0.039	-
	Zim17	Zim17	Yes	Zim17; DNLZ, Tim15; mitochondrial protein import protein ZIM17	K17808	AV274_5427	0.998	0.899	-
OXYGEN	Fd	added	Yes	Ferredoxin	KOG3309	AV274_0487	0.9816	0.848	-
	Fd	added	Yes	Ferredoxin	KOG3309	AV274_0309	0.9844	0.82	-
	Fd	added	Yes	Ferredoxin	KOG3309	AV274_1060	0.9946	0.74	-
	Fd	added	Yes	Ferredoxin	KOG3309	AV274_5648	0.3899	0.587	-
	-		Yes	Thioredoxin	K03671	AV274_3412	0.8182	0.724
	-		Yes	Glutaredoxin	K07390	AV274_2988	0.9769	0.838	-
	-		Yes	Glutaredoxin	K07390	AV274_1032	0.9769	0.838	-
	-		Yes	Monothiol glutaredoxin (Grx5)	K07390	AV274_4256	0.9738	0.876	-
	-		Yes	Superoxide dismutase	K04564	AV274_5885	0.9649	0.762	1.15.1.1
	-			putative iron-dependent peroxidase	K07223	AV274_0681	0.8895	0.883
	-			FAD-dependent pyridine nucleotide-disulphide oxidoreductase	KOG1336	AV274_0589	0.9755	0.792	-
	-		Yes	Thioredoxin-dependent peroxide reductase	K11186	AV274_3662	0.9583	0.899	1.11.1.15
	-		Yes	Thioredoxin reductase 2	K00384	AV274_4065	0.9983	0.819	1.8.1.9
	-			oxidoreductase	K00100	AV274_4766	0.1877	0.748
	-			hydroxyacylglutathione hydrolase	K01069	AV274_3311	0.9838	0.903	3.1.2.6
	-		No	leucyl aminopeptidase	K01255	AV274_2299	0.6856	0.64	3.4.11.5
	-	Not Adding	Yes	Glutathione reductase	K00383	AV274_2364	0.0918	0.071	1.8.1.7
FATTY ACID	24	Not Adding	Yes	3-ketoacyl-ACP reductase	K00059	AV274_1396	0.8842	0.542
	ACP	Not Adding	Yes	Acyl carrier protein	KOG1748	AV274_1881	0.9934	0.892
	-	Not Adding		Long-chain fatty acid CoA ligase	K00666	AV274_1205	0.9013	0.831	6.2.1.-
	25	Not Adding	Yes	2-enoyl-[acyl-carrier-protein] reductase (FabI)	K00208	AV274_2446	0.8285	0.601	1.3.1.9
	23	Not Adding	Yes	3-oxoacyl-[acyl-carrier-protein] synthase (FabF)	K09458	AV274_2431	0.1183	0.122
	-	Not Adding	No	fatty acid elongase 3	K10246	AV274_0706	0.9925	0.257	2.3.1.-
	ACP	Not Adding	Yes	Acyl carrier protein	KOG1748	AV274_6180	0.9912	0.83
	25		Yes	trans-2-enoyl-CoA reductase (MECR)	K07512	AV274_0243	0.9918	0.803	1.3.1.38
	25		Yes	trans-2-enoyl-CoA reductase (MECR)	K07512	AV274_5821	0.9435	0.843	1.3.1.38
	-	Not Adding		[acyl-carrier-protein] S-malonyltransferase FabD	K00645	AV274_1675	0.632	0.331	2.3.1.39
	-	Not Adding	No	long-chain acyl-CoA synthetase [EC:6.2.1.3]	K01897	AV274_4054	0.5574	0.421	6.2.1.3
LIPID	-		No	3-ketosteroid reductase	K09827	AV274_0866	0.91	0.099
	-			glycerol kinase	K00864	AV274_1804	0.7031	0.583	2.7.1.30
	38	added	No	CDP-diacylglycerol--glycerol-3-phosphate 3-phosphatidyltransferase	K00995	AV274_4998	0.9375	0.647	2.7.8.5
	38	added	No	CDP-diacylglycerol--glycerol-3-phosphate 3-phosphatidyltransferase	K00995	AV274_3190	0.6141	0.22	2.7.8.5
	39	added	No	Phosphatidylglycerophosphatase GEP4, mitochondrial	K01094	AV274_2895	0.9889	0.875	3.1.3.27
	40	added	No	cardiolipin synthetase	K08744	AV274_3184	0.9981	0.928	2.7.8.-
	42	added	No	Phosphtaidylserine decarboxylase	K01613	AV274_3591	0.9877	0.832	4.1.1.65
	37	Added	No	TAM41, MMP37; mitochondrial translocator assembly and maintenance protein 41; CDP-DAG synthase	K17807	AV274_2134	0.0492	0.071	-
	41	added	No	phosphatidylinositol synthase	K00999	AV274_2302	0.6607	0.212	2.7.8.11
	-	Not Adding	No	choline-phosphate cytidylyltransferase B	K00968	AV274_4995	0.7564	0.162	K00968
	-	Not Adding	No	Lysophosphatidic acid phosphatase	K14395	AV274_2527	0.5805	0.671	3.1.3.2
	-	Not Adding	No	tafazzin-like protein; K13511 monolysocardiolipin acyltransferase	K13511	AV274_4572	0.6132	0.16	2.3.1.-
	-	Not Adding	No	Sphingosine kinase	K04718	AV274_3086	0.4548	0.628	2.7.1.91
	-	Not Adding	No	lysocardiolipin and lysophospholipid acyltransferase	K13513	AV274_1162	0.9334	0.014	2.3.1.-;2.3.1.51
	-			Acyl-protein thioesterase 1	K06130	AV274_2936	0.9987	0.921	3.1.2.-
	-			2-aminoethylphosphonate-pyruvate transaminase	K03430	AV274_0059	0.9947	0.825	2.6.1.37
	-	Not Adding	No	hydroxysteroid (17-beta) dehydrogenase 14	KOG0725	AV274_1195	0.6773	0.209	1.1.1.100
NUCLEOTIDE	-		Yes	adk, AK; adenylate kinase	K00939	AV274_3457	0.8257	0.649	2.7.4.3
	-		Yes	Ribose-phosphate pyrophosphokinase	K00948	AV274_0109	0.3979	0.24	2.7.6.1
	42	added	Yes	Dihydroorotate oxidase (ubiquinone)	K00254	AV274_0979	0.9958	0.919	1.3.5.2
	-		Yes	Ribose-phosphate pyrophosphokinase	K00948	AV274_2865	0.9997	0.939	2.7.6.1
OTHER	-			Mitofilin	K17785	AV274_2215	0.1021	0.1
	-			ES1 protein homolog, mitochondrial-like	KOG2764	AV274_4368	0.9158	0.592
	-			Hydroxymethylglutaryl-CoA reductase	K00021	scaffold11:90034-91638	0.8103	0.587	1.1.1.34
	-			mitochondrial Rho GTPase; K07870 Ras homolog gene family, member T1	K07870	AV274_3213	0.0398	0.182
	-			Iron-containing alcohol dehydrogenase; yqhD; NADP-dependent alcohol dehydrogenase	K08325	AV274_5255	0.9635	0.345	1.1.-.-
	-			Inorganic pyrophosphatase	K01507	AV274_0048	0.984	0.889	3.6.1.1
	-			Fumarylacetoacetate hydrolase	KOG1535	AV274_3627	0.9988	0.888	5.3.3.-
	-			mitochondrial inner membrane protein, MDM33; sensitive to high expression protein 9, mitochondrial	K17983	AV274_6114	-	-
	-		No	NADP-dependent succinate-semialdehyde dehydrogenase	K00139	AV274_3704	0.9744	0.666	1.2.1.16
	-			CARKD; carbohydrate kinase domain containing; K17757 ATP-dependent NAD(P)H-hydrate dehydratase	K17757	AV274_1155	0.6223	0.473	4.2.1.93
	-			Presenilins-associated rhomboid-like protein	K09650	AV274_4115	0.9949	0.937
	-			Galactokinase; galK; galactokinase	K00849	AV274_5926	0.5814	0.144	2.7.1.6
	-			gamma carbonic anhydrase 1, mitochondrial	KOG4750	AV274_2671	0.972	0.693	-
	-			gamma carbonic anhydrase 1, mitochondrial	KOG4750	AV274_1283	0.889	0.369	-
	-			gamma carbonic anhydrase 1, mitochondrial	KOG4750	AV274_2229	0.8354	0.335	-
	-			methyltransferase-like protein 17, mitochondrial	KOG2539	AV274_6482	0.9634	0.8	2.1.1.-
	-			gamma carbonic anhydrase 1, mitochondrial	KOG4750	AV274_3825	0.677	0.277	-
	-	Not Adding	No	Succinate-semialdehyde dehydrogenase, mitochondrial	K00135	AV274_4619	0.912	0.846	1.2.1.24
	-	Not Adding	No	Citrate Lyase, beta	K01644	AV274_3450	0.9961	0.906	4.1.3.6;4.1.3.34
	-			Mmaa; methylmalonic aciduria (cobalamin deficiency) cblA type; K07588 LAO/AO transport system kinase; Stabalizes MMM	K07588	AV274_3811	0.9897	0.926	2.7.-.-
	-			CysJ-like protein	K00380	AV274_0807	0.9894	0.93
QUINONE METABOLISM	18	Added	?	electron transfer flavoprotein-ubiquinone oxidoreductase	K00311	AV274_4847	0.9944	0.955	1.5.5.1
	19	Added	?	electron transfer flavoprotein, alpha	K03521	AV274_2642	0.8613	0.591	-
	19	Added	?	electron transfer flavoprotein, alpha	K03522	AV274_1349	0.9215	0.846	-
	20	Added	No	Rhodoquinone Biosynthesis enzyme RquA	NA	scaffold199:1-718	INC	INC	-
	20	Added	No	Rhodoquinone Biosynthesis enzyme RquA	NA	AV274_3981	0.9165	0.885	-
	21	Added	Yes	Glycerol-3-phosphate dehydrogenase	K00111	AV274_5202	0.9829	0.878	1.1.5.3
	22	Added	Yes	Alternative oxidase	K17893	AV274_0152	0.6088	0.507	-
	-		Yes	Ubiquionone biosynthesis protein; aarF domain-containing kinase	K08869	AV274_3944	0.9836	0.894	-
Ribosome-Translation-Transcription	-			mnmE, trmE, MSS1; tRNA modification GTPase	K03650	AV274_1766	0.7785	0.857	3.6.-.-
	-			aminomethyltransferase; K06980 tRNA-modifying protein YgfZ	K06980	AV274_4366	0.7263	0.486	2.1.2.10
	-			DUS2; tRNA-dihydrouridine synthase 2	K05543	AV274_3446	0.8049	0.46	1.3.1.91
	-			mitochondrial translation factor Tu, partial	KOG0460	AV274_3226
	-			mRpL12, GB14723; mitochondrial ribosomal protein L12	K02935	AV274_5357	0.998	0.927
	-			FIS1, TTC11, MDV2; mitochondrial fission 1 protein	K17969	AV274_4844
	-			mitochondrial helicase twinkle, putative	K17680	AV274_4943	0.9958	0.811	3.6.4.12
	-			elongation factor G-2, mitochondrial	K02335	AV274_4772	0.9766	0.949	-
	-			elongation factor G-2, mitochondrial	K02335	AV274_4570	0.8284	0.818	-
	-			SIRT3; sirtuin 3; K11413 NAD-dependent deacetylase sirtuin 3 [EC:3.5.1.-]	K11413	AV274_4603	0.0098	0.075
	-			mitochondrial 28S ribosomal protein	K17408	AV274_4096	0.988	0.847
	-			MRPL43; large subunit ribosomal protein L43	K17424	AV274_0091	0.2709	0.321
	-			MRPL49, NOF1; large subunit ribosomal protein L49	K17430	AV274_1147	0.9963	0.612
	-			RP-L21, MRPL21, rplU; large subunit ribosomal protein L21	K02888	AV274_0191	0.9891	0.798
	-			MRPL46; large subunit ribosomal protein L46	K17427	AV274_2657	0.9944	0.845
	-			ribosomal protein L27a	K02900	AV274_4996	0.9563	0.2
	-			Mitochondrial ribosomal protein L37 isoform 1	K17435	AV274_5188	0.9865	0.804
	-			Ribosomal protein	K02961	AV274_3626	0.9429	0.503
	-			RP-L11, MRPL11, rplK; large subunit ribosomal protein L11	K02867	AV274_3313	0.6845	0.489
	-			tRNA dimethylallyltransferase, mitochondrial-like	K00791	AV274_0383	0.719	0.072	2.5.1.75
	-			23S rRNA (uridine2552-2'-O)-methyltransferase	K02427	AV274_1255	0.9358	0.87	2.1.1.166
	-			PTH2; peptidyl-tRNA hydrolase, PTH2 family	K04794	AV274_6430	0.0131	0.081	3.1.1.29
	-		Yes	tRNA pseudouridine38-40 synthase	K01586	AV274_2783	0.9786	0.896	4.1.1.20
	-			leucyl-tRNA synthetase	K01869	AV274_0878	0.9855	0.674	6.1.1.4
	-			leucyl-tRNA synthetase	K01869	AV274_2088	0.6393	0.775	6.1.1.4
	-			valyl-tRNA synthetase	K01873	AV274_0219	0.9907	0.939	6.1.1.9
	-			isoleucyl-tRNA synthetase	K01870	AV274_3346	0.9519	0.215	6.1.1.5
	-			Methionine--tRNA ligase, mitochondrial	K01874	AV274_4157	0.9455	0.655	6.1.1.10
	-			Methionyl-tRNA formyltransferase, mitochondrial	K00604	AV274_5809	0.9875	0.852	2.1.2.9
	-			Glutamate--tRNA ligase, chloroplastic/mitochondrial	K09698	AV274_0545	0.989	0.939	6.1.1.17
	-			Alanine--tRNA ligase	K01872	AV274_3137	0.8331	0.906	6.1.1.7
	-			Tryptophan--tRNA ligase, mitochondrial	K01867	AV274_1786	0.9785	0.847	6.1.1.2
	-			elongation factor Tu, mitochondrial	K02358	AV274_0958	0.958	0.886
	-			PIF1; ATP-dependent DNA helicase PIF1 [EC:3.6.4.12]	K15255	AV274_5460	0.5264	0.788	3.6.4.12
	-			NAD-dependent protein deacetylase sirtuin-3	K11413	AV274_5297	0.0024	0.061	3.5.1.-
	-		Yes	single subunit mitochondrial RNA polymerase	K10908	AV274_5622	0.9897	0.891
VITAMINS	-			HLCS; biotin--protein ligase	K01942	AV274_5923	0.4564	0.827	6.3.4.9;6.3.4.10;6.3.4.11;6.3.4.15
	-	Not Adding		type II pantothenate kinase	K09680	AV274_2113	0.2149	0.116	2.7.1.33
	-	Not Adding		3-methyl-2-oxobutanoate hydroxymethyltransferase	K00606	AV274_3964	0.9613	0.857	2.1.2.11
	-	Not Adding		phosphopantothenoylcysteine decarboxylase	K01598	AV274_0203	0.8041	0.03	4.1.1.36
	-	Not Adding		holo-[acyl-carrier protein] synthase	K00997	AV274_2492	0.9618	0.708	2.7.8.7
	-	Not Adding	Yes	Cob(I)yrinic acid a,c-diamide adenosyltransferase, mitochondrial	K00798	AV274_4990	0.765	0.545	2.5.1.17
