# Supplementary material for: Extreme genome diversity in the hyper-prevalent parasitic eukaryote Blastocystis
Source: PLoS Biol. 2017 Sep 11;15(9):e2003769. doi: 10.1371/journal.pbio.2003769 (PMC5608401; doi:10.1371/journal.pbio.2003769)
Supplement: S4 Data — (XLS) [file pbio.2003769.s025.xls]

## Sheet: Blastocystis_Ras_superfamily
Ras superfamily GTPases in Blastocystis STs 1,4 and 7
GTPase	ST1	ST4	ST7	notes
Rab1A	AV274_2494	XP_014527287.1	CBK22118.2*
Rab1B	AV274_0373	XP_014530013.1	CBK20449.2
Rab2a	AV274_4284	XP_014527476.1	CBK23119.2
Rab2b	AV274_3848	XP_014525657.1	CBK24723.2
Rab5a	AV274_5130	XP_014529565.1	CBK20771.2
Rab5b	AV274_4173	XP_014527723.1	CBK23602.2*
Rab5c	AV274_5929	XP_014527664.1	CBK22206.2*
Rab6a	AV274_5388	XP_014529260.1	CBK19754.2
Rab6b	AV274_2442	XP_014529354.1	CBK22050.2*	Identical copy (a separate locus) in ST1:AV274_4808
Rab7	AV274_1360	XP_014529959.1	CBK19855.2
Rab7L	AV274_3131	XP_014525324.1	-
Rab8	AV274_1091	XP_014526550.1	CBK19727.2
Rab11a	AV274_5624	XP_014530274.1	CBK20309.2*
Rab11b	AV274_6107	-	CBK24219.2*
Rab11c	-	-	CBK21525.2*
Rab18	AV274_0017	XP_014528907.1	CBK23016.2*+CBK23015.2*
Rab21	AV274_6232	XP_014528711.1	CBK20490.2*
Rab22	AV274_2792	XP_014527597.1	CBK20571.2*
Rab32	AV274_2059	XP_014526366.1	CBK21164.2*
Rab50	AV274_4429	XP_014528445.1	CBK23243.2
RabX1	AV274_5983	XP_014529172.1	CBK21029.2*
RabX2	AV274_6113	XP_014525847.1	CBK24223.2*
RabX3	AV274_4194	XP_014530001.1	CBK23698.2
RabX4	AV274_5503	XP_014530135.1	Missing annotation – contig CABX01000123.1
RabX5	AV274_2811	XP_014524888.1	-
Rac1	AV274_3316	XP_014529015.1	CBK21888.2
Rac2	AV274_4186	XP_014527736.1	CBK24281.2*
Rac3	AV274_4721	XP_014525080.1	CBK22940.2*
Rac4	-	XP_014525690.1	-
Miro1	AV274_2514	XP_014525468.1	CBK22284.2*	Partial virtually identical copy in ST1: AV274_4540
Miro2	AV274_6256	XP_014525985.1+XP_014525984.1	CBK21152.2*	Identical copy (a separate locus) in ST1:AV274_3213
Miro3	AV274_4349	XP_014529143.1+XP_014529144.1	CBK22226.2*
RAN	AV274_5601	XP_014529770.1	CBK24365.2
Arf1	AV274_3095	XP_014525496.1	CBK25346.2, CBK25347.2, CBK25348.2	Three more identical copies (encoded by different loci) in ST1: AV274_3644,AV274_4777,AV274_3645; one more incomplete presumably identical copy: AV274_3096. Tandemly arrayed triplication in ST7, copies identical at the protein level
Arf2	AV274_2877	XP_014525607.1	CBK22377.2*
Arl1a	AV274_1787	XP_014528961.1	CBK25201.2
Arl1b	AV274_1911	XP_014527171.1	CBK23716.2*
Arl2	AV274_2002	XP_014525205.1	CBK20510.2
ARFRP1	AV274_2449	XP_014527180.1	Missing annotation - contig CABX01000084.1
Sar1	AV274_0630	XP_014526319.1	CBK20302.2
Sar1L	AV274_6178	XP_014525298.1	CBK23872.2*	Nearly identical tandem duplication in ST1: AV274_6174
SRbeta1	AV274_3606	Two different in-paralogs (SRbeta1a and SRbeta1b): XP_014524722.1, XP_014524700.1	CBK23791.2* (identical copy CBK20352.2*)
SRbeta2	AV274_1517	-	-
SRbeta3	AV274_5640	Missing annotation – contig JPUL02000093.1	Missing annotation – contig CABX01000023.1
Gtr1	AV274_3686	XP_014529033.1	CBK23668.2*
Gtr2	AV274_4912	XP_014527980.1	CBK21595.2*
Rbel1	AV274_0066	XP_014527381.1	CBK20380.2*
D1LIC	AV274_5716	XP_014529413.1	CBK25027.2*
* The existing gene model is incorrect (checked carefully only for ST7; note that many predicted gene models for ST4 are also incorrect, but a detailed analysis has not been done)
