# Supplementary material for: Extreme genome diversity in the hyper-prevalent parasitic eukaryote Blastocystis
Source: PLoS Biol. 2017 Sep 11;15(9):e2003769. doi: 10.1371/journal.pbio.2003769 (PMC5608401; doi:10.1371/journal.pbio.2003769)
Supplement: S5 Data — (XLSX) [file pbio.2003769.s026.xlsx]

## Sheet: Sheet1
APC subunits - Blastocystis ST1
Orthologs of APC subunits, co-activators and main targets
APC/C Core subunits																Co-activators
Catalytic arm			Structural complex			TPR arm and associated proteins									?	Mitosis co-activators			Meiotic co-activator
APC10	APC11	APC2	APC1	APC4	APC5	APC8	APC6	APC3	APC7	APC12	APC13	APC16	APC9	APC15	APC14	CDC20	CDH1	uncertain	Mfr1	Ama1	Rap	Cortex
AV274_4989	AV274_4956	AV274_0996	-	-	-	AV274_1781;AV274_1576;AV274_4668	AV274_0728	-	-	-	-	-	-	-	-	AV274_2602	-	-	-	-	-	-
APC/C main targets
Core complex				Loading complex		Cohesion establishment	Maintenance		Dissolution
Smc1	Smc3	Scc1 / Rad21	Scc3	Scc2	Scc4	Eco1	Pds5	Wpl1	Separase	Securin
AV274_5869	AV274_5348	AV274_1815	AV274_0167	-	-	-	AV274_5277	-	AV274_4215
