# Supplementary material for: Extreme genome diversity in the hyper-prevalent parasitic eukaryote Blastocystis
Source: PLoS Biol. 2017 Sep 11;15(9):e2003769. doi: 10.1371/journal.pbio.2003769 (PMC5608401; doi:10.1371/journal.pbio.2003769)
Supplement: S6 Data — (XLSX) [file pbio.2003769.s027.xlsx]

## Sheet: Sheet1
DNA repair, meiosis specific and related loci in Blastocystis STs 1,4 and 7. 'x' indicate the gene is present in the genome.
Gene	synonyms	repair pathway/function	ST1	ST4	ST7
apex1	ape-1/exoIII/APN1	Base Excision Repair, BER
apex2	ape-2/exoIII/APN2	Base Excision Repair, BER	x
Artemis	dclre1c	Nonhomologous end joining: NHEJ
ATM	ScTel1	Checkpoint protein	x	x	x
ATR	Mei41, ScMec1	Checkpoint protein	x	x	x
BRCA1	BROVCA1/BRCC1/BRCT	Controls cell cycle G2/M and DNA damage checkpoint			x
BRCA2	FANCD/BROVCA2/PNCA2/FACD/GLM3	HR: Homologous recombination	x		x
chek1	ScRad27, Rth1, ERC11, GRP, Chk1	Checkpoint protein	x
chek2	loki, ScRad53, Chk2	Checkpoint protein	x
CKN1	CSA, ScRad28	Nucleotide excision repair: NER
CTF7	ESCO/ECO1/EFO/ESO1	Sister chromatid cohesion
DMC1	LIM15	Homologus recombination, meiosis specific	x	x	x
dmGEN	GEN1	Holliday Junctions resolvase		x
DNA2	DNA2L/HDNA2	DNA repair, HR	x	x
ERCC1	ScRad10	Nucleotide excision repair: NER	X
ERCC2	ScRad3, XPD	Nucleotide excision repair: NER	x	x	x
ERCC3	XPB, ScSSL2, Rad25	Nucleotide excision repair: NER	x
ERCC4	ScRad1, DmMei-9, XPF,	Nucleotide excision repair: NER	x	x	x
ERCC5	XPG, ScRad2, mus201	Nucleotide excision repair: NER
ERCC6	CSB, ScRad26, Ddc2, ARMD5/COFS1/UVSS1/CKN2	Nucleotide excision repair: NER	x	x	x
ESCO	ESCO/ECO1/EFO/ESO1	Sister chromatid cohesion
ETL1	Smarcad1/HEL1	DNA repair, Homologus recombination	x	x	x
EXO1	hex1, dhs1	Nucleotide excision repair: NER	x	x	x
FEN1	DNaseIV	HR	x	x	x
GEX1	KAR5/Brambleberry	Nuclear fusion	x	x	x
HAP2	GCS1	Membrane fusion
HOP1	HORMAD1, Nohma, ASYN1, (C. elegans: him-3, htp-1, htp-2, htp-3 all paralogs)	Synaptonemal complex axial element protein, meiosis specific	x	x	x
HOP2	TBP1, AHP2, meu13,	Homologus recombination, meiosis specific	x	x	x
Hus1	ScMec3	Checkpoint protein	x
IME2	IME2p/ESME1	Meiotic entry
IML1		GATOR complex regulator of TOR
KU70	XRCC6, G22P1, TLAA	Nonhomologous end joining: NHEJ
KU80	XRCC5/TLAA	Nonhomologous end joining: NHEJ
Lif4		other DNA damage response
LIG1	DNA ligase I	Base Excision Repair, BER	x
LIG3	DNA ligase III	Base Excision Repair, BER
LIG4	ScDNL4, DNA ligase IV	Nonhomologous end joining: NHEJ
LST8	GBL/POP3	TOR complex	x	x	x
MAD2	HSMAD2, HORMAD2	Checkpoint protein		x	x
MAPKAP1	MIP1/SIN1	TOR regulator
MCM2	CDCL1/CDCL1	DNA replication	x	x	x
MCM3		DNA replication	x	x	x
MCM3-like			x
MCM4	CDC21/NKCD	DNA replication	x	x	x
MCM5	CDC46	DNA replication	x	x	x
MCM6		DNA replication	x	x	x
MCM7	CDC47/MCM2	DNA replication	x	x	x
MCM8		DNA replication	x	x	x
MCM9		DNA replication	x	x	x
MCM-like			x
MEI1		HR: Homologous recombination
MEI2		TOR Substrate/meiosis signaling	x	x	x
MER3	HFM1, ROCK-N-ROLLERS (RCK1)	meiosis specific homologous recombination	x	x	x
MIDSUN		Inner membrane proteins, nuclear envelope	x	x
MLH1		mismatch repair, meiotic homologous recombination	x	x	x
MLH2	HsPms1, ScMlh2, PMSL1/PMS1 homolog 1	Mismatch repair, Chromosome segregation
MLH3		mismatch repair	x
MMS4	EME1, EME2 (duplicated within animals)	Holliday Junctions resolvase	x	x	x
MND1	GAJ, mcp7, Meiotic Nuclear Division 1 homolog	Homologus recombination, meiosis specific	x	x	x
MNK1	MKNK1	Indirect regulation of cell cycle
MNK2	MKNK2	Indirect regulation of cell cycle
MPH1		HR	x	x	x
MPS3	NEP98	Nuclear envelope, meiotic bouquet formation
MQM1	PHS1/Propyzamide-Hypersensitve 1	Regulator of meiotic recombination
MRE11	MRE11A(human)/RAD32 (pombe), SbcD	NHEJ and Homologous recombination HR	x	x	x
MSH1	mitochondrial mutS homolog	mismatch repair, MMR	x	x	x
MSH2	spel1	mismatch repair	x	x	x
MSH3		mismatch repair
MSH4	him-14	Meiosis specific homologous recombination	x	x	x
MSH5		Meiosis specific homologous recombination	x
MSH6	Msh6-1 and Msh6-2=Msh7 in plants	mismatch repair	x	x	x
MSH7	Plant MSH6-2	mismatch repair
MUS81		Holliday Junctions resolvase	x	x	x
mutYH		Base Excision Repair, BER	x
NPR2	ANPRB/AMDM	GATOR complex regulator of TOR	x
NPR3		GATOR complex regulator of TOR	x	x	x
NSE1		Smc5/6 complex component	x	x
NSE2	MMS21	Smc5/6 complex component	x	x	x
NSE3	MAGE G1	Smc5/6 complex component	x
NSE4		Smc5/6 complex component	x	x	x
NSE5		Smc5/6 complex component
NSE6		Smc5/6 complex component
ogg1	8-oxoG glycosylase	Base Excision Repair, BER
parp1	poly (ADP-ribose) polymerase	Base Excision Repair, BER
parp2		Base Excision Repair, BER
PCH2	TRIP13	Mitosis/meiosis check point protein	x	x	x
PCNA	ScPOL30, Mus209	DNA polymerases involved in DNA repair	x
PDS5	Pds5A, Pds5B, AS1, AS3, HsScc112, mKIAA0648, spo76, CG17509-PA, bimD, APRIN	DNA repair, HR, Cohesin component	x	x
Phr1		other DNA damage response
PMS1	HsPms2, ScPms1, PMSL2/PMS1 homolog 2, Dm Pms2	Mismatch repair, Chromosome segregation	x	x	x
polB	ScPOL4, mt DNA polymerase beta	DNA polymerases involved in DNA repair
polD1	ScCDC2, DNA pol delta, pol31	DNA polymerases involved in DNA repair	x
polE	ScPOL2, DNA pol epsilon	DNA polymerases involved in DNA repair	x
polG	DNApol-g35, pol gamma p35	DNA polymerases involved in DNA repair
polK	pol kappa	DNA polymerases involved in DNA repair
polZ	ScRev3, Mus205, pol zeta	DNA polymerases involved in DNA repair	x
PRD1	MPS1	Meiotic DBS induction, AtSpo11-1 accessory protein
PrkDC		Nonhomologous end joining: NHEJ
Rad1	ScRAD17	Checkpoint protein	x	x
RAD17	ScRad24, REC1 in S. pombe	Checkpoint protein		x
RAD21	SCC1	DNA repair, HR, Cohesin component	x	x
RAD23	RAD23A/RAD23B	Nucleotide excision repair: NER		x	x
RAD50	SbcC	NHEJ and Homologous recombination HR	x	x	x
RAD51		DNA repair, Homologus recombination	x	x	x
Rad51B	RAD51L1	DNA repair, Homologus recombination
Rad51C	RAD51L2, SpnB	DNA repair, Homologus recombination	x
Rad51D	RAD51L3	DNA repair, Homologus recombination	x
RAD52		HR	x	x
RAD54A	hRad54L, Okra	HR
RAD54B	ScRdh54	HR	x	x	x
Rad9	ScDdc1	Checkpoint protein	x
radA		DNA repair, Homologus recombination	x
radB		DNA repair, Homologus recombination
RAPA1	Replication factor protein A1, RPA1, RFA1	Regulator of recombination, NER	x	x	x
RAPA2	Replication factor protein A2, RPA2, RFA2	Regulator of recombination, NER	x	x	x
RAPA3	Replication factor protein A3, RPA3, RFA3	Regulator of recombination, NER	x	x	x
RAPTOR	MIP1/KOG1/RPTOR	TOR regulator	x	x	x
REC10	REC20	Checkpoint protein
REC114	CT147	meiotic Double strand break formation (Spo11-1 accessory protein)
REC8	coh-3, CG4249, SYN1	Meiosis specific DNA repair, HR, Cohesin component
recA		DNA repair, Homologus recombination	x	x	x
RecQ		chromatin structure helicase	x
RecQ-3		chromatin structure helicase	x
RecQ-5		chromatin structure helicase	x
REV1		DNA polymerases involved in DNA repair	x
REV7	mus26, Mad2B, Mad2L, pol zeta, mad2L2	DNA polymerases involved in DNA repair
RICTOR	AVO3 Homolog/RPTOR independent companion of mTOR	TOR regulator	x	x	x
RTEL1	NHL/Regulador of telomere elongation helicase	Homologus recombination	x	x	x
SAD1	SUN1	nuclear anchorage and migration
SAE2	SUMO2	NHEJ and Homologous recombination HR
SCC3	Irr1, rec11, STAG1, STAG2, STAG3, SA1, SA2	DNA repair, HR, Cohesin component	x	x
ScSuc1		other DNA damage response	X
Sec63		other DNA damage response	x
SGS1		Meiosis/mitosis check point protein	x	x	x
SLX1		Holliday Junctions resolvase			x
SLX4		Holliday Junctions resolvase
SMC1		DNA repair, HR, Cohesin component	x	x	x
SMC2		DNA repair, HR, condensin component	x	x	x
SMC3		DNA repair, HR, Cohesin component	x	x	x
SMC4		DNA repair, HR, condensin component	x	x	x
SMC5		Structural maintenance of chromosome, Rad6 post replication DNA repair	x	x	x
SMC6	Rad18	Structural maintenance of chromosome, Rad6 post replication DNA repair	x	x	x
Spo11-1	Rec12, MEI-W68, Top6A-1
SPO11-2	Top6A-2	Double strand break formation	x	x	x
Spo11-3	Top6A-3, Bin5, Rhl2
SUCO		Nuclear envelope, switch from homologous to sister recombination
SUN1		Nuclear envelope, switch from homologous to sister recombination		x	x
SYCP2		Synaptonemal complex protein
tdp1		crosslink repair	x
TEX12		Synaptonemal complex protein
TFB1	gtf2h1	Nucleotide excision repair: NER
TFB2	gtf2h2	Nucleotide excision repair: NER	x
TFB3	gtfh3	Nucleotide excision repair: NER
TFIIH	SSL1	Nucleotide excision repair: NER	X
TOP 2		Management of chromosome entanglement and super coils	x	x	x
TOP 3		Management of chromosome entanglement and super coils	x	x	x
TOP6B	Bin3	Management of chromosome entanglement and super coils
TOP6BL	ScRec104, rec6, mTop6B	meiosis specific transesterase subunit	x	x
TOR	FKBP/FRAP1/FRAP2/RAFT1/MTOR	Element of TOR complex	x	x	x
UBE2A	Rad6A, ScRad6, Dhr6, UbcD6	Rad6 post replication repair pathway	x
XPA	ScRad14	Nucleotide excision repair: NER
XPC	Rad4, mus101, TopBP1	Nucleotide excision repair: NER
XRCC1		Base Excision Repair, BER
XRCC2	ScRad55	DNA repair, Homologus recombination
XRCC3	ScRad57, Rad51-6	DNA repair, Homologus recombination	x	x	x
XRCC4		Nonhomologous end joining: NHEJ
XRS2	Nibrin/NBN/NBS1	NHEJ and Homologous recombination HR
ZIP1	ZYP1, Scp1, Sycp1, C(3)G	meiosis-specific Synaptonemal complex protein
ZIP2p		Synaptonemal complex protein
ZIP3	CST9	Synaptonemal complex protein
ZIP4	Spo22, Zyp4, Tex11	Synaptonemal complex protein
