# Supplementary material for: Extreme genome diversity in the hyper-prevalent parasitic eukaryote Blastocystis
Source: PLoS Biol. 2017 Sep 11;15(9):e2003769. doi: 10.1371/journal.pbio.2003769 (PMC5608401; doi:10.1371/journal.pbio.2003769)
Supplement: S8 Data — (XLSX) [file pbio.2003769.s029.xlsx]

## Sheet: Sheet1
Intermediary metabolism - Blastocystis ST1 with links to KEGG maps
KEGG	KEGG name	Gene model	Notes
00250 Alanine, aspartate and glutamate metabolism		LINK	PHYTOPHTHORA
Ala is synthesized from pyruvate; Aspartate is synthesized from oxaloacetate;Glutamate/Glutamine are synthesized from histidine - see histidine map
K00764	purF, PPAT; amidophosphoribosyltransferase [EC:2.4.2.14]	AV274_0725
K01744	aspA; aspartate ammonia-lyase [EC:4.3.1.1]	AV274_2205
K01744	aspA; aspartate ammonia-lyase [EC:4.3.1.1]	AV274_2000
K01744	aspA; aspartate ammonia-lyase [EC:4.3.1.1]	AV274_5353
K01744	aspA; aspartate ammonia-lyase [EC:4.3.1.1]	AV274_6339
K00812	aspB; aspartate aminotransferase [EC:2.6.1.1]	AV274_5289
K14455	GOT2; aspartate aminotransferase, mitochondrial [EC:2.6.1.1]	AV274_5175
K14455	GOT2; aspartate aminotransferase, mitochondrial [EC:2.6.1.1]	AV274_2145	partial
K14455	GOT2; aspartate aminotransferase, mitochondrial [EC:2.6.1.1]	AV274_2040
K14455	GOT1; aspartate aminotransferase, cytoplasmic [EC:2.6.1.1]	AV274_5417
K01424	E3.5.1.1, ansA, ansB; L-asparaginase [EC:3.5.1.1]	AV274_5888
K00135	E1.2.1.16, gabD; succinate-semialdehyde dehydrogenase (NADP+) [EC:1.2.1.16]	AV274_3704
K01915	glnA; glutamine synthetase [EC:6.3.1.2]	AV274_5155
K14454	GOT1; aspartate aminotransferase, cytoplasmic [EC:2.6.1.1]	AV274_5417
K14454	GOT2; aspartate aminotransferase, mitochondrial [EC:2.6.1.1]	AV274_5175
K14454	GOT2; aspartate aminotransferase, mitochondrial [EC:2.6.1.1]	AV274_2040
K14454	GOT1; aspartate aminotransferase, cytoplasmic [EC:2.6.1.1]	AV274_2145	partial
K00814	GPT, ALT; alanine transaminase [EC:2.6.1.2]	AV274_1108
K00814	GPT, ALT; alanine transaminase [EC:2.6.1.2]	AV274_1192
K00814	GPT, ALT; alanine transaminase [EC:2.6.1.2]	AV274_5289	partial
K00814	GPT, ALT; alanine transaminase [EC:2.6.1.2]	AV274_3926	partial
K00814	GPT, ALT; alanine transaminase [EC:2.6.1.2]	AV274_0712	partial
K00814	GPT, ALT; alanine transaminase [EC:2.6.1.2]	AV274_1878	partial
K01939	E6.3.4.4, purA; adenylosuccinate synthase [EC:6.3.4.4]	AV274_0986
K01939	E6.3.4.4, purA; adenylosuccinate synthase [EC:6.3.4.4]	AV274_1127
K01779	E5.1.1.13; aspartate racemase [EC:5.1.1.13]	AV274_5311
K13566	NIT2; omega-amidase [EC:3.5.1.3]	AV274_2034
K01756	purB, ADSL; adenylosuccinate lyase [EC:4.3.2.2]	AV274_1733
K00609	pyrB, PYR2; aspartate carbamoyltransferase catalytic subunit [EC:2.1.3.2]	AV274_0777
00340 Histidine metabolism		LINK	PHYTOPHTHORA
Histidine cannot be synthesized de novo; Phytopthora can
K01712	hutU, UROC1; urocanate hydratase [EC:4.2.1.49]	AV274_2048
K13990	FTCD; glutamate formiminotransferase / formiminotetrahydrofolate cyclodeaminase [EC:2.1.2.5 4.3.1.4]	AV274_1891
K01745	hutH, HAL; histidine ammonia-lyase [EC:4.3.1.3]	AV274_6274
K01745	hutH, HAL; histidine ammonia-lyase [EC:4.3.1.3]	AV274_4423
K01468	hutI, AMDHD1; imidazolonepropionase [EC:3.5.2.7]	AV274_3790	mitochondrial targeted
00260 Glycine, serine and threonine metabolism		LINK	PHYTOPTHORA
Cannot make Serine, Gly or Threonine de novo. However can interchange From Thr > Gly >Ser
K00639	kbl, GCAT; glycine C-acetyltransferase [EC:2.3.1.29]	AV274_2843	mitochondrial targeted
K00639	kbl, GCAT; glycine C-acetyltransferase [EC:2.3.1.29]	AV274_4271
K00639	kbl, GCAT; glycine C-acetyltransferase [EC:2.3.1.29]	AV274_2386
K00639	kbl, GCAT; glycine C-acetyltransferase [EC:2.3.1.29]	AV274_1045	partial
K01733	thrC; threonine synthase [EC:4.2.3.1]	AV274_1421
K15789	TDH; threonine 3-dehydrogenase [EC:1.1.1.103]	AV274_3506	mitochondrial targeted
K01752	E4.3.1.17, sdaA; L-serine dehydratase [EC:4.3.1.17]	AV274_4102
K01752	E4.3.1.17, sdaA; L-serine dehydratase [EC:4.3.1.17]	AV274_2517
K01752	E4.3.1.17, sdaA; L-serine dehydratase [EC:4.3.1.17]	AV274_6025
K01752	E4.3.1.17, sdaA; L-serine dehydratase [EC:4.3.1.17]	AV274_2550
K00281	GLDC, gcvP; glycine dehydrogenase [EC:1.4.4.2]	AV274_4651	mitochondrial targeted
K00605	gcvT, AMT; aminomethyltransferase [EC:2.1.2.10]	AV274_4245	mitochondrial targeted
K00600	glyA, SHMT; glycine hydroxymethyltransferase [EC:2.1.2.1]	AV274_0298	mitochondrial targeted
K00600	glyA, SHMT; glycine hydroxymethyltransferase [EC:2.1.2.1]	AV274_0297	mitochondrial targeted
K00600	glyA, SHMT; glycine hydroxymethyltransferase [EC:2.1.2.1]	AV274_0443
K15633	gpmI; 2,3-bisphosphoglycerate-independent phosphoglycerate mutase [EC:5.4.2.12]	AV274_6289
K01834	PGAM, gpmA; 2,3-bisphosphoglycerate-dependent phosphoglycerate mutase [EC:5.4.2.11]	AV274_1454	mitochondrial targeted
K00382	DLD, lpd, pdhD; dihydrolipoamide dehydrogenase [EC:1.8.1.4]	AV274_2067	mitochondrial targeted
K00049	GRHPR; glyoxylate/hydroxypyruvate reductase [EC:1.1.1.79 1.1.1.81]	AV274_4133	mitochondrial targeted
K01079	serB, PSPH; phosphoserine phosphatase [EC:3.1.3.3]	AV274_5196
K02437	Glycine cleavage system, H protein	AV274_2613
K02437	Glycine cleavage system, H protein	AV274_3360
K00003	homoserine dehydrogenase [EC:1.1.1.3]	AV274_6047
K00003	homoserine dehydrogenase [EC:1.1.1.3]	AV274_1281
00270 Cysteine and methionine metabolism		LINK	PHYTOPHTHORA
Cannot make Cys or Methionine, or interchange between them.
K01611	speD, AMD1; S-adenosylmethionine decarboxylase [EC:4.1.1.50]	AV274_6417
K08963	mtnA; methylthioribose-1-phosphate isomerase [EC:5.3.1.23]	AV274_5002
K00812	aspB; aspartate aminotransferase [EC:2.6.1.1]	AV274_5289
K00797	speE, SRM; spermidine synthase [EC:2.5.1.16]	AV274_1227
K14455	GOT2; aspartate aminotransferase, mitochondrial [EC:2.6.1.1]	AV274_5175
K14455	GOT2; aspartate aminotransferase, mitochondrial [EC:2.6.1.1]	AV274_2145	partial
K14455	GOT2; aspartate aminotransferase, mitochondrial [EC:2.6.1.1]	AV274_2040
K14455	GOT1; aspartate aminotransferase, cytoplasmic [EC:2.6.1.1]	AV274_5417
K01011	TST, MPST, sseA; thiosulfate/3-mercaptopyruvate sulfurtransferase [EC:2.8.1.1 2.8.1.2]	AV274_1257	mitochondrial targeted
K01011	TST, MPST, sseA; thiosulfate/3-mercaptopyruvate sulfurtransferase [EC:2.8.1.1 2.8.1.2]	AV274_5392	mitochondrial targeted
K01752	E4.3.1.17, sdaA; L-serine dehydratase [EC:4.3.1.17]	AV274_4102
K01752	E4.3.1.17, sdaA; L-serine dehydratase [EC:4.3.1.17]	AV274_2517
K01752	E4.3.1.17, sdaA; L-serine dehydratase [EC:4.3.1.17]	AV274_6025
K01752	E4.3.1.17, sdaA; L-serine dehydratase [EC:4.3.1.17]	AV274_2550
K14454	GOT1; aspartate aminotransferase, cytoplasmic [EC:2.6.1.1]	AV274_5417
K14454	GOT2; aspartate aminotransferase, mitochondrial [EC:2.6.1.1]	AV274_5175
K14454	GOT2; aspartate aminotransferase, mitochondrial [EC:2.6.1.1]	AV274_2040
K14454	GOT1; aspartate aminotransferase, cytoplasmic [EC:2.6.1.1]	AV274_2145	partial
K01762	ACS; 1-aminocyclopropane-1-carboxylate synthase [EC:4.4.1.14]	AV274_3773
K01762	ACS; 1-aminocyclopropane-1-carboxylate synthase [EC:4.4.1.14]	AV274_3958
K01251	E3.3.1.1, ahcY; adenosylhomocysteinase [EC:3.3.1.1]	AV274_4346
K00789	metK; S-adenosylmethionine synthetase [EC:2.5.1.6]	AV274_2751
K00789	metK; S-adenosylmethionine synthetase [EC:2.5.1.6]	AV274_0240
K00003	homoserine dehydrogenase [EC:1.1.1.3]	AV274_6047
K00003	homoserine dehydrogenase [EC:1.1.1.3]	AV274_1281
00280 Valine, leucine and isoleucine degradation		LINK	PHYTOPHTHORA
Cannot make Leu/Val/Ile de novo
K01847	MUT; methylmalonyl-CoA mutase [EC:5.4.99.2]	AV274_1492
K01847	MUT; methylmalonyl-CoA mutase [EC:5.4.99.2]	AV274_3578
K00020	E1.1.1.31, mmsB; 3-hydroxyisobutyrate dehydrogenase [EC:1.1.1.31]	AV274_1981
K00020	E1.1.1.31, mmsB; 3-hydroxyisobutyrate dehydrogenase [EC:1.1.1.31]	AV274_0250	mitochondrial targeted
K00253	IVD, ivd; isovaleryl-CoA dehydrogenase [EC:1.3.8.4]	AV274_6052	mitochondrial targeted
K00253	IVD, ivd; isovaleryl-CoA dehydrogenase [EC:1.3.8.4]	AV274_1657	mitochondrial targeted
K05605	HIBCH; 3-hydroxyisobutyryl-CoA hydrolase [EC:3.1.2.4]	AV274_5419
K01969	E6.4.1.4B; 3-methylcrotonyl-CoA carboxylase beta subunit [EC:6.4.1.4]	AV274_3049	mitochondrial targeted
K00128	E1.2.1.3; aldehyde dehydrogenase (NAD+) [EC:1.2.1.3]	AV274_1191
K08683	HSD17B10; 3-hydroxyacyl-CoA dehydrogenase / 3-hydroxy-2-methylbutyryl-CoA dehydrogenase [EC:1.1.1.35 1.1.1.178]	AV274_4744	mitochondrial targeted
K00826	E2.6.1.42, ilvE; branched-chain amino acid aminotransferase [EC:2.6.1.42]	AV274_5797	mitochondrial targeted
00310 Lysine degradation/00300 Lysine biosyn		LINK	PHYTOPHTHORA
Cannot make Lys de novo
K11422	SETD1, SET1; histone-lysine N-methyltransferase SETD1 [EC:2.1.1.43]	AV274_3693
K00128	E1.2.1.3; aldehyde dehydrogenase (NAD+) [EC:1.2.1.3]	AV274_1191
K11423	SETD2, SET2; histone-lysine N-methyltransferase SETD2 [EC:2.1.1.43]	AV274_4279
K11423	SETD2, SET2; histone-lysine N-methyltransferase SETD2 [EC:2.1.1.43]	AV274_0967
K11431	SETD7; histone-lysine N-methyltransferase SETD7 [EC:2.1.1.43]	AV274_0823
K11431	SETD7; histone-lysine N-methyltransferase SETD7 [EC:2.1.1.43]	AV274_2122
00330 Arginine and proline metabolism		LINK	PHYTOPHTHORA
Cannot make Arg/Pro de novo
K00286	E1.5.1.2, proC; pyrroline-5-carboxylate reductase [EC:1.5.1.2]	AV274_1362
K01611	speD, AMD1; S-adenosylmethionine decarboxylase [EC:4.1.1.50]	AV274_6417
K00812	aspB; aspartate aminotransferase [EC:2.6.1.1]	AV274_5289
K00797	speE, SRM; spermidine synthase [EC:2.5.1.16]	AV274_1227
K14455	GOT2; aspartate aminotransferase, mitochondrial [EC:2.6.1.1]	AV274_5175
K14455	GOT2; aspartate aminotransferase, mitochondrial [EC:2.6.1.1]	AV274_2145	partial
K14455	GOT2; aspartate aminotransferase, mitochondrial [EC:2.6.1.1]	AV274_2040
K14455	GOT1; aspartate aminotransferase, cytoplasmic [EC:2.6.1.1]	AV274_5417
K01915	glnA; glutamine synthetase [EC:6.3.1.2]	AV274_5155
K14454	GOT1; aspartate aminotransferase, cytoplasmic [EC:2.6.1.1]	AV274_5417
K14454	GOT2; aspartate aminotransferase, mitochondrial [EC:2.6.1.1]	AV274_5175
K14454	GOT2; aspartate aminotransferase, mitochondrial [EC:2.6.1.1]	AV274_2040
K14454	GOT1; aspartate aminotransferase, cytoplasmic [EC:2.6.1.1]	AV274_2145	partial
K12251	aguB; N-carbamoylputrescine amidase [EC:3.5.1.53]	AV274_3170
K01581	E4.1.1.17, ODC1, speC, speF; ornithine decarboxylase [EC:4.1.1.17]	AV274_5680
K10536	E3.5.3.12; agmatine deiminase [EC:3.5.3.12]	AV274_1291
K00128	E1.2.1.3; aldehyde dehydrogenase (NAD+) [EC:1.2.1.3]	AV274_1191
00400 Phenylalanine, tyrosine and tryptophan biosynthesis		LINK	PHYTOPHTHORA
Cannot make Phe/Tyr/Trp de novo
K14454	GOT1; aspartate aminotransferase, cytoplasmic [EC:2.6.1.1]	AV274_5417
K14454	GOT2; aspartate aminotransferase, mitochondrial [EC:2.6.1.1]	AV274_5175
K14454	GOT2; aspartate aminotransferase, mitochondrial [EC:2.6.1.1]	AV274_2040
K14454	GOT1; aspartate aminotransferase, cytoplasmic [EC:2.6.1.1]	AV274_2145	partial
K00812	aspB; aspartate aminotransferase [EC:2.6.1.1]	AV274_5289
K14455	GOT2; aspartate aminotransferase, mitochondrial [EC:2.6.1.1]	AV274_5175
K14455	GOT2; aspartate aminotransferase, mitochondrial [EC:2.6.1.1]	AV274_2145	partial
K14455	GOT2; aspartate aminotransferase, mitochondrial [EC:2.6.1.1]	AV274_2040
K14455	GOT1; aspartate aminotransferase, cytoplasmic [EC:2.6.1.1]	AV274_5417
00770 Pantothenate and CoA biosynthesis
Can make CoA
K00606	panB; 3-methyl-2-oxobutanoate hydroxymethyltransferase [EC:2.1.2.11]	AV274_3964
K01922	PPCS, coaB; phosphopantothenate-cysteine ligase [EC:6.3.2.5]	AV274_4064
K01947	birA-coaX; biotin-[acetyl-CoA-carboxylase] ligase / type III pantothenate kinase [EC:6.3.4.15 2.7.1.33]	AV274_1633
K00997	acpS; holo-[acyl-carrier protein] synthase [EC:2.7.8.7]	AV274_2492
K01598	PPCDC, coaC; phosphopantothenoylcysteine decarboxylase [EC:4.1.1.36]	AV274_0203
K00826	E2.6.1.42, ilvE; branched-chain amino acid aminotransferase [EC:2.6.1.42]	AV274_5797
K09680	coaW; type II pantothenate kinase [EC:2.7.1.33]	AV274_2113
K02201	E2.7.7.3B; pantetheine-phosphate adenylyltransferase [EC:2.7.7.3]	AV274_3186
K00859	coaE; dephospho-CoA kinase [EC:2.7.1.24]	AV274_5922
00790 Folate biosynthesis		LINK	PHYTOPHTHORA
Missing one enzyme - alkaline phsophatase - but in some bacteria (bifido) they also lack homologs of this pathway but still make folate
K11754	folC; dihydrofolate synthase / folylpolyglutamate synthase [EC:6.3.2.12 6.3.2.17]	AV274_4003
K01930	FPGS; folylpolyglutamate synthase [EC:6.3.2.17]	AV274_2690
K00796	folP; dihydropteroate synthase [EC:2.5.1.15]	AV274_0447
K01737	queD, ptpS, PTS; 6-pyruvoyltetrahydropterin/6-carboxytetrahydropterin synthase [EC:4.2.3.12 4.1.2.50]	AV274_1038
K13998	DHFR-TS; dihydrofolate reductase / thymidylate synthase [EC:1.5.1.3 2.1.1.45]	AV274_0639
K13939	folKP; dihydroneopterin aldolase/ 2-amino-4-hydroxy-6-hydroxymethyldihydropteridine diphosphokinase / dihydropteroate synthase [EC:2.7.6.3 2.5.1.15]	AV274_5044	mitochondrial targeted
K13939	folKP; dihydroneopterin aldolase/ 2-amino-4-hydroxy-6-hydroxymethyldihydropteridine diphosphokinase / dihydropteroate synthase [EC:2.7.6.3 2.5.1.15]	AV274_2370	mitochondrial targeted
00860 Porphyrin and chlorophyll metabolism		LINK	PHYTOPHTHORA
Cannot make Heme or B12
K00798	E2.5.1.17, cobO, btuR; cob(I)alamin adenosyltransferase [EC:2.5.1.17]	AV274_3763	mitochondrial targeted
K00798	E2.5.1.17, cobO, btuR; cob(I)alamin adenosyltransferase [EC:2.5.1.17]	AV274_4990	mitochondrial targeted
00130 Ubiquinone biosynthesis
No ubiquinone biosynthesis proteins (Except RQUA - see mito table)
00230 Purine metabolism		LINK	PHYTOPHTHORA
De novo synthesis of ATP and GTP
K01835	pgm; phosphoglucomutase [EC:5.4.2.2]	AV274_1264
K01835	pgm; phosphoglucomutase [EC:5.4.2.2]	AV274_0990
K00948	PRPS, prsA; ribose-phosphate pyrophosphokinase [EC:2.7.6.1]	AV274_2865	mitochondrial targeted
K00948	PRPS, prsA; ribose-phosphate pyrophosphokinase [EC:2.7.6.1]	AV274_1230	mitochondrial targeted
K00948	PRPS, prsA; ribose-phosphate pyrophosphokinase [EC:2.7.6.1]	AV274_2598	partial
K00764	purF, PPAT; amidophosphoribosyltransferase [EC:2.4.2.14]	AV274_0725	lateral gene transfer
K00764	purF, PPAT; amidophosphoribosyltransferase [EC:2.4.2.14]	AV274_0063	lateral gene transfer
K01945	phosphoribosylamine--glycine ligase / phosphoribosylglycinamide formyltransferase / phosphoribosylformylglycinamidine cyclo-ligase [EC:6.3.4.13 2.1.2.2 6.3.3.1]	AV274_1920
K01952	phosphoribosylformylglycinamidine synthase [EC:6.3.5.3]	AV274_5493
K01952	phosphoribosylformylglycinamidine synthase [EC:6.3.5.3]	AV274_3363
K01952	phosphoribosylformylglycinamidine synthase [EC:6.3.5.3]	AV274_6502
K01952	phosphoribosylformylglycinamidine synthase [EC:6.3.5.3]	AV274_3372
K01952	phosphoribosylformylglycinamidine synthase [EC:6.3.5.3]	AV274_4069
K01952	phosphoribosylformylglycinamidine synthase [EC:6.3.5.3]	AV274_3363
K01952	phosphoribosylformylglycinamidine synthase [EC:6.3.5.3]	AV274_3638
K01952	phosphoribosylformylglycinamidine synthase [EC:6.3.5.3]	AV274_2916
K01587	phosphoribosylaminoimidazole carboxylase / phosphoribosylaminoimidazole-succinocarboxamide synthase [EC:4.1.1.21 6.3.2.6]	AV274_2822
K01587	phosphoribosylaminoimidazole carboxylase / phosphoribosylaminoimidazole-succinocarboxamide synthase [EC:4.1.1.21 6.3.2.6]	AV274_6556
K01587	phosphoribosylaminoimidazole carboxylase / phosphoribosylaminoimidazole-succinocarboxamide synthase [EC:4.1.1.21 6.3.2.6]	AV274_3990
K01756	purB, ADSL; adenylosuccinate lyase [EC:4.3.2.2]	AV274_1733
K00602	purH; phosphoribosylaminoimidazolecarboxamide formyltransferase / IMP cyclohydrolase [EC:2.1.2.3 3.5.4.10]	AV274_3444
K01939	E6.3.4.4, purA; adenylosuccinate synthase [EC:6.3.4.4]	AV274_0986
K01939	E6.3.4.4, purA; adenylosuccinate synthase [EC:6.3.4.4]	AV274_1127
K00939	E2.7.4.3, adk; adenylate kinase [EC:2.7.4.3]	AV274_3575
K00939	E2.7.4.3, adk; adenylate kinase [EC:2.7.4.3]	AV274_0156
K00939	E2.7.4.3, adk; adenylate kinase [EC:2.7.4.3]	AV274_3457
K00939	E2.7.4.3, adk; adenylate kinase [EC:2.7.4.3]	AV274_0156
K00939	E2.7.4.3, adk; adenylate kinase [EC:2.7.4.3]	AV274_3589
K00939	E2.7.4.3, adk; adenylate kinase [EC:2.7.4.3]	AV274_3146
K00940	E2.7.4.6, ndk; nucleoside-diphosphate kinase [EC:2.7.4.6]	AV274_0039
K00940	E2.7.4.6, ndk; nucleoside-diphosphate kinase [EC:2.7.4.6]	AV274_1042
K00940	E2.7.4.6, ndk; nucleoside-diphosphate kinase [EC:2.7.4.6]	AV274_2847
K00088	guaB; IMP dehydrogenase [EC:1.1.1.205]	AV274_3531
K00088	guaB; IMP dehydrogenase [EC:1.1.1.205]	AV274_2592
K01951	E6.3.5.2, guaA; GMP synthase (glutamine-hydrolysing) [EC:6.3.5.2]	AV274_4378
K00942	E2.7.4.8, gmk; guanylate kinase [EC:2.7.4.8]	AV274_1692
00240 Pyrimidine metabolism		LINK	PHYTOPHTHORA
De novo synthesis of CTP and TTP
K11541	carbamoyl-phosphate synthase / aspartate carbamoyltransferase [EC:6.3.5.5 2.1.3.2]	AV274_2751
K01465	URA4, pyrC; dihydroorotase [EC:3.5.2.3]	AV274_1069
K00254	DHODH; dihydroorotate dehydrogenase [EC:1.3.5.2]	AV274_0979
K13421	UMPS; uridine monophosphate synthetase [EC:2.4.2.10 4.1.1.23]	AV274_3480
K13800	CMPK1, UMPK; UMP-CMP kinase [EC:2.7.4.- 2.7.4.14]	AV274_6025
K00940	E2.7.4.6, ndk; nucleoside-diphosphate kinase [EC:2.7.4.6]	AV274_0039
K00940	E2.7.4.6, ndk; nucleoside-diphosphate kinase [EC:2.7.4.6]	AV274_1042
K00940	E2.7.4.6, ndk; nucleoside-diphosphate kinase [EC:2.7.4.6]	AV274_2847
K01937	E6.3.4.2, pyrG; CTP synthase [EC:6.3.4.2]	AV274_5278
K01937	E6.3.4.2, pyrG; CTP synthase [EC:6.3.4.2]	AV274_5273
K01937	E6.3.4.2, pyrG; CTP synthase [EC:6.3.4.2]	AV274_2480
K01937	E6.3.4.2, pyrG; CTP synthase [EC:6.3.4.2]	AV274_6539
K00943	E2.7.4.9, tmk; dTMP kinase [EC:2.7.4.9]	AV274_5992
K13998	DHFR-TS; dihydrofolate reductase / thymidylate synthase [EC:1.5.1.3 2.1.1.45]	AV274_0639
K01081	E3.1.3.5; 5'-nucleotidase [EC:3.1.3.5]	AV274_3011
K01493	comEB; dCMP deaminase [EC:3.5.4.12]	AV274_0895
00600 Sphingolipid metabolism		LINK	PHYTOPHTHORA
Missing key enzymes in de novo synthesis
K04708	3-dehydrosphinganine reductase [EC:1.1.1.102]	AV274_4093
K04718	SPHK; sphingosine kinase [EC:2.7.1.91]	AV274_5024
K04710	CERS; ceramide synthetase [EC:2.3.1.24]	AV274_2623
K12309	GLB1, ELNR1; beta-galactosidase [EC:3.2.1.23]	AV274_5669
K12309	GLB1, ELNR1; beta-galactosidase [EC:3.2.1.23]	AV274_0835
K12309	GLB1, ELNR1; beta-galactosidase [EC:3.2.1.23]	AV274_4447
K12309	GLB1, ELNR1; beta-galactosidase [EC:3.2.1.23]	AV274_5732
K12350	SMPD1, ASM; sphingomyelin phosphodiesterase [EC:3.1.4.12]	AV274_0105
K04718	SPHK; sphingosine kinase [EC:2.7.1.91]	AV274_3086
00564 Glycerophospholipid metabolism		LINK	PHYTOPHOTHORA
Can make PA, PI, PE, PS and maybe PC if Ptdss2 can fucntion in PS > PC conversion
K13513	LCLAT1, AGPAT8; lysocardiolipin and lysophospholipid acyltransferase [EC:2.3.1.- 2.3.1.51]	AV274_1162	mitochondrial targeted
K13519	LPT1, ALE1; lysophospholipid acyltransferase [EC:2.3.1.51 2.3.1.23 2.3.1.-]	AV274_5653
K08744	CRLS; cardiolipin synthase [EC:2.7.8.-]	AV274_3184	mitochondrial targeted
K01094	Phosphatidylglycerophosphatase GEP4, mitochondrial	AV274_2895	mitochondrial targeted
K00995	E2.7.8.5, pgsA, PGS1; CDP-diacylglycerol--glycerol-3-phosphate 3-phosphatidyltransferase [EC:2.7.8.5]	AV274_3190	mitochondrial targeted
K00995	E2.7.8.5, pgsA, PGS1; CDP-diacylglycerol--glycerol-3-phosphate 3-phosphatidyltransferase [EC:2.7.8.5]	AV274_4998	mitochondrial targeted
K00981	E2.7.7.41, CDS1, CDS2, cdsA; phosphatidate cytidylyltransferase [EC:2.7.7.41]	AV274_0080
K08730	PTDSS2; phosphatidylserine synthase 2 [EC:2.7.8.29]	AV274_0869
K13507	GAT; glycerol-3-phosphate O-acyltransferase / dihydroxyacetone phosphate acyltransferase [EC:2.3.1.15 2.3.1.42]	AV274_4012
K08730	PTDSS2; phosphatidylserine synthase 2 [EC:2.7.8.29]	AV274_0869	Maybe dual funcitonal and can work as a Ptdss1
K01613	psd, PISD; phosphatidylserine decarboxylase [EC:4.1.1.65]	AV274_3591	mitochondrial targeted
K00999	CDIPT; CDP-diacylglycerol--inositol 3-phosphatidyltransferase [EC:2.7.8.11]	AV274_2302	mitochondrial targeted
K00111	glpA, glpD; glycerol-3-phosphate dehydrogenase [EC:1.1.5.3]	AV274_5202
K00006	GPD1; glycerol-3-phosphate dehydrogenase (NAD+) [EC:1.1.1.8]	AV274_5611
K00968	PCYT1; choline-phosphate cytidylyltransferase [EC:2.7.7.15]	AV274_4995	mitochondrial targeted
K13511	tafazzin-like protein; K13511 monolysocardiolipin acyltransferase	AV274_4572	mitochondrial targeted
00061 Fatty acid biosynthesis
K09458	fabF; 3-oxoacyl-[acyl-carrier-protein] synthase II [EC:2.3.1.179]	AV274_2431
K00208	fabI; enoyl-[acyl-carrier protein] reductase I [EC:1.3.1.9 1.3.1.10]	AV274_2446
K11262	ACAC; acetyl-CoA carboxylase / biotin carboxylase [EC:6.4.1.2 6.3.4.14]	AV274_2347
K00059	3-oxoacyl-ACP reductase [EC:1.1.1.100]	AV274_1396
