# Supplementary material for: Extreme genome diversity in the hyper-prevalent parasitic eukaryote Blastocystis
Source: PLoS Biol. 2017 Sep 11;15(9):e2003769. doi: 10.1371/journal.pbio.2003769 (PMC5608401; doi:10.1371/journal.pbio.2003769)
Supplement: S9 Data — (XLSX) [file pbio.2003769.s030.xlsx]

## Sheet: Sheet1
Proteins suspected to be involved in cytokinesis -Blastocystis ST1
Mammalian Protein	Functional group	Present in the ancestor of Stramenopiles	Present in Blastocystis ST1
CDC2 KINASE	Kinases	x	AV274_6507
MAGO-NASHI PROTEIN	Other	x	AV274_3193
ARP2/3 P21 SUBUNIT	Actin Associated	x	AV274_3304
COPI COATOMER COMPLEX, BETA SUBUNIT	Secretory & Membrane Associated	x	AV274_3522
PP1A	Kinases	x	AV274_3541
DYNEIN HC	Microtubule associated	x	AV274_3887
ACTIN	Actin Associated	x	AV274_4098
F-ACTIN ASSOCIATED CAPPING PROTEIN BETA SUBUNIT/CAPZ	Actin Associated	x	AV274_4233
CORONIN	Actin Associated	x	AV274_5120; AV274_3937
DYNAMIN 2	Secretory & Membrane Associated	x	AV274_4470
RAB22	Secretory & Membrane Associated	x	AV274_5130
DYNAMIN-LIKE I	Secretory & Membrane Associated	x	AV274_4538;AV274_1718
ALPHA ACTININ 4	Actin Associated	x	AV274_4589
TUFTELIN-INTERACTIN ASSOCIATED G PROTEIN 33/SHORT STOP HOMOLOG	Actin Associated	x	AV274_4589
VACULAR SORTING VPS35P	Secretory & Membrane Associated	x	AV274_4796
NOVEL/CGI-94 PROTEIN	Other	x	AV274_4836
PATCHED	Secretory & Membrane Associated	x	AV274_4886
PP2A	Kinases	x	AV274_5331
BETA-TUBULIN	Microtubule associated	x	AV274_5442; AV274_6552
EB1	Microtubule associated	x	AV274_5598
COPI COATOMER COMPLEX, ALPHA SUBUNIT	Secretory & Membrane Associated	x	AV274_5602; AV274_0585
TROPOMYOSIN	Actin Associated	x	AV274_5855
CLATHRIN HEAVY CHAIN	Secretory & Membrane Associated	x	AV274_5745
COPINE I	Secretory & Membrane Associated	x	AV274_6170; AV274_4176
POLO-LIKE KINASE	Kinases	x	AV274_6195
NOVEL/KIAA0377	Other	x	AV274_6345; AV274_1409
NSF	Secretory & Membrane Associated	x	AV274_0033; AV274_1171
T-PLASTIN/FIMBRIN	Actin Associated	x	AV274_4589
SEC23	Secretory & Membrane Associated	x	AV274_0766
AURORA KINASE B	Kinases	x	scaffold125:76174-77217
CULLIN 1	Other	x	AV274_0996
BUB3	Other	x	AV274_0629
BIP	Secretory & Membrane Associated	x	AV274_1215; AV274_0512;AV274_4328;AV274_5752;AV274_2526;AV274_1085;AV274_5383;AV274_1064
EH-DOMAIN CONTAINING 1/EHD-1	Secretory & Membrane Associated	x	AV274_0642
GAMMA TUBULIN COMPLEX PROTEIN 2	Microtubule associated	x	AV274_1241
CASEIN KINASE II	Kinases	x	AV274_1243; AV274_4242
CALRETICULIN	Secretory & Membrane Associated	x	AV274_1311
ARP2	Actin Associated	x	AV274_1404;AV274_3066
DIAPHANOUS HOMOLOG 1	Actin Associated	x	AV274_0653
ARP2/3 P34 SUBUNIT	Actin Associated	x	AV274_0662
SEC13	Secretory & Membrane Associated	x	AV274_1520
RAB GDI ALPHA	Secretory & Membrane Associated	x	AV274_1681;AV274_6221
ADP-RIBOSYLATION FACTOR-LIKE 1	Secretory & Membrane Associated	x	AV274_1787
ALPHA-TUBULIN	Microtubule associated	x	AV274_2063;AV274_3216
SEC31	Secretory & Membrane Associated	x	AV274_2169
RACK 1	Secretory & Membrane Associated	x	AV274_2207;AV274_5326
CDC20	Other	x	AV274_2602
KINESIN HEAVY CHAIN	Microtubule associated	x	AV274_2738
CLATHRIN COAT ASSEMBLY PROTEIN AP50	Secretory & Membrane Associated	x	AV274_2965;AV274_0092
CALNEXIN	Secretory & Membrane Associated	x	AV274_3069;AV274_1224
RAB7	Secretory & Membrane Associated	x	AV274_1360
DYNAMIN-LIKE PROTEIN DLP1	Secretory & Membrane Associated	x	AV274_1718;AV274_4538
ARP3	Actin Associated	x	AV274_1743; AV274_1140
MYOSIN I HC	Actin Associated	x	AV274_2697
ARP2/3 P41 SUBUNIT	Actin Associated	x	AV274_3004; AV274_6405
CDC28 PROTEIN KINASE 2	Kinases	x	AV274_0552
ENHANCER OF RUDIMENTARY	Other	x
MCAK/MITOTIC CENTROMERE ASSOCIATED KINESIN	Microtubule associated	x	*
COFILIN	Actin Associated	x
CAM KINASE II	Kinases	x
BIMC KINESIN/EG5	Microtubule associated	x
CALCYCLIN BINDING PROTEIN	Other	x
G PROTEIN BETA2	Other	x
GTP-BINDING REGULATORY PROTEIN GI ALPHA-2 CHAIN	Other	x
MEK BINDING PARTNER 1	Other	x
NOVEL/CGI-49 PROTEIN	Other	x
ANNEXIN V	Secretory & Membrane Associated	x
ANNEXIN VI	Secretory & Membrane Associated	x
ANNEXIN VII	Secretory & Membrane Associated	x
GOLGI STACKING PROTEIN HOMOLOG 55	Secretory & Membrane Associated	x
PHOSPHOLIPASE C BETA 2	Secretory & Membrane Associated	x
TMP21 PRECURSOR/ERV25P	Secretory & Membrane Associated	x
VAMP-ASSOCIATED PROTEIN A	Secretory & Membrane Associated	x
* Absent in Blastocystis sp. subtype 1 but present in subtype 7 and subtype 4
