# Supplementary material for: Extreme genome diversity in the hyper-prevalent parasitic eukaryote Blastocystis
Source: PLoS Biol. 2017 Sep 11;15(9):e2003769. doi: 10.1371/journal.pbio.2003769 (PMC5608401; doi:10.1371/journal.pbio.2003769)
Supplement: S11 Data — (XLSX) [file pbio.2003769.s032.xlsx]

## Sheet: ST1_introns
ST1 introns
intron_id	length	sequence
OAO18220_1	34	GTAGGCGGTGGTTTGCGGAATGGTCATCTCATAG
OAO18220_2	31	GTGAGATGCCATGTGTGGGACTGAAGTATAG
OAO18220_3	30	GTGATTCCTTTCCATTCTGCTAACAGATAG
OAO18220_4	30	GTTTCTGTGCGAGATGGGCGTGATGGTTAG
OAO18220_5	31	GTGACGGTGGTTGTGGAGAGTGATGCGATAG
OAO18220_6	31	GTGGGAGTGGCAGTGGGGTGTGAGGGAATAG
OAO18220_7	30	GTTGGCGAGTATGGAGGGCGTGAGGTGTAG
OAO18221_1	32	GTTCTTTCTCACCCTACCTTCTTACGCTATAG
OAO18221_2	29	GTGAACNCGACACCGAGGTGCTCGACCAG
OAO18222_1	30	GTGAGAAGGGCTGCGGCGGGAGCGCCTGAG
OAO18223_1	231	GTTTGTGTTGAAGTTCACACTCTGACCGTTGATTCTGCGAACAATTTCGGTTACTCTGTGACTCTTGTGGGTGAGGAAGATGATCTTGTGATTGATGGTGACTTCGCTGCTAGTCATCCAGGTTATAGTTCTCCTGCATGGGATGAGCGTGCTTTCCATGCTTACGATAAAATAATCCAGGGAAGCAAGTTCAACACGAATGATCCGAAAACTTGCAGTGGTGAAGTGAAG
OAO18223_2	43	GTGCTCGACCAGTGCATCCCGCCCGTGCCCTCCAACGTCNCAG
OAO18224_1	30	GTTCTGGTGTTTTCGCTTGGTTATGCGTAG
OAO18225_1	31	GTTTGCTTCGGCCATCGCTCTCATGATGTAG
OAO18225_2	31	GTTGATTGATTGTTCACAGGATCACTTGTAG
OAO18225_3	31	GTGCGTGCTTCCGTTTCCTTGTTAGTCGTAG
OAO18225_4	30	GTCATTCCTTCTCCTCCGAGTCATATCTAG
OAO18225_5	29	GTAGGTACGGTGCGATGAGTTCAGCGTAG
OAO18225_6	30	GTTGATATGCGTTGATTGTTTTAATTATAG
OAO18225_7	30	GTATGCCCACTCTTACCGTGTCATCCATAG
OAO18225_8	731	GTTGGGGCAGCGATGATGGATGACCGCATAGAAACCCGAAGAAATGCCACGACTGGAAAAGGACGAAGTGCGCTACTAGGTGCGCTGTGTATTCTGGCGTCTTTGTTGAACACAATTCCTTGGGTGACTTGCAACATCGTGTGGCGTTGGAAACACCTGCGCATGTGGCTCTTTTCTGTCCTTTTCATTTGCGCCATCCCAGTGTTCGCAGAGTCTGTGTATGAAGTGCGGTGCGTGCTCTTCTGACTCATAACGACTAGGCAACGCTGGTTGCAGCCACTCCAAAATGAAGTTCTTGATTATATCGACAAGGAGACGAATTCCGTAGGGAAGTCATCCGTGTGTAATGTAGTCTATTCGCCTGCATCCCGCGAGCAACTTGACTGTGATCGAAAAGGG…
OAO18225_9	30	GTGTGCATTCTCCCCCTCATTCATCGCTAG
OAO18225_10	30	GTATCATACCATTCTTTCCATCACTCGAAG
OAO18225_11	30	GTGTGCTTGCTGTTCTGTGGTGATCGGTAG
OAO18225_12	30	GTGCGACTCGCCTCTCTCCTCCACGCGTAG
OAO18225_13	31	GTCTTTGCTGTCTCCAGGGGCTCATGGGTAG
OAO18225_14	29	GTAGGCGTGCGTGCGTGACTGGACCGCAG
OAO18225_15	30	GTCGTTCCCTGTTTCCTCCGTCATGTGTAG
OAO18225_16	30	GTGGGGGAAGGGCGGTCGTGTGAAGTGTAG
OAO18226_1	31	GTGAGGGTGCTTTTTTGGCCTATTAGACTAG
OAO18226_2	29	GTACTTTCGCCTCTTCCCCTTCACTTTAG
OAO18226_3	31	GTACTCGTTCCATCGAGGGAGTGATGTGTAG
OAO18226_4	30	GTTGTATCCCTCCGGTTCCATCATCTCTAG
OAO18226_5	30	GTTTGTTCTCCCGTCCGTCTTCACGCACAG
OAO18226_6	30	GTGCGTCCGGAGTCGAGGGCTCATCTCTAG
OAO18226_7	29	GTAATCACGTGCGAGTTGTTTCATCGTAG
OAO18227_1	34	GTATTCTGCTCTTGCATCTCCTAATTCTTCCTAG
OAO18227_2	30	GTGATTCCTTCGTGCTGGTGTGAGAGGTAG
OAO18227_3	31	GTGGGTCCTATTGTACTTGATTATCGAACAG
OAO18227_4	29	GTTTGCGCCGTGTTTCCCCTCCGACCTAG
OAO18227_5	29	GTGCGCCTTCTCCTCCGCCTCCACCGTAG
OAO18227_6	30	GTGCGTTCACCGCGGGAATCTGACCCACAG
OAO18227_7	31	GTTGGAGCATCCCCTGTTTTTTGACTCGCAG
OAO18227_8	30	GTCGCCTCCCCCGCTGCCTCTCACGCCTAG
OAO18227_9	31	GTCCTTCTCACACCATCTCCTCACTCGCTAG
OAO18227_10	29	GTGGGCGTACGGGGCGCGTGTGAGCGTAG
OAO18227_11	30	GTACGCCCATCCGTGCCGCCTCACCCGCAG
OAO18227_12	30	GTGGGTGTGTGCGCATGCTGTGAGGAGCAG
OAO18227_13	30	GTGGCTTCGCGCGGAGCGGGTGAGGCGTAG
OAO18227_14	30	GTGGGCTCGAATTGTGGGGGTGATGGGCAG
OAO18227_15	30	GTCGCATTCGGGGGCTTTTGTGAGGTGTAG
OAO18227_16	30	GTAGGCGTGGGCTGGGGGAGTGACGCGCAG
OAO18227_17	30	GTACGCGCACGCCATTCCCGTCAGTCGTAG
OAO18227_18	31	GTAGATCGCTGTGCTGCTCTCCCACGCGTAG
OAO18227_19	30	GTGCCTGCGCCTGCGCCGTTTCAGCAGTAG
OAO18227_20	30	GTGCGCGTGCCTTGCTTCCCTCACCACTAG
OAO18227_21	30	GTGGGTGTGTGGAGTGGGCGTGACGCGCAG
OAO18227_22	30	GTTCGTCCTGCTCCTCCTCCTTCCCAGTAG
OAO18227_23	30	GTGGGGGATGTGGGGGGAAGTGAGGAATAG
OAO18227_24	31	GTGTACAGTGGTTCTTGATCATCATGGGTAG
OAO18227_25	30	GTGCGTGCGGCGAAGAGGTGTGAGGCGTAG
OAO18227_26	30	GTGCGTGTTGGAGGGTAATGTGATGGGTAG
OAO18227_27	30	GTGAGAGACGGGTGTGTGTGTGAGGCATAG
OAO18228_1	29	GTAGTGTTTCATCCCTCCATCGAGCGTAG
OAO18228_2	30	GTGGGTATGGCCACTCCTCCTCACGTCCAG
OAO18228_3	30	GTTGCCTCTTCCTCCTCCGCTCAGCCGTAG
OAO18228_4	30	GTCTGCTTCTCCTCTCCCTCTGAGGCGCAG
OAO18228_5	30	GTACGTGCTGTGGTGGAGCGTGAGGCATAG
OAO18228_6	30	GTGCGGGCTGCCTGCTGGACTCACACGCAG
OAO18228_7	30	GTTGGTGCTTGGCGGTGGTCTGACGGCTAG
OAO18228_8	29	GTAGGTGCGGAGAGGGCGGTGAAGAGCAG
OAO18228_9	29	GTAGTGGATGGGCATCGTGTCAACAGTAG
OAO18228_10	30	GTCGGGAAGGAGAGGAGAAGTCACGCATAG
OAO18229_1	31	GTAGGAAAGGAAGACTTGTCATGTCGCATAG
OAO18229_2	29	GTGAGTGTTTTCGTCCCATTCTCATGTAG
OAO18229_3	30	GTGATTGTGTTATGTCCTTATGACTTCTAG
OAO18229_4	30	GTTCTTTCACCTGCCTGTATTGACTCCTAG
OAO18229_5	28	GTACCCATCATCTCTTCTTCTCACGTAG
OAO18229_6	30	GTTCCGTCACCCCACTGCACTCATCCTTAG
OAO18229_7	29	GTTTGGGCTCCCTCTTCCCTTCACCGTAG
OAO18229_8	29	GTAGTCGTTCTCCTCTTCTCTCATCACAG
OAO18229_9	29	GTGGTTGTTTCTCCCGCGATTCCCCGTAG
OAO18229_10	30	GTGGGCAAGGCGACGACGCGTGAGGCCTAG
OAO18229_11	28	GTGCGTGCGGGCGTCGTGTGTAAGGTAG
OAO18229_12	30	GTGAGTGCTGTGTGGAGTGATCATAAACAG
OAO18230_1	30	GCTTGCTCTTTATTCGGCAATCACATGTAG
OAO18230_2	32	GTACTGGGTATCTTCACCATTCACTGGCTGAG
OAO18230_3	19	GTTAGATTTACCAAAAGGA
OAO18231_1	31	GTAGTGTTGACGCCTGTGCGTTATGGGATAG
OAO18231_2	32	GTAGAGGGAGAGTCGTGGGTGTGAGAGAGTAG
OAO18233_1	32	GTGACGAGAACTGCTTCCATGCTGATGCGTAG
OAO18233_2	31	GTTTCGGCTGAGGGAGCCGCTCACGATTAGA
OAO18233_3	31	GTATCGGTTGCTAGTCGTTTTAAATGCCTAG
OAO18233_4	32	GTTGGCTTTTCACCCTCCGGAGTCAAGGGTAG
OAO18233_5	30	GTGCCGATTCGCATCAACCGTGACGCGTAG
OAO18233_6	30	GTAGACGCGACGCGGAGTGCTGAGGCGTAG
OAO18233_7	32	ACGTGGGCGCGGCGGCGGGAGGTGAGGCGCAG
OAO18233_8	33	ACGGTGGGCGATGCGCGGCGTGCTGAGGCGTAG
OAO18234_1	30	GTATGTCTTCGATGCTATCGTTACTTCTAG
OAO18234_2	30	GTAACGCCCGCTGCGAGCTGTGAGCCGTAG
OAO18235_1	32	GTGGGGAGTCCCGGATTGGCGTCAGCGATTAG
OAO18235_2	31	GTATTGCTTGCGGCAGCGTGATTAGCGCTAG
OAO18235_3	31	GTGGGCGGCTGGGCGCGATGCTGAGCAATAG
OAO18235_4	30	GTATCCAATGCATTGCCGTTTTCAACGTAG
OAO18235_5	30	GTTGCTCCTTTGCTTCGGAATGACGCGTAG
OAO18235_6	30	GTAGTCCTGGCGTGCCGGAGTGAGCCGTAG
OAO18236_1	28	GTACGCCTCCTCCCCCTCTCTGACGTAG
OAO18236_2	30	GTCCTTCTTCGCCTCGCCATTCACCCGTAG
OAO18236_3	30	GTGGCCCAGCGGTGGGGGCGTGAGGCGTAG
OAO18236_4	30	GTGGGTGCGGGCGTGCGGCGTGAGAAGCAG
OAO18236_5	30	GTCGCTGTGGAGAGAGGCAGTCACGCGTAG
OAO18236_6	30	GTACGTTTCCTTCTCCCGGCTGAGGCGTAG
OAO18236_7	30	GTGGGCGGTGGTTGAGTGACTGACCCGTAG
OAO18236_8	30	GTGGGAGCGGAAACAAACCATGAAGCGTAG
OAO18236_9	30	GTAGGCGAAGCGAAGGGAGCTGACACGCAG
OAO18236_10	30	GTTGTTGCCACTCGTCCGACTCACGCACAG
OAO18236_11	30	GTGGGGTGAGGCGTGACGCATGAGGCGTAG
OAO18236_12	30	GTGAGTGTGTGTGCTGTCAATGACACGAAG
OAO18236_13	30	GTGGCTTCTTCCTCTTCACCTCACGGGTAG
OAO18236_14	30	GTGAGGCAAGCGAGAGCGACTGAGGCGCAG
OAO18236_15	30	GTCCGCCTCGCCGTGCCGGCTGACGCATAG
OAO18236_16	30	GTGCGGGCAGCGGCCGGCACTCACCACTAG
OAO18236_17	30	GTGGGGCCTTGTCAGCGGCGTGAGGCGTAG
OAO18236_18	30	GTGGGTGTGATGAGAAGGTGTGAGATACAG
OAO18236_19	30	GTCGATTTGGAGGGGATACGTGAGGCGTAG
OAO18237_1	30	GTGGAGATAGGAGGGTTCCGTCATGGCTAG
OAO18237_2	35	GTAGGAACGCGGGCGCCGAGAGAGTGACGTTGTAG
OAO18237_3	30	GTAAGGACCGTGCCTCAAAGTACCCCGTAG
OAO18237_4	29	GTAGCGCATCTGCGTATCCTTCAGTGTAG
OAO18237_5	30	GTTGGTTTCGGCGAGATGTATTCCCTGTAG
OAO18238_1	30	GTGGGGACGCGGTGCGGATCTGAGGCGTAG
OAO18238_2	31	GTACTTGCTGTGAAAGGGGTGTTAGGCGTAG
OAO18239_1	34	GTTCGGTTTTGGCGTTCTTCCTAAGGTACCATAG
OAO18239_2	35	GTAAAGCGTTTTGAATTGCCTGCTCATCCGTTTAG
OAO18239_3	32	GTCCTGTTTTCGCGAACGGTCATAACTCGTAG
OAO18239_4	30	GTGGACAATCAACATTTCACTGATGTCTAG
OAO18239_5	29	GTTGGCCTCCCTCTGCCCCTATCACGCAG
OAO18239_6	30	GTGCCGTTTCGTGCGAGGCGTGAGGCGTAG
OAO18239_7	33	GTGCGTTCTTTTCTTCTTCTCGCTCACTCCAAG
OAO18239_8	30	GTGCGGGCGTGGCGGGGGCGTGAGGCGTAG
OAO18240_1	31	GTCGTGTTCGGGGAGATGGCTGATGCGCTAG
OAO18240_2	29	GTAGCTTCAAACGGGATCCTTCACAGTAG
OAO18240_3	31	GTGAAGGGAAGACGGGTGTGGTGAGGATTAG
OAO18240_4	30	GTATCTGCACAGACTCGTCGTGAACCGTAG
OAO18240_5	31	GTGCTGTTCACTGCACTATCCTTATGGGTAG
OAO18240_6	30	GTCATCGCGTGTCCCAGACCTCATCCGTAG
OAO18240_7	30	GTCGAATTATTCTTCCTCTCTGACGAGTAG
OAO18240_8	30	GTAAGGGCACAGACGCAGCATTCCACCTAG
OAO18240_9	30	GTGCTCACGTGTGCAGGGCGTGACGCGTAG
OAO18241_1	37	GTAGGTCACGGGACGCCGAGTGGGGAGTCATGCGTAG
OAO18241_2	31	GTAGGGCCCGCAGCGGTTGAATGAGAGCTAG
OAO18241_3	32	GTAGTGGTAAGGCGTTGCGGGTGATGTCGTAG
OAO18241_4	30	GTTGGCGTGTTGCGCCTCCCTCACGGGTAG
OAO18241_5	29	GTGCGCGTCCCTCTGCCGATTCACCCTAG
OAO18241_6	28	GTAGGGGCCTCCCCCGTTTTTGACGTAG
OAO18241_7	30	GTGCGTGTGACGAGGCGACGTGAGCGTTAG
OAO18241_8	93	GTAATGAGTAGCTGCTCCTGGCGTGCGCGATGGGCGCGGCGGGCGTGGTGAACCTCCGGACCATCAGCAAGTGGTACATCGATAACACGGCAG
OAO18241_9	30	GTTCTGTCGATGTCTCCTTCTCACTCCCAG
OAO18241_10	30	GTGAGCGTTGTCGCGGGGATTGAGTGATAG
OAO18241_11	30	GTGCGTGCGGGCGTGTGGGTTGAGAGGTAG
OAO18241_12	30	GTGGGCGTGGGTTGGTGGTGTGACGGGCAG
OAO18241_13	30	GTGCGTGTTGGGGTGGATTGTGAGAAGTAG
OAO18241_14	30	GTGAGTCTTCATGGGCCGTGTGACGCATAG
OAO18241_15	30	GTAGGGGTTCGATGGGTGTATCACGCTCAG
OAO18241_16	30	GTGGCTGCCTCCGCTCGGCTTGACGCTTAG
OAO18241_17	30	GTCTCGTTCTCGCCTCTCTCTCACACGCAG
OAO18241_18	30	GTAGGTTCATATTTGGGGGGTGATGGGGAG
OAO18242_1	32	GTGAGTGCAATGCGGAGCGAGCTGATGACTAG
OAO18242_2	29	GTGAGTGCGGTGCTGTACTTCAACGATAG
OAO18242_3	29	GTGATACAGTATTGCAGCCTCAACTCTAG
OAO18242_4	30	GCACGTTTTGATAGTGCCGATAACCCGTAG
OAO18242_5	31	GTCGTGGTTTTTCCTGCTGTATCATGGATAG
OAO18242_6	30	GTGAATGTAAAATATGATGGTGAAGTGTAG
OAO18242_7	30	GCAGCAACGTGCTTGAAGGATTATGCGTAG
OAO18243_1	28	GTAGCGTATTCTTCTTGGTAACGCACAG
OAO18243_2	29	GTTCCGTTTCTCCTCCTCCTCCATCGTAG
OAO18243_3	30	GTGAGCGCAGCACGGCGGAATCACGCTCAG
OAO18243_4	30	GTAAGTGTGGTGGTGGCGGGTGAGACGCAG
OAO18243_5	30	GTGCGTGCGTGGTGGTGGTGTGAGGCATAG
OAO18243_6	30	GTGAGTCAAGGGAGGGAGTGTGAGTCGTAG
OAO18243_7	30	GTGGGCGTGGGAGAGAGACGTGATGGATAG
OAO18243_8	30	GTCGTGCGAGGGAGGGGAGGTGACGCGTAG
OAO18244_1	32	GTGGGGCTGTGCGTGCGGCGAATGAGAAACAG
OAO18244_2	34	GTACTCGATTCGCGGCTAGGAGCTTATGAGCTAG
OAO18244_3	30	GTTTGCGCCGGCGGGCTGTCTCACGCCTAG
OAO18244_4	30	GTGAGCGCCACGCATTGCGGTCACGCGTAG
OAO18244_5	30	GTAGCAACCGGCGCCGCGCCTGACGCGTAG
OAO18244_6	30	GTGGGGCAGTGCGAGGAGGCTGAGGCGTAG
OAO18245_1	31	GTGGGTTTTGCTGCGTGGCTCTCACAAACAG
OAO18245_2	30	GTGGGAATCAAAGCGTGGCGTGACGCGTAG
OAO18246_1	30	GTACGCCTCCTGCGGTGGTTGTGACTGTAG
OAO18246_2	30	GTTTGGTTTCTTGCTTCGCTATCACCACAG
OAO18246_3	30	GTTGGAATGTGCACTGTGTGTGACGCATAG
OAO18246_4	30	GTGGGGATGCATTGTAGTGTTAAGACGTAG
OAO18246_5	29	GTGGGGTTGTCCCTCGCCGTTCACCGTAG
OAO18246_6	30	GTGGAGCCCGCGCGGAGGCGTTAGCAATAG
OAO18246_7	30	GTTATGTTGGACGGGGAGGGTGAGGCGTAG
OAO18246_8	243	GTGCTGGAGAGGGAGTTCTGGAGGATTCAGGACACTATGCGAGAGAGGGGCATGGTGACCGATTTGTAGAATACGTCCGTTTCTTTGTTAGACAATTGTGTTCATGAGCGCCCCAACGAAGGTAGCTCCCACGGTTGAGATCCTCAGCGATAGAAAATCGGCGTGAAGGACTTTGTTTTCGGAGAGCAGTTGGGCGAAGGAGCGTACTCGAAGGCACTGGCATTCCGATGCATTCACCCCTAG
OAO18246_9	33	GTGGTCGTCTGAATCCTGTCGGTCATCGCGTAG
OAO18246_10	30	GTAATGCTCGAATCCTGGCATTCATCGTAG
OAO18246_11	30	GTCGTGTCTTCCTTTGATGCTGACGTGTAG
OAO18246_12	31	GTGCACTCCCCACTCTTCTCCTCACGAGTAG
OAO18246_13	31	GTTTGATGTCTCGCATCGTTGTGAGCCCTAG
OAO18246_14	30	GTACTGGTTTCTATCCTCGATTCAACGTAG
OAO18246_15	30	GTTTCTTCTTTTCTTCTTCATACCCGATAG
OAO18246_16	30	GTGCGGCTTGTCATTCTTCGTCATGACTAG
OAO18246_17	30	GTGGGACGATTAGGGAGGAGTGAGAGATAG
OAO18246_18	33	GTTGTCTGCGCTTATGTATTTTGTGAGGCGTAG
OAO18247_1	34	GTTCCGCGTTCTGGATGGCCGCAGTCATCACTAG
OAO18247_2	32	GTACGTGTAAGTGCAATGGGTATTAAATGCAG
OAO18247_3	30	GTAAGGTGAATGAAGGAATGTTACGCGCAG
OAO18247_4	29	GTTGGTATTGTTCATTCCCCGAATCGTAG
OAO18247_5	31	GTTCACGGCCATTGGCGTGTTTCATGGGTAG
OAO18247_6	30	GTGTGTGTGGAGGTGCTGTGTGAGGAGTAG
OAO18248_1	31	GTGGATACACTTGTCGGCGGATGAGCCGTAG
OAO18248_2	31	GTCCGTGCGTTTTCCGCGCCGTGATCCGTAG
OAO18248_3	30	GTGCTTGCTCGTCTTCGCCGTTATGGATAG
OAO18248_4	32	GTAGTCTGTGTGAGTTATGTATAATTGCATAG
OAO18248_5	30	GTGCGTGAGGGAGAGGGCTGTGAGCGGTAG
OAO18249_1	32	GTAGTGAGTTGGGAGGCGGACTCACGGCGTAG
OAO18249_2	30	GTCGGCGAGGGCGGTTGGCGTCACCGGTAG
OAO18250_1	34	GTTCCCTTCTCCTCTCCTTGCGCTGATGGAATAG
OAO18250_2	33	GTATTCGGTTGGAGCTTCCCGCTGATGGTGTAG
OAO18250_3	30	GTGGGAGTATCACGCAATACTGATGCCTAG
OAO18251_1	32	GTAGGATCCAATCTCCCACTCATTCTCCTTAG
OAO18251_2	31	GTCATTCACGACTCACAATCCTCACACCTAG
OAO18251_3	33	GTGATTCCCTCTCTCTCGTCATTACCATTGTAG
OAO18251_4	76	GTGACCTTCGAGATGGACCTCCTCAAGAAGAACAACAGCGGAAAGGCATTCCTCCTTCCCTACTCCTCACAACTAG
OAO18251_5	30	GTATTCCTCTTCTCCTCCCCTCACCTCTAG
OAO18251_6	29	GTGACTTCTCTCTCCCGCCTTCACCGTAG
OAO18251_7	30	GTGCGTGTGGGGCGGAGGGGTGAGGCGTAG
OAO18252_1	30	GTGATGGATTGCTGCTTGGTTCCCCATTAG
OAO18252_2	30	GTTGGGTATGGCTTTGGAAATGAAGTGTAG
OAO18252_3	30	GTAGTTTTGTTACTTGTCTTTGATGAATAG
OAO18252_4	29	GTACACTATGGTGGCGATTCAAACTGTAG
OAO18252_5	30	GTGGGAGTGACGGTATTTCGTAACGCGTAG
OAO18252_6	30	GAATGCGTTTTTCGTAGTGTTGATCGGTAG
OAO18252_7	31	GTGGAGCGTTGCTGATTTCCCTCACACCAAG
OAO18252_8	30	GTTTGCATTTGTTTCTTGTTATGAGTGTAG
OAO18252_9	31	GCATGGGCTCTGCTTGGGAGTGAGGACATAG
OAO18252_10	29	GTACGTCTGCCTTCTCCTCTTCACTGCAG
OAO18252_11	30	GTGCGCACAGTCTGTTGGGGTTACAACTAG
OAO18252_12	30	GTATCCACTCCTCCTCCTTCTCCCCTGAAG
OAO18252_13	30	GTGTCTTCTCCTTCCATTTTTCACTCTCAG
OAO18252_14	30	GTTCTCACCGCTTCTCCTTCTCATGCACAG
OAO18252_15	30	GTTTGTGTTTTTGTGTTCCATCCATTGAAG
OAO18252_16	31	GTTTGTGAATCGCAGTGTGAGTGATGGATAG
OAO18252_17	30	GTTATTGCAAAGAAGACTTATCATGAATAG
OAO18253_1	31	GTGCTTATAGACTCAGATGTGTTACGCCTAG
OAO18254_1	31	GTGCTTATTTCTCTCTTCCTCTCACTCCCAG
OAO18254_2	33	GTACCATTCTGTTGACATTCCGTAATCAATTAG
OAO18254_3	31	GTAGGCGTGTTATTGGCTAATTACTTTGTAG
OAO18254_4	30	GTATGGCTCCGTGCTGCTTCTGAAGCGTAG
OAO18254_5	31	GTAAGGAGCGAGCTGAAAGGCTTATGGGTAG
OAO18255_1	31	GTATGGAAATGGAGTCTCTGTTGATTTCCAG
OAO18255_2	30	GTGTTTTTGCTTATCTCTCCTCATTATTAG
OAO18255_3	31	GTTCCCTTTTGATATATGACTCATTGAATAG
OAO18255_4	30	GTGATAGTACTACCATTGTATTAGCTATAG
OAO18255_5	30	GTTTCCCTTTTCTTTCCTTTTCACCCATAG
OAO18256_1	34	GTACGGAATCTTCAGTGGCATGTGTTATCACTAG
OAO18256_2	32	GTATGTACAATACAGCGACGATTCATGCATAG
OAO18256_3	31	GTTTTGTTATCTCCAATCTGTCACAGACTAG
OAO18256_4	31	GTTTCCTACTGGTATTGTGTGTAACGCATAG
OAO18256_5	31	GTCGCTCTTTCCTCTCCTTCTCACCTTGCAG
OAO18256_6	31	GTCCAATTTCCACCCGATTTCTGACATGCAG
OAO18256_7	30	GTACGACTTTTCATATGCGTTCATCCATAG
OAO18256_8	30	GTTTCCTCGTTTCCTCTTTCTCATGCATAG
OAO18256_9	29	GTGGGTCATTTAAACTGAGTTCATTATAG
OAO18256_10	30	GTTGGCTTTTGCAACTCGTTTCATTCGCAG
OAO18256_11	31	GTGGCGATTCGCTGGAAGGGTCATGGAATAG
OAO18256_12	30	GTGCCAAAGCGGCGAATTGGTTACGCGTAG
OAO18256_13	30	GTAGCGGTGAAAGGCCTGTGTGATCGATAG
OAO18196_1	47	GTAGGTGGATTGGCTGTGAAATGAGGAGCGAACTAATTGGGATGTAG
OAO18197_1	33	GTGGGATCCGCATGGCGTTGCTTCATATCCTAG
OAO18197_2	30	GTACCCTTCATGGTGACGGTTTAGTGTTAG
OAO18197_3	30	GTCCGTTTATCTGATATCCGTTAGAAATAG
OAO18197_4	31	GTATTCTCCTTCCCATCAAATTCAGCCAAAG
OAO18197_5	31	GTACGTTGCAACCTCTTCTCCTTTCCATCAG
OAO18197_6	30	GTGGCTCCGATCCCCTCTTCTTCCCAGTAG
OAO18197_7	30	GTTCTGCTTCTCGCCTCGTCTTACTCGCAG
OAO18197_8	30	GTAGCGACGGCGAGGCCCGCTGAAGGCTAG
OAO18197_9	29	GTAAGCCCCGCCGGGCGTGTGACACCAAG
OAO18197_10	30	GTGGTGTGTGGGCGGCGCGCTGAGGCGTAG
OAO18197_11	30	GTGGGGGTGTGTGGGGGCCATGAGGCGAAG
OAO18197_12	30	GTAGGAGACGGGGCGTGGGGTGAGCCGTAG
OAO18197_13	492	GTATAACAAGTTGTAGCATACGGGTGTTTGTTTGAAACGGTCGAAGGGCGGATTGGAACACAACGAAACCGCATCGACTTCATTCTCGTCTTTGCATTCGATTGATACACACATGATTGCAAGGAGACTCCTTCAACTGCAACGATTTGCAACCGTTCCAGTTGGAAATCGCACCGTTTGTGCGGCCTTCTCTTCAAGCTTCCTTTCGCGCTTTAACAATTCGGATGGCCTTCTGACATTGCAGATCTTTCGTAGAAGCTGTATATGCGCACTGTCTGGCTCATCTCTAGTGTCAACGGAAAAGAAGAACAAGCCCGACACGAGGATCCGATGGAAAGATATATACAACCTCATTGACCTTCCGCAGAACCGCCACTTGCCTTTCCTAAAGAGGATGGC…
OAO18197_14	30	GTGGTTGTCGCGTTAGAGCATCATACGTAG
OAO18197_15	30	GTAGTTCATGCGCTGCTTCCTCACTTCTAG
OAO18198_1	30	GTACTTCCTTTACACTCCTCTCATACATAG
OAO18198_2	27	GTAAGGATGAGTGGAGGGAGTGAAAAG
OAO18198_3	32	GTGATGAGTGATGGAATGGAATGAAAGAGTAG
OAO18198_4	31	GAATGGTTATGGAGTGAGTGATGAGAGGTAG
OAO18198_5	33	GTGTTGTTGGAGTGATGCGATGAAGAATAGAAG
OAO18198_6	31	GTGATAGTGAGTAGTGAGTGTTGATGAGTAG
OAO18199_1	32	GTAAGATACCTCCTTTCTGTTTTCAACAGTAG
OAO18199_2	29	GTAATGCTGTGTTGTGTGTGTTACTGTAG
OAO18199_3	30	GTAATACCGCGCGTCTTTCATCCCAAATAG
OAO18199_4	34	GTTAGCATCGAACTGTGCACTGTTTATGGAGTAG
OAO18199_5	30	GTATGTAATTGTGATGCGCATCAATCGTAG
OAO18199_6	30	GTCGAATTGCATTGCACATGTCACCGCTAG
OAO18199_7	29	GTAACCCTCCTGCCGCCTCTCACCCGCAG
OAO18199_8	30	GTGGTTCTTCTGCTCGCCACTCATTCGCAG
OAO18199_9	30	GTAGGGGCGGTGGGGGGTGCTGAGCTGGAG
OAO18199_10	31	GTAGGCGTGGCGGTGATGTGGCATGGCGTAG
OAO18199_11	30	GTGCCAGAGAGAGAGAGGAATGAGGAGTAG
OAO18200_1	30	GTACTTCCTTTACACTCCTCTCATACATAG
OAO18200_2	30	GTAAGGATGAGTGGAGGGAGTGAAAAGGAG
OAO18200_3	165	GTGATGAGTGATGGAATGGAATGAGAGAGTAGAGAGAGTGATACACGAGGATGTTATTGTGTGTTATCGATGTGTCGTTTGTTGAATCTGCTTCGCGAGGAGTTGACGTCGGGTGTGTGTGAGTATTTGTTGAGGAATGGTTATGGAGTGAGTGATGAGAGGTAG
OAO18200_4	30	GTGTTGTTGGAGTGATGCGATGAAGAATAG
OAO18200_5	31	GTGATAGTGAGTAGTGAGTGTTGATGAGTAG
OAO18201_1	36	GTAAGCCCTTCTTCCCCTCTTAGGGTAATTCTATAG
OAO18201_2	31	GTGGGTGCTGGCGATTTTGCGTAAGGGGTAG
OAO18201_3	31	GTCCCCCATGGTGGAGAAGGTGCAGAGCCAG
OAO18201_4	31	GTGGGTGCTGGCGATTTTGCGTAAGGGGTAG
OAO18202_1	33	GTAGGGCGCGCTGAGGTCTGTGTCATGGTGTAG
OAO18202_2	34	GTTCGTGCTGTGCGTCTCTAACTAAGGCGTGTAG
OAO18202_3	30	GTAATGCCGTTTCTCCTCGCCCATGTGTAG
OAO18202_4	30	GTAGTCCCGCGTTGTTTGCGTGATTTGAAG
OAO18202_5	31	GTAATCCTATCAGAGCTGGTTCATGGAGTAG
OAO18202_6	31	GTGACGAGCAGAATGCAAGGGTGATGACTAG
OAO18202_7	31	GTAAAATCGTCCCGATTTTTGTCACGCGCAG
OAO18202_8	30	GTGCTTTTTGTGTTTCGCTCTAAGGAGTAG
OAO18203_1	30	GTTTCTGCTGCTGCCCTATGTGAATCGTAG
OAO18203_2	33	GTAGAACAACATCGGGAGGTGGTTACCGGATAG
OAO18203_3	32	GTTGGATTGGCATGCGACGCATCATGGCTTAG
OAO18203_4	31	GTGCGAATGGAAGTGTGCGGTGACTGTTTAG
OAO18204_1	30	GTTGCTGCAAAGATTCTGTCCCATGCAAAG
OAO18205_1	30	GTTGATGCTCCGCCGGTTTCTCATGGGTAG
OAO18205_2	32	GTGAGAAGAGAGACACGCGCTTTACACGATAG
OAO18205_3	31	GTACGCAACGCTGCTCTGAGGTGACGCGTAG
OAO18205_4	30	GTAGCCGTAGGGAGTGAGGTGAACGCACAG
OAO18205_5	30	GTGAGAGCCATGGCGGGTTGTGACGCGTAG
OAO18206_1	32	GTAAGTGCGCCACTGAGGAGGGTAATTCCCAG
OAO18206_2	34	GTAATTGCTCCTGCGGTTTGGCTCATTCCGATAG
OAO18206_3	30	GTTGGTGCTTTTAAAGTGTCTGACCGCTAG
OAO18206_4	30	GTGAGTACAAGTGGCACCCCTCAGTCGTAG
OAO18206_5	30	GTAGGAGAAGGCTGCTCTTGTCACCCCTAG
OAO18206_6	30	GTCGGGTCCGTCCTCTCCTCATCATCCTAG
OAO18206_7	30	GTGATCGCCCCTCTGCCCCCTCACACATAG
OAO18206_8	30	GTGGGCGCGGCGCGCGGCGCTGACGCGTAG
OAO18206_9	30	GTGAGGGCTGGCGCGTGGGGTGAGGCGTAG
OAO18206_10	30	GTGGGGCAAAATGGGGGGAGTGAGGGGTAG
OAO18207_1	238	GTGATGGGGCCTTTGTGGTGCTTACCATGAATAGGCTCCATGATTATCGCGCGAAAGAAACAAACAATGCTCATTTCTTTTCTTCCAAGGGATCATTTAGGGAATGGATCTGTGTAATCAATTGTACGGTGACTTGATCAGTTAGTTGACGATCCAGTCGTGGAAGAGCACGATATCTACCTAACTAAGGAATTGGCAGATCAATTGCAATCCCTTTGAGTGAATGGGTCATAGCTAG
OAO18207_2	31	GTTAGGACGCGTGTTGCGCGGTTATGGATAG
OAO18207_3	32	GTGCGTTATCCTTTTGTTCTATTGATGATTAG
OAO18207_4	30	GTAGAAATGGCTTCATGAAGTAATTCGTAG
OAO18207_5	30	GTATGTCTGTGGAGTGGGAATAAGAGATAG
OAO18208_1	31	GTAGTTCCATCTCTGTTTCCATTATTCGTAG
OAO18208_2	31	GTGGCTCTTCTGTTCGTCGATTCATTCATAG
OAO18209_1	31	GTTCGGCTTCCTGTTACAGCATGATCCGTAG
OAO18209_2	31	GTTTGCTGAATGGATGGACTATCACCACTAG
OAO18209_3	30	GTGCCTTTCCAGTGTGGTTGTGACGCGTAG
OAO18209_4	30	GTGCGAACTACCCTGTCGTCTCACGCCTAG
OAO18209_5	30	GTGAGCGTCTCCCTCGCCCATCACGCGCAG
OAO18210_1	34	GTTTCTAGCTGTTTCCCGCTGTCTCATCACGTAG
OAO18211_1	30	GTGCGCCCCGTTCTCATCGCTGACGTGTAG
OAO18211_2	30	GTGGGCGCTCTGCATGCGCGTGAGGCGTAG
OAO18211_3	30	GTGGGCGTGCGGCGCGGGCGTGAGGCATAG
OAO18212_1	47	GTAGGGCGTTGCGTCGCCGCAGGCGTGCTCCCCGTTCTTACGATTAG
OAO18212_2	32	GTACGGAATGGCTGCTTTTTCCTAACGCGAAG
OAO18212_3	31	GTGGGTTTTTCGCTTTTGCGTGATCGTGCAG
OAO18212_4	29	GTAGCCGCCACCTTTCTGTTTGACCGTAG
OAO18213_1	31	GTGTGTTTCCGGGTGGATGATGACTGGGTAG
OAO18213_2	30	GTTGCTCTTTTCCTCCACTCTCATTCCTAG
OAO18213_3	31	GTACTCCTTACAATCAGCCATAACTGGATAG
OAO18213_4	30	GTGCATCCTCTCCCGCCCTCTCACTCACAG
OAO18213_5	30	GTGAAGTCAGAAGAGAGTTGTGATGTGAAG
OAO18213_6	30	GTGGGCGCGGTGCGCAGCACTCACTTGTAG
OAO18214_1	32	GTTTGTATGGAGGGCGGAGCCTAAGTCTTTAG
OAO18214_2	30	GTTGCCACAGTACTCTCTCGTAATGGGTAG
OAO18214_3	31	GTTGGACGCTCCCTCTCCAGGTGATGCATAG
OAO18215_1	34	GTGCGATTCTTTTGGCAGCATTCATGGATTCTAG
OAO18215_2	31	GTAACGGTGGCGTGGTGAGCGTAATTTGCAG
OAO18215_3	29	GTGGGGGCGTGGGGGCGTGTCGAGCGTAG
OAO18216_1	30	GTTCCCTTACTCGTGCGTTTTTAGAATCAG
OAO18216_2	31	GTGCAGAATACTAAAATGGATTCAGATATAG
OAO18216_3	30	GTGATTCCTCTTCTTCCTCCTCACTCGCAG
OAO18216_4	30	GTGGGCGTGTGGATGTGGCGTGAGGGCTAG
OAO18216_5	30	GTGGGAGAGGGAGGAGCGAGTGAGGGGTAG
OAO18216_6	30	GTGAGAGGAGGCGAGGGACGTGAGGGGTAG
OAO18217_1	34	GTATTGCGGCCCTTCTCGTCGGAATGATGCGTAG
OAO18217_2	48	GTGAGTGGTTCTCGACTTTCCTGAGGATCCATGCTAACGCCCCTGTAG
OAO18217_3	33	GTTTGCGGCGTGAGCATCACACTCACCAACTAG
OAO18217_4	31	GTGCATTCTCCACAGCTGTCATCACTCATAG
OAO18217_5	30	GTACCCTTTTTGGTGTATCGTTTCCCCTAG
OAO18217_6	30	GTGGGGGCGTGGGGGGGAGGTGAGGCGTAG
OAO18217_7	30	GTGGGGATTCCGACGTGGTGTGAGGGATAG
OAO18217_8	29	GTGGGTGAGGCGTGGCAGCTCGAGCGTAG
OAO18217_9	30	GTAGGCGATGTGAGGGCGTGACGAGCGTAG
OAO18218_1	30	GTGGGCGAGGCGAAGCGGAGTGAGCAGTAG
OAO18218_2	30	GTGGGGGTATTGGGGGGGTGTGACGCGCAG
OAO18218_3	29	GTAGGCGTGTGAGGTGGTGGTGACGGCAG
OAO18168_1	30	GTGAGCTCGAAAACGGGGGGTCACAACCAG
OAO18168_2	30	GTGTGATAGGATCCGCAGTCTGACGGCTAG
OAO18168_3	30	GTTGCTTTCTCTCTCTCCTCTCACTCCCAG
OAO18168_4	30	GTAGTGGAAGGAAGAGAGACTGAAGCACAG
OAO18168_5	30	GTTTGCCTTTGCCTTCTCGCTCACTCCCAG
OAO18169_1	30	GTTCCCTCTCTCCCCCATTTTCATTTTCAG
OAO18169_2	30	GTGATCCCTCTGTCTTTCCCTCATCACCAG
OAO18169_3	30	GTATGTGTGCAAAGCGAGCTGAATGCATAG
OAO18169_4	31	GTACATCCTTTTTATGAACAGTCACACGTAG
OAO18169_5	30	GTACCTTTTCATTCTCATGCTGAATCCTAG
OAO18169_6	30	GTCCAGACCTCGCCAACAACTCACGCATAG
OAO18169_7	30	GTGAGTCTGTCCCCCAGGCGTGACGCCTAG
OAO18169_8	30	GTGGGCGTGAGTGTGGGGAGTGATGCGCAG
OAO18169_9	30	GTGCNNNTNNCCNGCGGGGNTCACGCGTAG
OAO18169_10	30	GTGCGCGCGGGCTGCGGGGCTGAAGCGTAG
OAO18169_11	30	GTGGGCGAGGCGGTGAGGCGTGAGGAATAG
OAO18169_12	30	GTGGGGGAGAGGGCAGGGGGTGAGGCGTAG
OAO18170_1	30	GTGCCCTTTCTTATCTCATTTGAGGAGTAG
OAO18170_2	30	GTGATGACAATCGCCTATCCTAACCGCTAG
OAO18170_3	30	GTGAGGCCTCCTGCTTCGCCTCACCGCTAG
OAO18170_4	30	GTGCCCGCGCGCCCGCCGCCTCACGCTTAG
OAO18171_1	30	GTGCGATTGCCGCCGCGGCGTGAGGCGTAG
OAO18171_2	37	ATATCCTTGTTGCCAAGGGGCGGTCGCTTAACGGCAG
OAO18172_1	34	GTATCCCTTCCTTTCGTGCTGGTCTTACGCGTAG
OAO18172_2	34	GTAGGAAAGGGCGTGTGTCTTTCATACTCTTTAG
OAO18172_3	31	GAAAGCGGTTTCCATTCTTGCTCATGACTAG
OAO18172_4	30	GTATTGTTTGTCCTGTTCCCTTACGTGTAG
OAO18172_5	29	GTACATTCAGTGTTTTGGTTGAACTGTAG
OAO18172_6	30	GTTCGTTCATCACAATACAATGACTTCTAG
OAO18172_7	30	GTTTGATCGGGGTTTCGGCGTCATCATCAG
OAO18172_8	30	GTGAGTGTGGAGAGGAGGCGTGAGCCCCAG
OAO18172_9	30	GTGAGTGGTGGAGGAGAATGTGAAGGGTAG
OAO18172_10	30	GTGTGCCAACATGCGCGGTGTGAGGCGTAG
OAO18172_11	30	GTGGTGGCGGTGGGGTGGGGTGAGGCGTAG
OAO18172_12	30	GTAAGGGAATGCAGTGCCAGTGAGGAGTAG
OAO18173_1	32	GTAATCCCTTCCGAAGACGAGTGATTACGTAG
OAO18173_2	31	GTAGAGTGTGTTGTGGTTGGGTCAACACTAG
OAO18173_3	30	GTGCCATTTGAAAAGCAGGGTTACAAGTAG
OAO18173_4	31	GTACGCATTGCATTGGTGGTATCAGAAGTAG
OAO18173_5	30	GTAATCGCTCGCTCGCTTCCTCACGGGTAG
OAO18173_6	30	GTCCGGGTTGGGAGGTGGAGTGAGGGATAG
OAO18174_1	30	GTGAAGCTGGTTTCCCCATCTAACAAGTAG
OAO18174_2	32	GTATGGAGTTTTGCTGTCTCGATAACGCTAAG
OAO18174_3	32	GTGCCTGTCGTTCTCTTGCATATAATGAGTAG
OAO18174_4	30	GTCCAGATGGTTGGCTCAATTCATATGTAG
OAO18174_5	31	GTATGTCTATGAGTATTGCTATCACAACTAG
OAO18174_6	30	GTGGTCCAGCGTGATGCGAATCACGATTAG
OAO18174_7	32	GTGCCCGTTTTTCTCCTTCAATGAAACTCTAG
OAO18174_8	30	GTGGGCGATTGTGTAGAGTATCAAAATCAG
OAO18174_9	30	GTACCCGCGGTTATCGGTGCTAATCCGCAG
OAO18174_10	29	GTGAGTGCTGGAGTGGCGGTCGAGCGTAG
OAO18174_11	30	GTGAGAGAGAGAGATGGGAGTGAGGCGAAG
OAO18175_1	34	GTGAGCCGCGAAGAGGAGCGTGTTTTACACGTAG
OAO18175_2	30	GTACGCGTTGCGTGGGATTGTCGATGATAG
OAO18175_3	30	GTGTGCAATGCGTAAGGAAGTAACGAGTAG
OAO18175_4	29	GTGCGATTGGGCCTCTGCGTGAATTGTAG
OAO18176_1	31	GTATTGCGTTGTATCACGGTCTTGATGGTAG
OAO18176_2	31	GTGATTGTGAGCGGTGTCTTTTCCTTCATAG
OAO18176_3	40	ATATCCTTGCCTATAAAGCAGTGTGTTCCTTCATGTGCAC
OAO18176_4	30	GTTTTATTATTACAGGCAATTCATATCTAG
OAO18176_5	30	GTTCTTCTCCTCGTCGCCTCTGACGGTTAG
OAO18176_6	30	GTACCCACACTCCACACACCTCAGACACAG
OAO18176_7	30	GTGCCCGCGTCCTCGTCACTTCACCCCTAG
OAO18176_8	30	GTGAACATAACAGTGTGATGTGAGCGATAG
OAO18176_9	29	GTAGGGAAGAGTCGTGGTGTGAAGGGTAG
OAO18176_10	31	GTGGGCAAGACAACGAAGAGTGATCGAATAG
OAO18178_1	30	GTGCCCTGCATGATTGCGGGGAGATGGTAG
OAO18179_1	32	GTATTCTTCCTCTTCTTTTTGGTAACGCATAG
OAO18179_2	30	GTTTACGATGGATTGGAAGATAATCCGTAG
OAO18179_3	32	GTTGCAAACAGTATGAGGTTTTCAGTGCGTAG
OAO18179_4	29	GTAAACACAAAAGGAACGTGTGATGGTAG
OAO18180_1	31	GTTGGCTCTCTTCTTTTGCTTAACGAAACAG
OAO18180_2	32	GTAGATGGAATACTGAAAGCGCTGAGGACTAG
OAO18180_3	31	GTAATGATCAAATTCACTCGTTACCGCCTAG
OAO18180_4	30	GTGGGGGTGGGCGTGAGGCGTGAGGCGTAG
OAO18180_5	30	GTGGGGGCGGGGCGGGGGAGTGAGGCGTAG
OAO18181_1	30	GTGGATGTGCGTGATGTGTCTGATGCGCAG
OAO18182_1	30	GTTTGAAATCGGGATCGTGTTCACACGTAG
OAO18182_2	30	GCACGCACACTCTCACTTCCTCACACATAG
OAO18182_3	30	GTGGGGATTCTGCCGTGGTGTGAGCGGTAG
OAO18182_4	30	GTAGGCCCGATTTCGGGAGTGTCAGAGTAG
OAO18182_5	29	GTGGAGTTGGCGGTACATGTTGAGGGTAG
OAO18182_6	30	GTTGGCTTACTGGCGTTGTTTTATCGGTAG
OAO18182_7	29	GTACGTGTCCCATCCTGTGTTTAGCGTAG
OAO18182_8	30	GTCTTGGTGGCGATGCGCAGTGATGTGTAG
OAO18183_1	31	GTGATAGTTCAAACTTGGTCTAAGCGAATAG
OAO18183_2	34	GTGCACATTGCGAATATTCGTGTTATGCGTGTAG
OAO18183_3	31	GTACTACTGAGATTACACTTATCAGAACTAG
OAO18183_4	30	GTGAGCATATATAGTCTTTTTCATGGGTAG
OAO18183_5	29	GTGCGTGTTAATGGCGGATTTCACGCTAG
OAO18183_6	30	GTGCATCTGCTTCCTTCCCTTAACCCACAG
OAO18183_7	30	GTCGCTGCCACGCCCTTACGTCACCTCTAG
OAO18183_8	30	GTGAGAGCGGGTGGAGTGCGCGATGAGTAG
OAO18183_9	30	GTATCTTCGGCCTCTCCTCTTCATCCACAG
OAO18183_10	29	GTAGCCTTGATTCTCCTCATTCACTCTAG
OAO18183_11	30	GTACGGAGATGGAGGGAAGTGTGAGCGTAG
OAO18183_12	30	GTGAAGAAAAAGGGGGAAATTGAGGAGTAG
OAO18183_13	29	GTACGGATTGTATATAAAATGAAGGGTAG
OAO18183_14	30	GTGGGTAAAGGAATGCGATTTCATGGATAG
OAO18183_15	30	GTTCGGTTCGGACGGGAGTTTCATCCGCAG
OAO18183_16	30	GTGGGTGCAGTTGTTAAGTATAAAGCGTAG
OAO18184_1	31	GTGATTGCTGCCGTGCGGAGCTGATGTGTAG
OAO18184_2	32	GTATGTCGTTTCGCCATTCTCTTCTGTTCTAG
OAO18184_3	30	GTGCGTCTCGCTTTGTTCTGTGAGTGGTAG
OAO18184_4	91	GTATCCTCCTATCGGGTTGTCCCAGTGAGGAACTCGAAGTGTCGATTTGGGAATCGTCTCGTTTCTTCTCCGATTACCGCCTGATTCGTAG
OAO18185_1	31	GTAATGATTCTGAGTGGTCCGTCATTTCCAG
OAO18185_2	28	GTAGGCTTGCATTTTGCATTTCACGTAG
OAO18185_3	28	GTAAGACTGATGAGTGCGTCTGATCTAG
OAO18186_1	31	GTCCGTCTCGGTGTATGGCTTCACTCTGTAG
OAO18186_2	30	GTAGGGTCGGTATCCTTCCCTGTTGCGTAG
OAO18186_3	30	GTAGCATCGCCACTTGCCGCTGAGTCGTAG
OAO18186_4	31	GTATCTGTCCCGCCCCCGCCTGATGGCATAG
OAO18186_5	30	GTGCTTCTCTCGCCTCTCCCTCACTCCCAG
OAO18186_6	29	GTGGGAGAGGGAGGCGGTGTGAAGGGTAG
OAO18187_1	35	GTAGATCGTTGTCAATGGGTGAGGTCATCCCGTAG
OAO18187_2	30	GTCCGTGCGGCTCCTGCTACTGACGACTAG
OAO18187_3	31	GTGCATGCAGTCCTTGGGCGTGATGGCGTAG
OAO18187_4	29	GTAATCATACATTCTCCTGTGAATGGTAG
OAO18187_5	30	GTGGGAGTGCTGATGCGGTCTCATGGATAG
OAO18188_1	30	GTAGATGTTCCCTCCAACGCTCACCTCTAG
OAO18188_2	30	GTGCTCTTTTCCCTCCATTCTCACTTTAAG
OAO18189_1	32	GTATGCTCTGGGAACGTGTTTCCACCTGTTAG
OAO18189_2	31	GTACCCCATTTCAGGCAATTTCACTGGATAG
OAO18189_3	29	GTCGTGGCTCTGACTGCGTTTCATCATAG
OAO18189_4	30	GTCCTGCTTCGGGAGAGAGGTGATCTCTAG
OAO18189_5	29	GTGAGACAATGGGAACGATTCAACCCTAG
OAO18189_6	32	GTCAGAGGTGCGCGCGCGACTGTTATCCGTAG
OAO18190_1	32	GTTTGGTCTGAGGAGTATTGGTCACAGTGAAG
OAO18190_2	30	GTGTTCCTGTTGGCGAGGGTTAATGGGTAG
OAO18190_3	31	GTACAGAAACCGGAAACTATTTAACATATAG
OAO18190_4	30	GTACACTCTGTTATTGTGTACGAAGGATAG
OAO18190_5	42	ATATCCTTATGCTGCGTGTGAATGTGATTCCTTCACTGGGAG
OAO18190_6	30	GTGTGGCTTGATTGGACCGATTAGGAGTAG
OAO18191_1	31	GTGGGTGGTTTCTCCGAGCGCTGACCTGCAG
OAO18191_2	32	GCATGGGTTGTTCCGCCTCCTTTACGCTGTAG
OAO18191_3	31	GTTTCCTTCATTTGAAGCCTGTGACGAGTAG
OAO18191_4	30	GTATGCATGCGTAGACGGTCTAAGGGGTAG
OAO18191_5	31	GTGGCGATGTCTGTGAGGGCTCATGTGGTAG
OAO18191_6	31	GTGGGTGCGGTGATCGCGATTGATCGCGTAG
OAO18192_1	31	GTGGGCTTCCTCACGTGGTGGTGACCAGTAG
OAO18192_2	30	GTGCGTGCTGACCTCACTCCTGAGACGTAG
OAO18192_3	30	GTACGTCTGTTTCCGCAGCCTTCCCCGTAG
OAO18192_4	30	GTGGGCGACGCGCGCGCGGGTGAGCCGTAG
OAO18193_1	30	GTTTTGTTCTGCATTCACCCTCACGACTAG
OAO18193_2	30	GTGCGATCGCCTGTGCTCTCTTACCGTTAG
OAO18193_3	30	GTGAGCTCGCCTCCTCCGCCTCACCCACAG
OAO18193_4	30	GTGGGTGATGGGCGGGGCGGTGACGGGTAG
OAO18193_5	31	GTATGGGACGAGAAGCGAGTCAACGACGTAG
OAO18193_6	31	GTGGGGGTGGAATGTGGCAATGAGGGAGTAG
OAO18194_1	30	GTATTCCCTTCCAGTTGCGATTATCGGTAG
OAO18194_2	29	GTTGGGGGAAGGGCGGCATTTCACCGTAG
OAO18194_3	30	GTGCGCGCTGCCCCTCTCGCTGACGCGTAG
OAO18194_4	30	GTGGACCAAGTGGTCCGGGCAGTACGCTCA
OAO18194_5	28	GTAGGGGCGGGTGGGGCGTGAGACGCAG
OAO18194_6	30	GTGCGCGCTTCCCCGTGGAATGAGAAATAG
OAO18195_1	26	TGATTTCCTGAAAAGGAGCGTAATAG
OAO18195_2	30	GTGGATCATCCTCTCTTCGCTTAGCGCTAG
OAO18195_3	30	GTTTGTCTCGGATGGCGCGATGAACCGTAG
OAO18150_1	30	GTGGGGTCAGATGGAGGGACTGAGCTGTAG
OAO18150_2	30	GTGCGAGTGAGTGGTGTGAGTGATGGATAG
OAO18150_3	30	GTATGGGTGAGAGGAGGGAGTGATGCGCAG
OAO18151_1	33	GTACCGTTCTGGCAATTTTGCTGAGGCGTGTAG
OAO18151_2	32	GTTTCCTTCAATGTGCCTGCCTTACTGCTTAG
OAO18151_3	30	GTGGGCGTGCTCCTTCTTTTTCATGCTTAG
OAO18152_1	34	GTTCGTTCTCCCCTNNCCTCCCCTCATCCAATAG
OAO18152_2	30	GTAACCTTTTCCCCTCACCCTGACGGTTAG
OAO18152_3	31	GTTCTTATTCGCCTCCCTTCTTGACGCCTAG
OAO18152_4	30	GTGCTTTCTCCCCTTCCAAATCACCCATAG
OAO18152_5	30	GTAATCCCATTCAACAACCGTAAGGAGTAG
OAO18152_6	30	GTGGGCGCGCGGGCGGGGCGTGAGGCGTAG
OAO18152_7	30	GTAGGGGTGCGAGGGGCGGGTGAGGCGTAG
OAO18153_1	30	GTTATTCTTTGCAATGTGCATAACGAATAG
OAO18153_2	30	GTAACTGTTATGGGGTAATTTCACCTCCAG
OAO18153_3	31	GTCCTCTATACCATCTCATTGTTATGCGTAG
OAO18153_4	31	GCATGAATCGAAGTAGAACCGTTATGACTAG
OAO18153_5	31	GTTGTGTGTGTGGTATTGACGTGAATCGTAG
OAO18154_1	30	GTTCTTCTCCTCTGCCTCTTTGAAGTGTAG
OAO18154_2	31	GTGCGATGAAGGCGGATTGGTTCATACGTAG
OAO18155_1	32	GTGGAGAGCATCGGGGAGGTTGTGACGCGTAG
OAO18155_2	30	GTGCGTTCTCATCCGCCGCTTCACGCCTAG
OAO18155_3	30	GTAGTGTTGTTGTATTACTGTCACAAGCAG
OAO18155_4	30	GTGGGCGTGAGGACGCGGGGTGAGGCGTAG
OAO18156_1	30	GTCCGCTCTCCCGCTCTCCCTCACTCCCAG
OAO18156_2	30	GTGCGTGTCGTGGCGGCGCGTGAGGCGTAG
OAO18156_3	30	GTGCCAGTAACGACGGTGTGTGAGCAATAG
OAO18156_4	30	GTGCGGGCGGCGCGGGGCTGTGAGGCGTAG
OAO18156_5	30	GTGGGCGTGGTGCGGTGAGGTGACGGCTAG
OAO18157_1	30	GTACTTCCGAACAACTGACCTCATGAGTAG
OAO18157_2	32	GTGGGCTGCTTTGCTGCTGCTTCATAGAATAG
OAO18157_3	31	GTGGATAATACCTTCGGGCTGTAACGTGTAG
OAO18158_1	30	GTGAAATAGAGTTTGATGGATCATACGAAG
OAO18158_2	31	GAACCGCACAGTGGTCCGTGATAATCCATAG
OAO18159_1	31	GTAATTCGTCCGACTCCGTTGATAAGGGTAG
OAO18159_2	31	GTATTCTCCGTCTCTCCTCGTTCATTCCTAG
OAO18159_3	30	GTTTGCCTTCCGATGCTATTGTGAGCGTAG
OAO18160_1	177	GTGTGATTGCAGCGAATTCGGACGTCCTCCGCCTGTTTGCGATTTGTCGCGGGAATTTGCGGTGCGCCTTTGGTGGTCGGAAGGGTTGTTTTCTGCAGAATTAACTAGGGAATAACATGGTAAGCTCTTTCATTGGGATCTCAGCTGTGACGACAGGCGTCTCACCCGCTATTGTAG
OAO18160_2	34	GTACCCTGTGTATTCTGTGTCTCTCATGGCGTAG
OAO18160_3	30	GTAGTCGTTCACTTTCAGCGTGACTTCTAG
OAO18161_1	30	GTTCCCTAACACTCCGTTTCTTATTCCCAG
OAO18161_2	33	TCTGACGCCACTGCAACAGGAAAGATAACATGT
OAO18161_3	31	GTGCTTTGTGTTGGAGTGAACTAAACAGCAG
OAO18161_4	30	GTGTGCTCATTCGAGAGAGGTAAAGCGTAG
OAO18162_1	29	GTAAACGGCGCGTGCTGGGTGCGATGTAG
OAO18162_2	30	GTCTTCATTCCGGGATGATGTGACGGTTAG
OAO18162_3	30	GTGACTCCCCCTGACTCCGATGACACGTAG
OAO18162_4	30	GTACTCTTCCGCCACGCGTTTGAGGCGTAG
OAO18162_5	30	GTAGTAGTGAAGGAATGGTGTTATCCGTAG
OAO18162_6	30	GTAATGGCTGCTTCTGCCTCTGACACGCAG
OAO18162_7	30	GTCGGTGCGCGGCGCGATGGTGACGCGTAG
OAO18162_8	38	ATATCCTATTCCCAAGTATTATGAATCCTTCACGCCAC
OAO18162_9	30	GTGCGGCTCGGACGAGGCGCTGAAGCGTAG
OAO18162_10	30	GTGGGTTGAGGCGCGTGGAGTGACGGGCAG
OAO18162_11	30	GTGGAAACACAAGGAGTGGCTGAGGTGTAG
OAO18162_12	30	GTGGTGGTGGGCGTTGGTGGTCATTCGTAG
OAO18162_13	29	GTGAGGATGATGGAGCGGATGAAGGGTAG
OAO18163_1	30	GTACTTTTGTATTGTGTGAATAAGGGTTAG
OAO18163_2	34	GTACCGATTCTGTCAAGTGATGGATAACATATAG
OAO18163_3	31	GTTGCTCTCTGCTCCCTCGCTCACACCCTAG
OAO18163_4	29	GTTTGTGCGGACGACGAGTGCGATCGTAG
OAO18163_5	29	GTAAGTGCTGGAGAGAGCGTTGAGGGTAG
OAO18163_6	38	ATATCCTTTCACAGGAACAGGACGATCCTTCACAGCAG
OAO18163_7	30	GTGGGTGTAGTGAGGAGAGGTGAGAACTAG
OAO18163_8	30	GTGGGTGTGGGCGTGGCGAGTGAGGCGTAG
OAO18164_1	31	GTCCTTCCCCCTTCTTTCCCCTCACATGTAG
OAO18164_2	30	GTACTCCTTCCTCCTGCATTTCACGTTTAG
OAO18164_3	30	GTGATTGTGTTTTGGGGCCATAAGAACTAG
OAO18164_4	30	GTCCCCCTGTCCCAATTCTATAATCCCTAG
OAO18164_5	29	GTTCTCTTCCCTCCTTCTCTCAACCGCAG
OAO18164_6	30	GTTGGGATGTGGGGTGAGAGTGAGAAGTAG
OAO18164_7	30	GTCGCGTTCTGCTGTGTCCGTTATCCGTAG
OAO18166_1	129	GTTTGAATCAAAGAAGATCAGTCTTGGAGAGGAGCGACTCGATATGATCCCACTGGCCGTGTCCGAAGAAAAGGGGAAAGACGAGCGCGAGGACTCCTCTCTTCCGGATCAATCGAGTGGATGGAGTAG
OAO18167_1	121	GTGCAAGCCCAAGATCGAGGCCTACCTCAACGGAAACGAAGAAACCGCGGTTCTGCTTGATTACTGGGGGTCTTCGCCCATTCGGTCAGTCCGGCTGAAACCATTTCTTTCTTATGAACAG
OAO18124_1	30	GTGCGCGAAGCGGGTTCCAATGAGGCGTAG
OAO18124_2	31	GTGGGGGATGTGGGGGGTGATGAGAGGGCAG
OAO18124_3	29	GTTTGTGTGGGTGTGGGTGTTGAGTGTAG
OAO18124_4	30	GTGGTGGAAGAGAGGGAGAGTGAGGCGTAG
OAO18124_5	30	GTGGGCGTTGGAGAGGGGAGTGAGGGGTAG
OAO18125_1	32	GTAGCTGTTTCCTGCGCGCGGTGACGGAGTAG
OAO18125_2	30	GTACCCTCCCGTCCCTTCCCTCACGCGTAG
OAO18125_3	30	GTTTCCACTCCGCGTCCTCATCACGCCTAG
OAO18126_1	37	GTTTGTGCCATTTCAGGGGTTTGTGCCACTACTTTAG
OAO18127_1	31	GTCATCGGCCGGTTTGAGCCGTGATTCGTAG
OAO18127_2	30	GTTGTGGAGGAATGGACGTGTCATTCGTAG
OAO18127_3	29	GTATTTGCTTTTAATGCTATGACATGCAG
OAO18127_4	30	GTGGTCCTTTCTACCCTGTGTGAGGAGTAG
OAO18127_5	30	GTACCTGCAATCCAAAGCGCTAAGGGATAG
OAO18127_6	30	GTTGGGCTTTGCGTATTGACTGATTTGCAG
OAO18127_7	54	GTCGCCGAATGCCCTATGACGAAGGCAGTTGCGTTGGGTGTGTGTGATCGCTAG
OAO18127_8	30	GTAGGAGCGGTAATTGGGAATTGACCGTAG
OAO18128_1	30	GTACCACATGATTTCTGCGGAATGGGGCAG
OAO18128_2	32	GTATTCTTTGCGGAGGGAACGTGACGCTCCAG
OAO18128_3	31	GTCCATGCCAGTTAACCCTTGTGAACCGTAG
OAO18128_4	30	GTTGGAGTGTAACTGTTGTGTTACGGGTAG
OAO18128_5	29	GTTGCCGTTTCGCGCCTCCTTGACCGTAG
OAO18128_6	43	GTGGGTTCCGAACGGCAATCACACCGATCTGCTGTTACGACAG
OAO18129_1	30	GTGAGCCACGGCCGCCTTCCTCACCCGTAG
OAO18129_2	30	GTGACTTCTGTCCATGCAAATGATGCCTAG
OAO18129_3	29	GTTCGTTTCCTCGTCCGCTTTCAGCGTAG
OAO18129_4	30	GTGATCGCCGCCGCATCTCCTCATCGCTAG
OAO18129_5	29	GTAGCGTCTCTCCCAGCCCTCACCCGTAG
OAO18129_6	30	GTACGTGGAGGTGCGGGGCGTGAGGCGTAG
OAO18130_1	31	GTACTCTCTCCGCGAGTCCATTCACGTGTAG
OAO18130_2	30	GTTTGAATTGGGTGAGGGTGTGATGCATAG
OAO18130_3	29	GTACCCTTTCTTCTCCTGGTTCACCGTAG
OAO18130_4	30	GTGGGTGCTGTGGCTTGCGCTGAGGGGTAG
OAO18131_1	34	GTATGCCTTCTAGCGCTTGTTCTCATGGGAGTAG
OAO18131_2	30	GTGGGTGCTGATTCTGCCCTTCACGCAAAG
OAO18131_3	31	GTGGTTTCTGTCTGTGCAAAATCACTCGTAG
OAO18131_4	29	GTAGTATTATTACTGCTTTCTCCCCGTAG
OAO18131_5	30	GTTGCCTCGCCCACCGCCGCTGACGCCTAG
OAO18131_6	129	GTGAGGGTGAAGGAAATGAGAATGGTGATGAGAATGGTGATGAGAATGGGAATGCAGAAGGTGATGGAGATGAGCATGAAAATGGAAATAGAAATGGAGAAGGAGAAGGGAATGACAATGAAAACGAAG
OAO18131_7	30	GTACGGCCGTCTCGTCCACCTCACGCCTAG
OAO18131_8	30	GTGGCCCTCGCCGCGCCGCCTCACGCGTAG
OAO18131_9	29	GTAGCCGCGCCTCTCTCCCTTACCCGCAG
OAO18131_10	30	GTGCGATCATACCCTCCTGCTGACGGCTAG
OAO18131_11	30	GTTCTCCTCACAGCGTGAAGTGATGTGCAG
OAO18131_12	30	GTGCCTCTCTCGCTTCCTTCTCACCCACAG
OAO18131_13	30	GTGGCTGTCCGCCAGTGCTCTGATGCCTAG
OAO18131_14	30	GTGAGTTTGTTGCATCCGCCTCACGCGCAG
OAO18131_15	219	GTGGCTTGATGAGTGTGGAGAGGGTAGTAAAGAGAAGGGTGCTGAGGAGGGTGAAGTGGACAACACAGTGAAAGGTGAAGAGAGGAAAGAAGAGAGAAGCACAGTGAAAGGTGAAGAGAGGAAAGAAGAGAGAAGCACAGTGAAGGGTGAAGAGAGGAAAGAAGAGAGAAACACAGTGAAGGGTGAAGAGAGGAGTGAAGAGGGCAACACGAAGCAAAG
OAO18131_16	30	GTGCGGGTCGTGTGGGCGAGTGAGGCGTAG
OAO18131_17	30	GTACGCGAGCGAATGAGGAGTGAGAGGTAG
OAO18131_18	29	GTAGCCGCTCTGTGATGTGTGAAGTGTAG
OAO18131_19	30	GTAGCGCAGCGCGAGGAGGCTGAGGCGTAG
OAO18131_20	30	GTGGGCTCGGCGGCGCGGGCTTAGCAGTAG
OAO18131_21	30	GTGACGGAAGCGTCGTCGCCTCAACCGTAG
OAO18131_22	30	GTGACTCTTTCCATGCCTCCTCACACGCAG
OAO18131_23	103	GTGCGCGTCGCTCACTGTTCCTGACCTGTAGAGCTGACCGCGCTTCCGGACTACGCGGCGCTGAAGCAAGCCGGCAGGCACTTGCAGGGCGTGTGACGTGTAG
OAO18131_24	30	GTGGGCGACCGCAGCAGTTCTGAGGCGTAG
OAO18131_25	31	GTGCGTTTCTCATTGCTTCTCTCACGCACAG
OAO18131_26	30	GTGAGTCCTCACGGTCCGCGTGATGCCTAG
OAO18131_27	30	GTAGCAGCACCGCGGGGGCGTGAGCCGTAG
OAO18131_28	30	GTGGGTGCTGCGGCGGAGCGTGAGACGTAG
OAO18131_29	29	GTAGGGGAGGAGGAGGTGGTGGACCGTAG
OAO18132_1	31	GTGGGGAGTGGGCGTGGGGGTTGAAAGGCAG
OAO18132_2	31	GTGGGCTTGGACGGCGGCAGTCACTGCGTAG
OAO18132_3	30	GTACTGCCGTTGCAACGGGGTGAGACGTAG
OAO18133_1	29	GTGGGCATGGAGAGACAGGTTGAGCGTAG
OAO18134_1	31	GTTGCCTCTTCACCTGAGATGTAATGCGTAG
OAO18134_2	31	GTGAGTGCGGTGACAAAACACTGATGAATAG
OAO18134_3	29	GTAAACGCAGCGGGGGCTTGTGATCGTAG
OAO18134_4	30	GTGGGTTTGGGGCGGTTTTGTGATGGGTAG
OAO18134_5	29	GTAGGGGTGCGCGTTCGTTTCGAGGGTAG
OAO18134_6	30	GTAGTGGCGGCGGTGGCTGCTGATGCGTAG
OAO18134_7	129	GTGGAGGAGCTGAAGGCGCGTCTGGCGGAGATGGAGGCGCAGCGCAAGGAGCAGGAGACCAAGGCCGCGGCGGAGCTGGCGGCGGCGAAGGAGCTGGCGGACAAGGCGGCGGCCGCGGTGGCGGTGCAG
OAO18135_1	31	GTAAGGGGGAGGAGTGGAGGTTGTTGGGTAG
OAO18135_2	33	GTGTGTATTTAGAAACTGGCTGCTTATGACTAG
OAO18135_3	32	GTATGCGATTTACGTCGTATCTGATGAAATAG
OAO18135_4	30	GTGAGCGCTGTGTGAGCGGTTAAGGAATAG
OAO18136_1	32	GTATCTTTCCCGTAACATCATGTGATGCGTAG
OAO18136_2	36	GTAGCTTTTCATTACTGTACCGGTTATTCGTCGTAG
OAO18136_3	30	GTGCCTTCCTGTTGCAAGCATCACATATAG
OAO18136_4	32	GTACACGGGCATTGGAATGGAATGAGACGCAG
OAO18136_5	32	GTGCCACCCTGGTTGTGCCTGCCAACGCGTAG
OAO18136_6	30	GTGAGTCCCAGAATGGGCGATCATCTCCAG
OAO18136_7	30	GTGAGTGCTGCGAGCGAGCGTGAGGAGCAG
OAO18136_8	29	GTAGCGACGGTGAGCAGTCTCAACGGCAG
OAO18136_9	30	GTGGGTACGAGCGGCGAGCGTGAAGCGTAG
OAO18136_10	30	GTGGGTGCTGCGATGCGGTATGAGGCGTAG
OAO18136_11	30	GTGGGTGCGCGCAGCGGGAGTGAGACATAG
OAO18136_12	30	GTGGGCGAGGCGTGGCGGTGTGATGTGTAG
OAO18137_1	31	GTGCGTGCCCTTATTGGTGCTGATGAACTAG
OAO18137_2	30	GTTGGCGCGTGTTCTGCAAATCACGCGTAG
OAO18137_3	219	GTCGTCTGAGGAGTCGTCTGAGGAGTCGTCTGATGACTCCTCCTCTTCGCAGTCTTCAACGGAGACGAAACCCAAATCCAACACAGTAACTTCAAAACGTTCCCTACCCGCTCTCTCCGCCGCATCGTGTATCACCGAGACCACGAGGAGAGTCGAGTGTGAGTGGGATGGCACGACCTACAAGAACACGTAGCCTCGGCTCCGCCTTCTGAGGAATAG
OAO18137_4	31	GTAATACCCAGATCCGGGAGTCATGCCGTAG
OAO18137_5	30	GTGCGGGCGGAGTGGGCGCGTGAGGCGTAG
OAO18138_1	32	GTGGGATTTGCACAAGCGGGCGTGAGTTGTAG
OAO18138_2	33	GTACGAGGAGAGAACGCCAAACTCAACGCGTAG
OAO18138_3	30	GTGTGCATGGAGAGAGACATTGACCCGTAG
OAO18138_4	29	GTGAGTGCTGGAACATGTCTTCATTGCAG
OAO18138_5	30	GTGGAATTAATCTTAAACGCTGAGGCGTAG
OAO18138_6	31	GTGGTGCGCACGAGTTTGGGTTGAGGCGTAG
OAO18138_7	30	GTGCGTGTGGTGAGCGTGGGTGACGCGCAG
OAO18138_8	30	GTGGGTGAGGGTCGGCGGCGTGAGGGCTAG
OAO18138_9	30	GTGGGCGTGGATATAAGAATTGAGGGCTAG
OAO18139_1	30	GTAATGCCGATGCAATACATCAACGAATAG
OAO18139_2	78	GTGGCGCAGGGCAGGACTCTCTCTCCGCAATGACGTCTAGACATGAAGAATCTGAATTTGCACAGCGCAACGGATCAG
OAO18139_3	30	GTGAGTGTGTTCCGGTGATGTCATGTCTAG
OAO18139_4	29	GTGGGGGCTGGAAGTGGCGTCGAGCGTAG
OAO18139_5	31	GTGCCCGCCCTTCTTCGCACTCACGTGGTAG
OAO18139_6	29	GTGAGTCCTCATCACACCCTTCACACTAG
OAO18139_7	29	GTAGGCGCAGTCGCTTTCTCTCACTCCAG
OAO18139_8	30	GTGCGGCCTCCATCGTCCCCTGATACGTAG
OAO18139_9	30	GTGGGCGATGGCTGGCGGAGTGACGTGCAG
OAO18139_10	30	GTGGGCGATGGAGGGACATGTGAGACGCAG
OAO18139_11	30	GTAGATGCGGATTTCGCCGATGACCGATAG
OAO18139_12	30	GTCCGTTTTTGCCCTGAAACTAACGCGTAG
OAO18140_1	31	GTGGGAATCTTTCCTCTGTCTAAGGGTGCAG
OAO18140_2	31	GTGGGTGCAACTGGAATTGCTTACTCTGCAG
OAO18140_3	30	GTCATTCTTCGTCTTCGCCTTGACAAGTAG
OAO18140_4	30	GTTGTTTTCTATCTTCTCGTTAACGTGTAG
OAO18141_1	29	GTATGACTGGCGGAAGGAATCATCCGCAG
OAO18141_2	31	GTAGGAAATGCAGGCGAGAGTCACGGAATAG
OAO18141_3	29	GTGAGTCTGCGTCAGTCCGTTTACCGTAG
OAO18141_4	29	GTTTGGTAGCCTGTTCCGGTTGATCGTAG
OAO18141_5	31	GTAACTATCTAACGATTCCACTCACACATAG
OAO18141_6	29	GTAAGGGATTGGAGGGGAATTGAGTATAG
OAO18141_7	214	GTGCCATGTTTGTTTTGGAGGCATTCTTTTCTTGACCCAAGCGAAGTGTTGATCTGCCAATGGAAGCGCCACTGTGCATCATCTGGGACTGCGACGGAACGTTGATCGATACGGAAAAGGGGAGCTCGGATGTCATCGCGTCGATCATGGAGTCCGTGAAGCCAGGAAGTCGAGAGATCGAATAGCACTCAAACTACATTTTTGTTATGCATAG
OAO18141_8	29	GTACAGTCATAGGGTTGGCTTCAGCATAG
OAO18142_1	29	GTAGGCGTTGCATCTGATTAAACATGTAG
OAO18142_2	31	GTGGATTGCATTGTCTGTCCATTATGCGTAG
OAO18142_3	31	GTCTTTGCTGAACAATGAAATTGACGATTAG
OAO18142_4	32	GTAGTTTACACTAGTTTGCAATACCCACGTAG
OAO18142_5	30	GTAGTCACGAAGAGCTGCAATGACAACTAG
OAO18142_6	31	GTGGGACGCAGATGCACTCAATCAGCAACAG
OAO18142_7	29	GTGGAACTCCTTTCCCTCCATGACGCCAG
OAO18142_8	28	GTAGCCCTGCTGGAGGCCTTTCCCGTAG
OAO18142_9	30	GTACTCCACGCGAGGGAGTTTCATCCGCAG
OAO18142_10	30	GTGAGGCAGAGGAGGTGGGGTGAGGCGTAG
OAO18142_11	30	GTGGTGACTGTGGCGCGAGCTGACGTACAG
OAO18142_12	29	GTGGGTGTGAGTGAGGAGAGTGAGTGCAG
OAO18142_13	624	GTACCTCCTGCTGTCAAGCCTAGTGGAGTATCTTCGCCAGCACCTTCAATGCATATCCTTTCCTCTGCACACGGGTTTGCTTCACCGCAGTCTTCGAGTGATGTTCTGTCTTTTATCAATGAGGAGAATCAGAAGCGTTTCCGCGACGAACTGTCTTATGTGAAGTCATTCCTCTGGTCTGTTTGTTCCCAGCCCATGTCATTATTCTTAAAACGGTGAGGAGAGATGAACACGTGTAGTTTGCAACAATTGCATTGTGTTTCGGGAAGAAGAGTCATACAGAAATATGGGTGGGACATGTCCCTAATTTACGTTCTTCTTTCACCAAGCACTTCACTCCGAATCGCTCTCTCGCTGTACCCTTTTTGCGGTTTGCCTTTTGCCTTCATTGTCGTCCGT…
OAO18142_14	31	GTTGCCGCGTCCTTAGCTGATTCACCCGTAG
OAO18142_15	30	GTGGGGCATTCTCACTCGCCTCACACGCAG
OAO18142_16	29	GTAGCTCTCCCCATTTCCATTCATTCTAG
OAO18142_17	30	GTAGGCTCATCTCCCGCTCCTCACACCCAG
OAO18142_18	30	GTGGACGTACTGCGACGAGGTTATGCGTAG
OAO18142_19	30	GTGGCCTCATAAATGTGGCGTGAAGCATAG
OAO18142_20	30	GTGAGTGCCGGTGGTGCGAGTGACGCTCAG
OAO18142_21	30	GTTTAGAAGCCGCGCGGGTGTAAGTCGTAG
OAO18142_22	30	GTAGGCGTGCTCGCTCTGCCTGAAGCGTAG
OAO18142_23	30	GTAGGCGCGAATTCAAAGCCTGAGGCGTAG
OAO18142_24	30	GTGGGTGTGGGTGAGGGTGCTGAGGCGTAG
OAO18142_25	30	GTAATCTCACTGTACAGCCATCACGTCTAG
OAO18142_26	30	GTGGGCCCCCAACACGCCTCTGATGCCTAG
OAO18142_27	51	GTCGCCTCCTTCATCAACGACGCACGTTCAGTGGTGCTTGATCATCGCTAG
OAO18142_28	30	GTAAGAGCCGAGGCAAGGAGTCATAATCAG
OAO18142_29	30	GTATCTTTCGTTAAGGGCGCCGAGTCGTAG
OAO18142_30	30	GTGCGCGTGCGAGCGCGGCGTGAGCTGTAG
OAO18142_31	30	GTGCGTATGAGAAGGCGGTGTGAGGCGTAG
OAO18142_32	30	GTGGGCGAGGCGTACGGTAGTGAGGCGTAG
OAO18143_1	32	GTAGGTGAACAACGGAGTGACTGACGGAATAG
OAO18143_2	31	GTGAGCGGTCGTTGCATTCCCTGACGAATAG
OAO18143_3	31	GTCGGAGTGCGGCTGCGGATTGACGGAGTAG
OAO18143_4	30	GTATTGTCTCTCGTTGGTGCTGATGTTCAG
OAO18144_1	31	GTATCCACGCAGATTGTCGCTGATTCTGTAG
OAO18145_1	29	GTCGTATTGAGCCGATCCCTTGATCGTAG
OAO18145_2	28	GTACGCCTCGTCCTCGCCTCTCACGTAG
OAO18145_3	30	GTTTGTGCCGTGCCCTGCCCTCCCCCGTAG
OAO18145_4	30	GTGTCGGCGCGCGGCGGGCGTGAGGCGTAG
OAO18145_5	39	ATATCCGACATTTGGGTGATTTTGTCGCCTTAACGGCAG
OAO18145_6	39	GTGAAGGAGGCGCGTTCAGTGGCGGTGGGTCATGACTAG
OAO18145_7	30	GTATCCACAGCACGTGCGGCTGAGGCGTAG
OAO18145_8	30	GTGACATCCCATGGAAGCGGTGAGGCGTAG
OAO18145_9	30	GTGGGCGTGGGGATGGCGTGTGAGGAGTAG
OAO18145_10	30	GTGAGAGTGAGGGAAGAAGGTGAGGAGTAG
OAO18146_1	32	GTTTATCTGTTAGTCTTGAGAATAAGCAATAG
OAO18146_2	30	GTTCCTATTTCTGCCCCTCCTCACCCACAG
OAO18146_3	30	GTGAACCCATCGGCTTCTCTTCATGCATAG
OAO18146_4	30	GTGAGTCTTCGACGGGGACGTGAGCCGTAG
OAO18146_5	30	GTGCCGGCATGGAGGAAGCGTGAGGCGTAG
OAO18146_6	30	GTGGGAGTGAGGGTGACGCTGAATGAGTAG
OAO18146_7	31	GTGGGAGGTGCCCGCTGCGACTTCCCCGTAG
OAO18146_8	29	GTACGGCGTGGGTGTAGGGTGAACGGTAG
OAO18146_9	30	GTGTGTTTCGATGGCTGACGTGAGACGTAG
OAO18147_1	30	GTGGAATCCCTCTCGAATGGTGACAAATAG
OAO18147_2	32	GTACGGACATTCAGAACTCCAATTCTCCATAG
OAO18147_3	30	GTGGGCTTGCCGCCGCCCTTTCACCCGTAG
OAO18147_4	30	GTGATTCTCTCCCATTATTCTCACCCGCAG
OAO18147_5	29	GTTCCATTTCTCTCTCCCTCCAACCGTAG
OAO18147_6	30	GTCGGCTTGTCGTCGCATTGTGAGGCGTAG
OAO18147_7	37	ATATCCTTCGCTCCTCCGCACGGGACCTTGACCGCAC
OAO18147_8	40	ATATCCTTTGTCTCTTCCCCAACGCCTCCTTCACGTCCAC
OAO18147_9	30	GTGCTTTCTCCTGTACGGCGTGACGTCTAG
OAO18147_10	37	ATATCCTGTGCGGCCCAGCATAGGCTCTTAACACCAC
OAO18147_11	30	GTGTGTGTCTCTCCTCCCCATCAAGGATAG
OAO18147_12	30	GTCGGCGTTCATTAGTGCGCTGAGGCGTAG
OAO18147_13	30	GTTTTGTTATATAAGTGGCGTGAGGCGTAG
OAO18147_14	30	GTGGGCGCGGCGCGAGCGAGTGAGGCGTAG
OAO18147_15	30	GTAGTCCCTGTTGGAGGAGATGACGGTTAG
OAO18148_1	31	GTGAGCCGTGTGTTCCGCGTTTGAGAAGTAG
OAO18148_2	31	GTATGGGAAGAGTGTGGTGGCTGACGGGTAG
OAO18148_3	30	GTTCGACCCCAACTCCTACTTCACGCATAG
OAO18148_4	31	GTAGTCGCTGCGTGTCCGGCTGAGTGCGTAG
OAO18148_5	38	ATATCCTTGCGACCCCACCAAAGCTTCTTAACGCGGAG
OAO18148_6	30	GTGGGCGCGGGGCGCGGGCGTGAGGCGTAG
OAO18149_1	30	GTGCGCGCGGCGGGCGGCGCTGAGGCGTAG
OAO18149_2	30	GTGCGGACGGCGGGCGGCGCTGATGCGTAG
OAO18149_3	30	GTGCCGGTAATGATGGTGCATGAGGCATAG
OAO18149_4	30	GTGGGCGTGGCGGGCGGGTGTGAGGCGTAG
OAO18149_5	30	GTGGGCGTGTGTGCGGCGCGTGAGGCGTAG
OAO18149_6	30	GTGGAGGTGGTGAGGCGGGCTGAGGCGTAG
OAO18149_7	30	GTGGGGGTGGTTGGGGTGTGTGAGGAATAG
OAO18149_8	45	CANNNNNNNNNNNNNNNNNNNNNNNNNNNNNNNNNNNNNNNNNNN
OAO18149_9	33	GTAACGCCTCATACACCACAGATAACACCACAG
OAO18149_10	30	GTGGCGGTCACTGCCGGATTTGAGGCATAG
OAO18149_11	30	GTAAGGATGTCATGCGGGGGTGAGGAGTAG
OAO18149_12	30	GTGGGAGAGTCGATGGTGGCTTACGGATAG
OAO18099_1	30	GTTTCTCTCCTCCTCTCTCCTAACCCGAAG
OAO18099_2	30	GTGCGGCCGTTCTCCCTCTCTCACTCCCAG
OAO18099_3	33	GTGGGCGCTCTGCGGAGTTGAGATTACCCGTAG
OAO18099_4	187	GTGGAGAGAATCGGGGAATCGGAGAATGGTCGCGGGCGTCATTTGCCAACCGCGATATATCGAAGGCATCGACAGCGAAGGAAAGGTTTGGAGCCGAATTCAGGTGAAAAGCGTCTCCTCTTTTGCGTTACCCCACCTTCGCAAATCACGCCTTGTGGTTGCTGTGGAAGAGTTGCTTCACGGCTAG
OAO18099_5	300	GTTGGAAAGGAGGCTGGACGAGGAGATTCGCAAAAGCATGATGTCATCTAGCTAAATCTGTTTGTTGGAGGATGTGCTTACACTTGACGCATCTGCATGATTGCTGCTGAAAACAGCACCGGACCATTCACAGCGCATAGTGCGCAGAAAGAAAGAGCGCAAATCCAAAGGAGCACAATTGAATCTCATGTATGTCGTCGCGCCCATGAATGACACGTGGAACCAGCGTTTTGGAACGCACACTGCTATGCACAAAAAAACATAGCCATGTGGGTGTTGGAGCAGAAAGGTGACGGATAG
OAO18099_6	29	GTAGATTCTCCAATTGGGGTTGATCGTAG
OAO18100_1	31	GTGCCTGTTCTCTCTCTCTTTCACACCGTAG
OAO18100_2	30	GTGGGATCGTTGTGGGGGTGTGAGGAATAG
OAO18101_1	30	GTCGTGGTCCTGCTACGGAATGAGGCGTAG
OAO18102_1	32	GTGGAGTACTGGACAATGTGCTCACAGAGTAG
OAO18102_2	29	GTATATATTATATCCCCTCTCAACCCTAG
OAO18102_3	30	GTCGTTGTGGTTGTCGTGAGTGAGCCGTAG
OAO18103_1	30	GTGGGAATTGGATGGAATAATGACGTTTAG
OAO18104_1	30	GTGGCCCCCACAATTCGAGTTGACGCATAG
OAO18104_2	30	GTGCGCCTCGTCGCCTCCCCTCACGCCTAG
OAO18104_3	30	GTAGCGCTGCGTCGCGCGGCTCAGGCGTAG
OAO18104_4	30	GTTCGTGCGCGTCAGAGGGCTGATGCGTAG
OAO18105_1	30	GTTTGACCCTGGAACACGGATCATTCCTAG
OAO18105_2	29	GTAGGTGCTACTATCAGAATTCACGCTAG
OAO18105_3	30	GTCGCCTTTTCAACCGCGTATAATGTGTAG
OAO18105_4	30	GTGCGTGCTTTACTGGAGTGTAACCAATAG
OAO18106_1	36	GTATTCTTCTTATGTTCCATGTGGTGATCCTTGTAG
OAO18106_2	30	GTACGAATGGGGAGGAGACATGATGTAAAG
OAO18106_3	30	GTGGAGCCCCCCGCCTTTCCTGATCCTTAG
OAO18106_4	30	GTCGTGATTGTCGCTTGAAGTTATGACTAG
OAO18106_5	29	GTACCGCCATGATCGCATCTTGTCCATAG
OAO18106_6	30	GTGCGTGCTCCCTCGTCACCTCACCCGTAG
OAO18106_7	30	GTCCGCCTCGCCCGCCGCCTTCACGTCTAG
OAO18106_8	29	GTGAGAGTGACGTGCGCGTGTGATCGTAG
OAO18107_1	33	GTGAGTTGCGATTGTGGCGATGTGACCCTGTAG
OAO18107_2	34	GTGGACAATCATTGGGTGCATTCTCACTGCATAG
OAO18107_3	31	GTATGGGTGGTTCGAGCGCGATCATCGGTAG
OAO18108_1	64	GTACGTATTTCACTTTTGTCTCCTCTCCGATTGTTGCCGTGTCAGCGCCCTAACCCCGTCGTAG
OAO18108_2	34	GTATTCGCTTGTTCCGTGGCGTTTGATCGTGTAG
OAO18108_3	32	GTTTGCCCTCCCTCCTCTATCTCATCGGCTAG
OAO18108_4	76	GTGAGCTCAACGAGCCCCCCAGAGATAGAAAGAAGGACAAGAACAGTTGCCTGCTAATTTGCGTAATTACGACTAG
OAO18108_5	30	GTAGGTTTATTATTCTCCCCTAAGCAACAG
OAO18109_1	30	GTGATATTGAGGAGAAAATGTGATCGCTAG
OAO18110_1	33	GTATGTCTCTGCCATCTTTGTGTAACGGAATAG
OAO18110_2	31	GTGCGTGCTTGGCGAAGGCGATCATGCGTAG
OAO18110_3	30	GTACGTACTCCCGCAACTCTTTACCCGCAG
OAO18110_4	30	GTGCCCACTGCCGCCGCCTCTCACGCGTAG
OAO18110_5	30	GTGCGTTCTCGCCGGTGTAATCATCCGTAG
OAO18110_6	30	GTGAGTGCCGCGCGGGCGTGTGAGGCGTAG
OAO18110_7	74	GTCAAGAACTAGTGTTTCCCTTCTTTCTTCTTAAACTCGTTCAACGAAACTCCCTTTCAACAGCACTGCAAAAG
OAO18110_8	49	GTAAGAGGCTGTGTTGCGCTCTAGAGATGGATAGCCACTCACCGCACAG
OAO18111_1	93	GTAGAGGAGAGGAACGTTCTCTCCACCGCATATAAGAGCATCCTTTCGCCAAAGCGAAACGCCTGGAGGACTATTGACGCCTTGATGCAGAAG
OAO18112_1	31	GTGTGTTGCGAACGGGAGGACTCACATCCAG
OAO18112_2	29	GTGGGTGTGTGGCTGGGGATTGACGGTAG
OAO18112_3	29	GTAGGAGTGCGGTTGTCTGTGAAGGGTAG
OAO18112_4	29	GTAGGGCTCTTTCGTGGGGTGTTAGGTAG
OAO18113_1	33	GTAGGGCACAATAATTCGTTGGTGAAGGATTAG
OAO18113_2	31	GTGCGCGAATTCCGTTTTCGGTAACCAATAG
OAO18114_1	33	GTACCCCTTGTTTGCGCCGTTCTCATGAAATAG
OAO18114_2	32	GTATGGGAGACGGCTGATGCTTGAGCCTCTAG
OAO18114_3	32	GTATGAGCGTGGATGATCATCTGACTGGATAG
OAO18114_4	30	GTGATGGCGCGTGTCTCGGGTGACGTGTAG
OAO18115_1	30	GTATTTGGAAAGGGGCGCCGTGATTCGTAG
OAO18115_2	32	GTGGTTTTCGGAAACGAGGCGTGATGGACTAG
OAO18115_3	30	GTGGGGGAGCCGCGGAGGACTGACGCGTAG
OAO18115_4	30	GTGCGTTCCGGGCGAGCGGGTGAGGCGTAG
OAO18115_5	30	GTGAGCTGAATGACGCGAGGTGAGGCGTAG
OAO18115_6	29	GTAGGTGCGGTGCGGCGCGTGGACTGTAG
OAO18115_7	30	GTGGTGGCGTGGCGTGGGCGTGAGGCGTAG
OAO18115_8	30	GTGCGCGCGGCTCGCTCCCCTCACGCCTAG
OAO18117_1	30	GTAGGAAATCGCTCGAGCGGTGATGCCTAG
OAO18118_1	173	GTACTCGTCCCCGTGTTGAGTGTGGTGTCCATCTGAAGGGGTTCTCATTCCCTCGTGTAGAAATCACGGTCGTTCCAAGAAGGGAAGAGGTCACGTGAACCCCGTCCGTTGTACCCACTGCGGTCGTTGCGTCGGTAAGGTAGAGGCTGGGGAAACTGGGAATGAGCGCATAG
OAO18118_2	32	GTTGCTCTTGCGTGTTGGCGCTGATGGCCTAG
OAO18119_1	31	GTTTTCTTTGTCTTGACTCGTCATGTCGTAG
OAO18119_2	30	GTGCCTGACGAGTGGTGTCCTCACGCGTAG
OAO18120_1	29	GTGAGGGGTGTTATTGCACTCTGACGTAG
OAO18120_2	30	GTAGTCATCAAGCTCATTACTGAGACATAG
OAO18120_3	29	GTAGGGATTGGCGGAGGAGTGCTCCACAG
OAO18120_4	30	GTGGATGCGGCGATTTCGTGTGAGGAGTAG
OAO18120_5	30	GTAGTAACAGAAAACGGAGATTACGCGTAG
OAO18121_1	32	GTAATCTGTGTTCCCGTTTCGTTATCGCCTAG
OAO18121_2	31	GTAGTCGCCTTTTTTTTGACTGACTGAGTAG
OAO18121_3	30	GTGATTCTCGTCCTTCCTCCTCACTTCTAG
OAO18122_1	34	GTAGGGTGGTCGCTTTGCCCCGATATCGTTGTAG
OAO18122_2	31	GTTTGCATTGCTCGGACGAAGTTATCTGTAG
OAO18122_3	32	GTCGGCGCTCCTTTCCCTTCGCTTATGTGTAG
OAO18122_4	30	GTAGGACTGGACGTACTCGCTCACCCGCAG
OAO18122_5	30	GTAGGACTGGATGTACTCGCTCACCCGCAG
OAO18122_6	30	GTGGGTCCGCGCCGCGCGCCTCACGCCTAG
OAO18122_7	30	GTGGGCGTGGAGGAGGGGCGTGAGGAGCAG
OAO18122_8	30	GTGGGAGTCGCGCGCGGGGCTGATGCGTAG
OAO18123_1	32	GTAGGGCCGCTGCGCAGCGAAATGAGAGATAG
OAO18123_2	31	GTCCGCCGTTTTCTCCCTCCGTGACGCCTAG
OAO18123_3	30	GTTATAGAAATGAGTGGAAGTGATGTGCAG
OAO18123_4	30	GTCGGTTATGGGCGCATCGCTGATGGCTAG
OAO18123_5	32	GTAAATACCAGCCCGATTTCGGTCACTCATAG
OAO18123_6	30	GTGGGCGTGCGGCGAGGGGCTGAGGCGTAG
OAO18088_1	33	GTACGACACACCGTCCTCTAAACTTACTGGTAG
OAO18088_2	34	GTGAGTTATGAACGATATTGCATCACGGTGGTAG
OAO18088_3	31	GTTGGTCTTTGCGTTGTTGCCTCAGACGTAG
OAO18088_4	30	GTTGCGCTGTCCATTCTCCGTCACGCGTAG
OAO18088_5	31	GTGAGTGGTGTGGCTGTGGCTTGACTCGCAG
OAO18088_6	110	GTGCAGAGCTTCGCGGAGCGGCAGAAGGACGAGGAGGCGATGNAACCACAAACACAGCAAACACATCGGAAAAGGGCGAATCAATCGAGGTGATGCGACCCGTGGCAGAG
OAO18088_7	30	GTGGGGGGTGGGGGATGCGGTGATGGGTAG
OAO18089_1	31	GTGACGATGCTATGCTGCGAGTGAAGCGTAG
OAO18089_2	30	GTAATGGCGTATGGGCTTGTTGATTGACAG
OAO18089_3	29	GTACTGCTTCCACGCTGAGTCAACCGCAG
OAO18089_4	30	GTGGGCGTGGTGGGGATGAATGAGAAGTAG
OAO18089_5	30	GTGGGCGAGCGGGTGCGGGCTGAGGCGTAG
OAO18089_6	30	GTGACTCTTTCTATCTGCGCTGAGGCGTAG
OAO18089_7	30	GTGGGTGTGGGGCGGCGAGGTGACGCATAG
OAO18090_1	30	GTAGTCTCCGTGTGGAAGATTGAGCTGTAG
OAO18090_2	28	GTATGTCTCCTTCTCCCCTCTCACGTAG
OAO18090_3	30	GTTTCTGCGTTTTCCTCTTCTCATCGCTAG
OAO18090_4	174	GTTCCGCCGTGCTGCAGCACCCCTCCACGTGGTCCGTCCTGCTTCCCCTTGTTCTGTCGGTTCTGTCCGTTCCCTCCATTCCAGCAGCACAGCCAGCACAGCCATCGCAACCAACACAGCCAACACAGCCAACACAGCCAACACAGCCAACACAGCCAACACAGCCACCCACAG
OAO18090_5	30	GTGACAACTGGCGGGGCGTTTCATCGGTAG
OAO18090_6	30	GTGAGAATGGGAGTGGGAAGTGATGGACAG
OAO18091_1	30	GTGGGTGCTTTCGAAGGGAGTGACGCCTAG
OAO18091_2	30	GTAGGGGCTGTGGGACAACTGAAGCAGTAG
OAO18091_3	29	GTAGCGCGTAGTGGGGACTAACAGCCTAG
OAO18092_1	31	GTGCGATTTGTGTCGTGCATGTGACGTCTAG
OAO18092_2	29	GTTGGGGCGTATATTGTTGTCAAACGTAG
OAO18092_3	30	GTGGGGCTGCGAGCCGGGCGTGAGGAATAG
OAO18092_4	30	GTGATGCCGCAATGCGTGGCTGAGTCGTAG
OAO18092_5	30	GTAGGAACGGGAATGTGGCGTGAGGGACAG
OAO18092_6	29	GTGGGCGTTTCAATGAGAGTTGAGCGTAG
OAO18092_7	30	GTTTTGGTCTTACTGCGAGATGAAGAGTAG
OAO18092_8	457	GTGTGTGAAGAAGCGTGGAATGACGCGTAGAGTTTGCGGTGACTAGAGCAGAGTATGAGGAGCATGGACTGCAGATTGTTGATAAAAAGTGCCCATAAGAAGTGTTTGTTGATGCTATTGCAGGGTGCTGTTGCATAAGGAAAAAGGCGATGGTGAATGATCGTGCACGAAAGCGAGTTTCTCTTAGGAATGGCGAATGCCTACATGTTGGAACACAACGACATCACAAAAGGAAATAAGAATTCAACTGCAGTGCTGAAAACGCAACGGAGACGATTGTCAACAGAAAGAGCAAAAGAAATGCACATGCGCTGTAACGTCGGATCGAAGACGCATCGCATCGTCATGTCAAATCGGATGACGTCATGGTCACTCGGCTGCCACATTTTTCGATTATGT…
OAO18092_9	33	GTAGGCGCAGGGCTGGAAACGGGTGACGAATAG
OAO18092_10	30	GTCCAATTAATGAACTCGGATGATGCGTAG
OAO18092_11	31	GTGCGGTTGGGATGTGAGGGTGATTGCGTAG
OAO18093_1	31	GTGCGTCTTCGGGGCGGTGTTCACGAAATAG
OAO18093_2	30	GTGGGTGTAATCACTTCGTTTCACAGGCAG
OAO18093_3	30	GTGGGCGCGGCGCGGCGGGGTGAGGCGTAG
OAO18093_4	30	GTTTGGAAAAATGGGGGTGGTGAGGGGTAG
OAO18093_5	30	GTGGGTGTGAGGAGGAGGCGTGATGGATAG
OAO18093_6	30	GTGCGGGCGTGTGGTGTGAGTGAGCGGTAG
OAO18094_1	30	GTTCCGGTGTTGTTTCCGCCTGACGAGTAG
OAO18094_2	32	GTTTGTTCCTCTGTCTCGGCTCATTCGCGTAG
OAO18094_3	30	GTGAGGATGGAGAGGGGGAGTGAGGATTAG
OAO18094_4	32	GTGCGCTCTGCCGCGTCGCGCTCACCGCGTAG
OAO18094_5	30	GTAATACTCATACTCTCTCCTCAATTGCAG
OAO18095_1	31	GTAGTGGTTTGGGATTGTCGTTCACTTGCAG
OAO18095_2	33	GTAGTGCCGCCATGCCACTTATGATTTGAATAG
OAO18095_3	32	GTAGGCGGAAGTGCTCGTGTGATTCCGCGTAG
OAO18095_4	31	GTTTGACTGGTTTGACAACATCAAAGCGTAG
OAO18095_5	30	GTCGCATTCTCGCCTTCTCCTCACCGATAG
OAO18095_6	30	GTGGAGTCGCGCGATTCGCATCATCTCTAG
OAO18095_7	30	GTGAGGGACGTGGAGGCGGATGAGATGTAG
OAO18095_8	30	GTGGGACTTGGCGGGAAAAGTGAGACGCAG
OAO18095_9	29	GTGGGTGTGGTGAGCGCGTGTGAGTGTAG
OAO18095_10	30	GTGAGTGTGGGTGTGGGCAATGAAGACTAG
OAO18095_11	30	GTGGAAGAGTTATGATAGAGTGAGGCGTAG
OAO18095_12	30	GTGGGAATGGGGAGCGTGAGTGAGGGATAG
OAO18096_1	37	GTAGGACGGCACCGTACTCTCTTTTAATCGCTCGTAG
OAO18096_2	31	GTGCGTTGTATTATTGTTAAATCATGCCTAG
OAO18096_3	32	GTAGAAGAGAGCCGAGTGAGAGTAACGTTCAG
OAO18096_4	30	GTAGGGATAGAAAGTACTGGTAATCGGCAG
OAO18096_5	32	GTACGTGCGCTGCCTTGTGCTCATTAGCCTAG
OAO18096_6	31	GTGCGATGCTCCCCCTCCGACTTAGGCGTAG
OAO18096_7	30	GTGAGGGTGCGTCGTGGGGGTCACGCGTAG
OAO18096_8	30	GTGGGGGCACCCCCCGTTTTTGAGTGGTAG
OAO18096_9	31	GTGCGACAGAAATCGGGGGGATTATGGGTAG
OAO18096_10	29	GTGTGCGATGGGGGTTGGGTGAAGGGTAG
OAO18096_11	30	GTCGTGAAGGTGGCGAGATGTGATGACTAG
OAO18096_12	30	GTGGGCGCGGCGACGCGGACTGAAGCGTAG
OAO18096_13	30	GTGGCGGAGTGTGTGGAGGCTGAGGAGTAG
OAO18096_14	30	GTGGGAATGGACGCGGACGATGAGGCGTAG
OAO18098_1	32	GTGCTTTTTTGCGATTGGGAAGTGAGTTGCAG
OAO18098_2	30	GTGGGTTTTGGGTGTGATGTTCACTCCAAG
OAO18098_3	32	GTACTTTCAAATCGTTGTTGTTGAGGACGTAG
OAO18098_4	32	GTATCCCGCACTCGTTGGTTCCTCATTCGCAG
OAO18098_5	30	GTGATTGCCGCATGGCGATGTGATGCATAG
OAO18098_6	30	GTGGGTGTGGAGTGTGGTGGTGAGAATCAG
OAO18098_7	30	GTCGAATTGTGGGGGCCCCCTCACGCGTAG
OAO18098_8	30	GTGAGAGTGAGGAGAGGACGTGAGGCGTAG
OAO18098_9	31	GTAGGGATATGGAATGCGGGCTGAGGCGCAG
OAO18070_1	34	GTATGGAGTTGGGGTGGGGGCTTTGACGCGCTAG
OAO18070_2	31	GTGGGTTGCAAATCCTAACAGTGAGTTGTAG
OAO18071_1	32	GTAGTTGGTTTGTGCGGAGCGTGAGTGGCTAG
OAO18071_2	35	GTAGATTACTGCAGTCCCTTAAGATAACACCATAG
OAO18071_3	31	GTGAGTGTTTCTGTGGCGGTGTGAGGGGTAG
OAO18072_1	32	GTATGTACTGTGCGTGTCCTCTCATGGAAAAG
OAO18072_2	32	GTAACGGACGACTTCACTGCAATTACGAATAG
OAO18072_3	29	GTTTGCGTGCTGTTGTTCCTTTATCCTAG
OAO18072_4	31	GTGAGTCCATTCGCTTCATTCTGAAAGGCAG
OAO18072_5	29	GTTCGATCGTCTCTCCGTTGTGATTCTAG
OAO18072_6	29	GTGGGTGTATGGGCGGGCGTTAACGGCAG
OAO18072_7	30	GTCGGGGTAAACGAGTGGCGTGAGGCGTAG
OAO18072_8	30	GTGGGCGCTGAGAGGGGACGTGAGGCGTAG
OAO18073_1	33	GTGAGTGTCCATTTCCCAGCAATAACGCTGCAG
OAO18073_2	30	GTTGCTGCTCTGTGTTGTCCTCACTCATAG
OAO18073_3	497	GTGACGGCTCCCAGGAACATCCCATTCCAATGGCACTAATGCGCTTTGTACGCTCATGTGTAGGGACCACTCTTTGCGTTGGTGTCCTGCCCGAATTACACCGCGGAGGTCAGCTCGTGGATTTGCTTCTCGATCGCCACGCACTCGCTTCCAGGTACTATGAACATGTGTTCTGTAATATGCAGCTCTCCTCTTCACCCTCACCGGCTTCCTGCAGATGGCTGCGTGGGCTATGAAGAAGCATCGCGGCTATATCAAGACATACGGAGAGGAGTACAGAAAGCTTCACAGGAAAGCCATTGTTCCCTTCGTGTATTAGTGATTCACTTTTCCCTTCTCCTGTTTGTTGGATCTGCGTGCAATGCTTCGGGCAGTGTCGAGTGCTGCGCGGTGTTGTGC…
OAO18073_4	30	GTCGGTCCGAAATCGTTTCCTCATTCACAG
OAO18073_5	29	GTTTGTCAACCTCCCCGCCTCAACCCTAG
OAO18073_6	30	GTGGTGGTGAGCGGCGCATGTGAGGCGTAG
OAO18074_1	30	GTGGGAATCAGTCCGTCGGTTTACGCATAG
OAO18074_2	30	GTATGATCCTTCTGTTCGTGTTCACTGTAG
OAO18074_3	30	GTAAGCATGTCGCCACCCTATGACGGATAG
OAO18074_4	30	GTACCGCCGCCCAGCAGCGCTCACGCCTAG
OAO18074_5	30	GTCGGGTCCTTGTCGCCGCCTCACGCGTAG
OAO18074_6	30	GTGCGTCTGGGCGCGTGACGTGAGTCCTAG
OAO18074_7	31	GTGCGTGTTTAAGAGCGGACTAACGTTGTAG
OAO18075_1	30	GTCCGCCTTGTGGGGATTTCTCATCGATAG
OAO18075_2	29	GTACGCCTCTTTCCGACACTTGACGGTAG
OAO18075_3	30	GTTGCTTCCTTCTCTCCTTGCTGAGTGTAG
OAO18075_4	31	GTTGGGGCGTGGGCGTGTGTGTGAGGCGAAG
OAO18075_5	30	GTGGGCGAGGACGTGAAAAGTGAGGGGTAG
OAO18075_6	31	GCATGTGGCGCAGGCGACGCGTAACGTGTAG
OAO18076_1	31	GTTTCTAATCCATTTCCCCTTCACATGCTAG
OAO18076_2	30	GTGGTGAATGGGGGAGCGGGTGACGACCAG
OAO18076_3	30	GTAGACACGCAACAGAGGCTTCACCCACAG
OAO18076_4	29	GTGGGTGCGGCTGGGGTGCTTGAGGGTAG
OAO18077_1	30	GTGGGGACAATGCACAGAGTTGACTCGTAG
OAO18077_2	31	GTACGCTGCGTTGTTTCTGTCCCAATCCTAG
OAO18077_3	30	GTGACTGTCCTAGTTGTTATTCACGCGTAG
OAO18077_4	30	GTGAGGCTACTGTGGCGGGGTAACGCGTAG
OAO18078_1	32	GTATTGCGCTCCAACTCGAGAGTGATGCGTAG
OAO18078_2	33	GTAGGCTCGTTATGCGTTTTGCATGACGCGTAG
OAO18078_3	30	GTGGGATTGGAATGGGCTGGTGAGGGCTAG
OAO18078_4	30	GTCGCCTTCTCCAAAGGACCTGAGGCATAG
OAO18078_5	30	GTGGGTGCGTGTGCGTGCTGTGACGCCTAG
OAO18079_1	30	GTAATACAGGCTTTCCGGGTTGATGGTTAG
OAO18079_2	30	GTGGGAAAAGAAGGGAGGAATGACGAGTAG
OAO18079_3	30	GTATTCCAGTGAGTGCGGTCTAAGGATTAG
OAO18079_4	32	GTACGGTTCGTCCTTTGACCATAACAGTGTAG
OAO18079_5	30	GTCGTTCAAACTAGTGCTGGTCACGTGTAG
OAO18079_6	30	GTTCTTCTGCATTTCTATCATCACGCCTAG
OAO18079_7	30	GTCCTCCTTCGCCTCCCGCCTAACCCGTAG
OAO18079_8	30	GTCCGCGCCGCGGCGCCGCGTGAGCCGTAG
OAO18079_9	30	GTATTAGCGTTCCGATCGCCTCATTCGCAG
OAO18079_10	30	GTCCGCTCTCTTTGTCTTCTTCACCCGCAG
OAO18079_11	28	GTACCCTCCTCGCTTCCCTCCCATCTAG
OAO18079_12	30	GTTTCCACTCGCTTCTCCTCTCATTCGCAG
OAO18079_13	30	GTGCCCCTTTGCCGTTTCACTCACCCCCAG
OAO18079_14	30	GTGGGAGAAGAGGCAAAGAATGAGAAGCAG
OAO18079_15	30	GTGCGTGTGGAGGGCGGCAATGAAGAGTAG
OAO18080_1	31	GTTTTGCTCATTCGCGCTGGATCACGCGTAG
OAO18080_2	29	GTACGCCTCCTTTCCCATTTCCACCCTAG
OAO18080_3	28	GTAGGTCCTGTGTTCCGCTCCAACGTAG
OAO18080_4	29	GTAGCTCTCATCCTTCTCCTCCACCGTAG
OAO18080_5	30	GTGGGCGTGGCGGCGCGGCGTGAGGCATAG
OAO18080_6	30	GTGGGCGTCAGCTGGCTGGCTCACGCGTAG
OAO18080_7	30	GTAGGGGTGGAGTGATGGCGTCACGCGCAG
OAO18080_8	30	GTGCTTGCTTCTGTGCTCCCTCACGGCTAG
OAO18080_9	30	GTCACCCCTCCTCCTCCTCCTCACACGCAG
OAO18080_10	30	GTGAGATCGAGAAGATGGACTGAGACGCAG
OAO18080_11	29	GTTTGACTGCTTGCTCCTCTTCACTCTAG
OAO18081_1	31	GAACGATTGCTGGAGAGGAGTAAGGAGCTAG
OAO18081_2	31	GTAGTGTGTTGTTTTGATTGCAAATGCGTAG
OAO18081_3	30	GTAGCATCCATTCGATCGATCCACTCATAG
OAO18081_4	31	GTGCCTCTCTATTCTTCGTATCACCTTTCAG
OAO18081_5	30	GTGAGCACTTTCCTGCAGCGTAACGACTAG
OAO18082_1	32	GTAGGGCAGGATTGTGCGGTTTTAGGAGAAAG
OAO18082_2	30	GTGATTCTCGCCTCTCTGCCTTACCCATAG
OAO18082_3	30	GTTCATGCATATTCCCACCATGAAGTGTAG
OAO18082_4	31	GTATCAACCTATTGCACCTGCTTATCTGTAG
OAO18082_5	30	GTGGCTTTCGTTTGGAATGCTGATGCGTAG
OAO18083_1	34	GTAGAGCGTCGTGAGGCGGAAGTAATCGGCGTAG
OAO18083_2	33	GTAGGATTTTCACGCCTTCTCGCTCACGACTAG
OAO18083_3	35	GTAACTCCTTGCTGCCCATTCGGATTCATCAATAG
OAO18083_4	30	GTGGGCGCCCCTTTTCTGGATTAGGAGTAG
OAO18083_5	30	GTAGAGCCTTGAGAATGGACTTATGGGTAG
OAO18084_1	32	GTTCGTCTTCTTGTTCTGTATGATGCACGTAG
OAO18084_2	31	GTAGATGCTTTTAGCGGTGTGTTTCCCGTAG
OAO18084_3	29	GTAGGGGTGATGGGGGCGTGCGAGCGTAG
OAO18085_1	34	GTAGGTTCTCGATCTCCTGAATCCTTACGAGTAG
OAO18085_2	33	GTAGGGAACGTCAATAGGTGCTGATGGGAGTAG
OAO18085_3	32	GTACTGCTCCATTCCCCCTCGCTGACAGTTAG
OAO18085_4	32	GTTTGTGTTGCGATTTCATTGTTGAGGACTAG
OAO18085_5	30	GTGAGTGCATAAAGGGGTCGTTCCGAGTAG
OAO18085_6	31	GTGGATCTGGCATGGGAGGGTGATGGGTTAG
OAO18085_7	30	GTGGGTCACGAAAGGAGGCGTAATGCGCAG
OAO18085_8	30	GTCGCTACACTTAGCACACCTCATGAGTAG
OAO18085_9	29	GTGGGCGCGCTGTGGTCGTGTGATTGTAG
OAO18085_10	30	GTTGTATTGCTTCCCAGTCTTCATTTCTAG
OAO18086_1	35	GTAGGGGATCGGGCGCAGCAAACTGACGTGCGTAG
OAO18086_2	32	GTGCGGGAGCTGTGCACTCACGCTGTTGGTAG
OAO18086_3	29	GTACGTTCAGTGGTTCTTGTTCATCCTAG
OAO18087_1	31	GTGCCGTTTCCTCCCCTCCCCTCACGTTCAG
OAO18087_2	29	GTGCGCGCGTGCTGGCGACTTCATCGTAG
OAO18087_3	35	GTGAACGCCTTCATCGACAGCTTCCGACATGGCAG
OAO18087_4	30	GTGGCCTTTCAATGGGCGCTTCATGAATAG
OAO18042_1	31	GTGGAAAGTGAATAAAGTGACTCAATCCTAG
OAO18042_2	30	GTACGCTCTTTCGGATGCTGTAAGCCGTAG
OAO18042_3	29	GTAGACTCGCTTCCGATGCTCAATCCTAG
OAO18042_4	30	GTGGGTGCGGTTGGGCGAATTGAGGTGTAG
OAO18042_5	30	GTAGCGACAGTGAGAGAAAGTAAGGAGTAG
OAO18042_6	30	GTAGGAAACAGAAAAGGGAGTGAAGAGTAG
OAO18042_7	31	GTGGGAAAGAGGGAGTGGCGTTGATGTGTAG
OAO18043_1	32	GTGATTGGTCCGTGTTGTCCTTTACGGAGTAG
OAO18043_2	30	GTCGAATCGGTAGTGGGCGGTGATGTGTAG
OAO18043_3	30	GTCCGCTTCCTGCGAGGCCCTTATGCGTAG
OAO18044_1	32	GTGCGCAACGCTTGTCTGCCAGTAATGCATAG
OAO18045_1	32	GTGAGCGCATCGCGCATTTCCGTGATCCTTAG
OAO18045_2	30	GTTTTTGTTTCGGACGCCTTTGACGCGTAG
OAO18045_3	30	GTGGGAATGACTGGGATGCTTTAGTATCAG
OAO18046_1	32	GTACCTCGCGCTTTCCGTTGTTTCCTCCGTAG
OAO18046_2	30	GTACGCGATTGCAATGTGCTTGTTATCTAG
OAO18046_3	30	GTTGCGGCGCCGCTCTCCCTCCATTCGTAG
OAO18046_4	30	GTAATCGAGCGATGGTCTCTTCACTCGCAG
OAO18046_5	30	GTAATGATTCCCACCTCTCATCACCCTCAG
OAO18046_6	30	GTGCGTGAATCATGTCTGTGTGAGGAATAG
OAO18047_1	30	GTGGCAGCAAAGTGCGGGCGTGAGCCATAG
OAO18047_2	29	GTAGGGGACGGGGGTGGCGTGAAGGGCAG
OAO18047_3	30	GTGGGCGTGGAGAGTGTGGCTGAGCGACAG
OAO18047_4	30	GTGGGCGTGGGGAGGGGCGCTGACGGGTAG
OAO18047_5	30	GTGGTGGAGAGAAGGGAGGATAAGGGATAG
OAO18048_1	32	GTGATGTGTGACCATGAAATAGTCACGTATAG
OAO18048_2	30	GTGGGAGAAACGGGGTGGAGTGATGAACAG
OAO18049_1	31	GTCCGGAACGGGGCGCTGGCATCACCAGTAG
OAO18049_2	35	GTAAGCAGCGGAATGGCCCTGTTTCTCACGAATAG
OAO18050_1	31	GTGGTCCATTTCGGGGGAGAGTGAGACGTAG
OAO18050_2	33	GTAGCCATTCGTGCTTCCCATTTCATCCTATAG
OAO18050_3	30	GTGCATCTTCCTTGTATCGTTCACGCTTAG
OAO18050_4	29	GTAGGGGCGTTGGTGGTGCTGAAGGGTAG
OAO18050_5	30	GTGGGGGTGGAGCCAGGCAATCACGCGTAG
OAO18051_1	30	GTGCTTGCTTGGTCCGTCTCTCACGCCTAG
OAO18051_2	30	GTCGCTTCCCCCGCCTCCAGTCATGTGTAG
OAO18052_1	313	GTGGAGAGAGATGGATGGTGTTGCGCATTGTTTTCGTTTTTCCAAATCACCAAGGCATGGAAGAGGATGTGCAGAAGGAGGACTGCAGTTCCACGTGCTCGGAGGCGTATTCGGACGCGGATGGAATGGGCTTTCTAGAAGGCATCTCCGAGGAGCAAAGAGTAGTGTGAGTGGGGTAGCGCGATCTCTGACTAACACTGTGGATAGAAATTGATTGAGAATCGCATTCAGGCCTGCCAGGAGCAATTTGAAAGATTCAACAAAAATCAGAAAGAACAAAAGGTAGTGATGGATGTGCGCAAGTATGGAGTAG
OAO18052_2	31	GTAGTCGCGAGTTGCATGAATCAATTCCTAG
OAO18052_3	32	GTTTTAGCCTTTTAGTGCCTTGTGATGCGTAG
OAO18052_4	30	GTGTTGCTTTTTCCTACTCTTCACTCGCAG
OAO18052_5	30	GTGGGAACAGTGCGGCGGCATGAGGCGTAG
OAO18052_6	29	GTGGGCGTGAGAGGGGTGATTGACGATAG
OAO18052_7	30	GTGCGGTTGCAAGGGGTGTGTGAGGCGTAG
OAO18052_8	30	GTTTGTGCGGGGGTGTGGAATGAGCGGCAG
OAO18052_9	30	GTCATTCCTTGATACAAAGGTAATGGATAG
OAO18053_1	25	ACTTTCCATTCGGAGTGATGCGTAG
OAO18053_2	32	GTTCGCGCTTTTGGCAGGGATGAGGAGTAGGG
OAO18054_1	32	GTACGCACAAACTAGAATGAGGTGACGTGTAG
OAO18054_2	29	GTATCTCCCGTTTCCGCTGTGTTCCGTAG
OAO18054_3	30	GTGCCCATAGCGCGGCCGCCTCACCCGTAG
OAO18054_4	30	GTGGTTTAGAGGTGGATGGATGATGCCTAG
OAO18055_1	33	GAATGGCTTGCAATTCGTGTTGATCATGTGTAG
OAO18055_2	30	GTAGCGAAAACACGAGTCTTTGAGAAATAG
OAO18055_3	28	GTACGCTTGTTGTTTGTCTGTCACCCAG
OAO18055_4	30	GTAATCACATTTTGTTGGCATGACGGCTAG
OAO18055_5	31	GTCCGTGTATTTGAGTGGTGTGAGAGGATAG
OAO18056_1	31	GTATGCTCCTTATTGAAGCTATGAATTGCAG
OAO18056_2	32	GTTTGTCAATTGTAAGCAAAGCTCACTCATAG
OAO18056_3	32	GTCTGTCGACTTGCTTCCATGTGATGGACTAG
OAO18056_4	31	GTGGAGTTGCCCTAATCCAATAACAGAATAG
OAO18056_5	32	GTACGTATCCCCACCGTATTGTAATGTGCAAG
OAO18056_6	30	GTTGGTATTACTCCCTCGCCTTAGGTGTAG
OAO18057_1	29	GTACGTGCGGCACCTCGGATTCACCATAG
OAO18057_2	29	GTTGCATCATGCATTCCTTTTGATCGTAG
OAO18057_3	30	GTGGGCGCGGCGATGGCGCGTAAGGCGTAG
OAO18057_4	30	GTGGCGGTGATGGTGATGGGTGAGGCGTAG
OAO18057_5	30	GTGGGGGTGATGGGGGGAGATGAGGCGTAG
OAO18057_6	30	GTGGGCGCTTGCGGAGAGGGTGATGTGTAG
OAO18058_1	33	GTAAGCGCGCTCCCTCCACTCTGATGTCTGTAG
OAO18058_2	31	GTGACGGCGCGTTGGGGCCGTGATTGGATAG
OAO18058_3	30	GTATGGGGAAGTTATGGGCGTTTATTGTAG
OAO18058_4	33	GTATTCTTGCTGCTTTTAATGTCTAAGGTATAG
OAO18059_1	35	GTAGCGAATTGCGTATGCACTGTAACAATGCGTAG
OAO18059_2	33	GTAGGGTTGCTCTCGCTCGACGTCACTGCGTAG
OAO18059_3	31	GTAGCCGTCTGCGCGCTGTGCTGAGGAATAG
OAO18059_4	32	GTACTCCGAATGGGCAGCGCTCTCACACCTAG
OAO18059_5	30	GTCGAGGTGATAATCGCGATTCATCGCTAG
OAO18059_6	31	GTATTCCATTTTCTGTTTCGATTTCCGTTAG
OAO18059_7	30	GTAGAAATCGGGTCGATTTTTGACGGACAG
OAO18059_8	30	GTGGGTGTTCACGGTGGGTCTGACGACTAG
OAO18059_9	98	TGAGTTATGATGAGTGATTATTGTGAGTGTGATTAGTGATGTGAAAACCGTGATATAACAGAAAAGCAATAACACATATTGCATTGGCCAACAATCAA
OAO18059_10	96	GTGGCGCAGGAAGAGAAGACCGGCGACATATCCTATCCAAACCACTCTTCTCTCCTTCACCGCACCCCGTGCGCATCGCCGCCGCCAAGTCCCTAG
OAO18059_11	31	GTGGGACCCCCCGTTTTCGCATGACTCGCAG
OAO18059_12	30	GTGGGTGTGAGGCGTACGTGTGAGCAATAG
OAO18059_13	30	GTGGCAATCACAGAATGGTGTGAGGCGTAG
OAO18059_14	29	GTATGTGTGGTTGTGGAGATAAACAGTAG
OAO18059_15	30	GTGGGGTTGTCAGGCGGGTTTGACGCGCAG
OAO18059_16	30	GTAGGCACGTGTCCCGTGGTTCAGTCGTAG
OAO18059_17	30	GTGAGCATTTCGTGGTGGTGTGACATTCAG
OAO18059_18	30	GTGGGGGAAGAAGGAGAAGGTGAAGCGTAG
OAO18059_19	30	GTGCGTGCTCGTGGAGGGAGTCATGCGTAG
OAO18060_1	31	GTGGAAGTAAATGAATGGAATGATGGACTAG
OAO18060_2	30	GTTGCTTCTTTCTCTAAACGTGATTTGTAG
OAO18060_3	31	GTTCGGACCACTCTCTGCTACTCACTTTTAG
OAO18060_4	30	GTACCATTCCTCCCCTCTTCTGAGCCCCAG
OAO18060_5	30	GTGAGGGTTGAAAGGAGGAATCACCAGCAG
OAO18060_6	30	GTGGGGTCAATGCGGGCATGTGAGGCGTAG
OAO18060_7	33	GTAACACAAGCAATGTCGTGAATGATATCACAG
OAO18060_8	30	GTGCCGCCCCCCACACCCCCTCAATTCTAG
OAO18060_9	125	GTGACGCCAACCTGTACACGCAGAACATCATCCACTGGCTGAAGTACTTCGCGACGAACATATCCTTGCGGCATGCGCGATGCATCCTTGACCCCACCCCTTCGTTGGAGGCGCGTGCACGGAAG
OAO18061_1	30	GTATTGTTTCACGATGCATTTCGAGCGTAG
OAO18061_2	30	GTAGCCATCGCTTCCCCGTGTGATGCGCAG
OAO18061_3	205	GTGCTTCGCGCACAACGCCAACAAGAGAGCGACAAAGCACATCTCCATGCACATCTGCGGATTCATATCCTCCCCCATCGCGCATCGCTCCTTCACCGCACTCCCCCGCCACCTGCAAGGCACTGGCCGACGCGGGCGCCGACCGCTGGCCTGCCACCTTCCACGACCGGCCGCTGTTCGTCCCTCCCCTCCCACTGACCCCTAG
OAO18061_4	29	GTGGATACTATGAATGTTCTGTTCCCTAG
OAO18061_5	31	GTGCGTGTCTTTTTTCTCCTTGAGCGCCTAG
OAO18062_1	30	GTTCGTTTCCTCCGTTCCTTTCATCCCCAG
OAO18062_2	30	GTGCGCCTTTTCATGACGAATCACGCCTAG
OAO18062_3	30	GTAGGAAATGAATGTGCGAGTCATGAATAG
OAO18062_4	30	GTGGGCGCCGTGGCGTGCCGTGAGCCGTAG
OAO18062_5	30	GTGGGCTCATATCCTCCACCTTACGCGTAG
OAO18063_1	31	GTAGGGTGCGGGGTTCGCGAGTCATTCCTAG
OAO18064_1	30	GTGGGGCAAGCGCAGCAGGCTGATCCGTAG
OAO18064_2	31	GTAGGCCACAATCCCAAAGTATTGAACATAG
OAO18064_3	30	GTGGGGCTGAAGGGGCGCGATCACGCGTAG
OAO18064_4	29	GTAGCGCTGTTGGGTGGCCTCGATCCTAG
OAO18064_5	30	GTGGGCATTACTATGGTGTGTGAGGCATAG
OAO18064_6	30	GTGGAGACAGTGGCGACGCGTTAAGCGTAG
OAO18064_7	30	GTGTGAGAGGAGCGTGCGCGTGAGGAGTAG
OAO18065_1	30	GTGGGTGCGGGTGACGGGCGTGAGGCGTAG
OAO18066_1	32	GTTGCACTCTCATCACGTATCTTCACAAATAG
OAO18066_2	30	GTAAAGGATCCTATTGATTTTGAACGATAG
OAO18066_3	32	GTATGCTTCAATCGGATGGGATTACGCCATAG
OAO18066_4	29	GTGATTGTCCTTATTTCACTTCATTCTAG
OAO18066_5	32	GTTGCTTCAGAGAGGAGTGTGTGAATTGCTAG
OAO18066_6	30	GTGCGCGTGCGGAGCGGGTGTGAGGCGTAG
OAO18066_7	30	GTGGGTGAGCGAGAGAGGCGTGAGCCACAG
OAO18066_8	30	GTAGGGGAATGCGTGCGGGGTGATGGACAG
OAO18066_9	31	GTAAAAGCTGTCTCTTCTGGATCACGCGTAG
OAO18067_1	31	GTTTTATCGTTTTGTCGATATGAACTAATAG
OAO18067_2	31	GTTGATGGTCGTTGTATTCGTGATGGCGTAG
OAO18067_3	31	GTACATGAATAGAGGGAGGTTGATGGAATAG
OAO18067_4	30	GTGCGTGCTGTGCGGAGGCGTGAGGCGTAG
OAO18067_5	30	GTGCTTTCGCATGGAAAGCGTCATGAATAG
OAO18067_6	31	GTAAGTCCCATTAGAAGGGAATGACGAATAG
OAO18067_7	30	GTGGCTGGAAGAGAAGGCACTAAGCAGTAG
OAO18067_8	30	GTGATCTCTCCCTTCTGAAGTCATCAGTAG
OAO18068_1	300	GTATTCACGGAGGGGTAGCCTAAGAAATCTGCCGCAAAAGCGGTTGGAAAGAGCGACATGAAAGAACCGCGGGAGGCGTTTCGCCCATCATCCCCGCTGGCATTCTCGTCATTTTTGTGACATATGAAGTGTACGTGTTGTTCTTTGCATTCTGCACACCCTACCTTCCTCCCCTGAATCCACCCTCACCTCCTCCTAGTCGATCTCCTCCATATCTGCGAACCCCTCTGTGGATTCCTCCCCGAAGTGAAGAACCCCGAGAAGAAGGTGCGCTGTCTCTCCCGAGGCACTCACGGCTAG
OAO18068_2	33	GTTCGTCTCCCCTTCCCTCACCTAATCCCGTAG
OAO18069_1	30	GTGGCGGTTTTCTATGTCATTAATGACTAG
OAO18020_1	36	GTAGGCCTCGCTGTCTTTCTGCGACTCACCTTTTAG
OAO18020_2	32	GTTTCAATTGTGATGTGCATCGTAACGACTAG
OAO18020_3	30	GTAGGGTTTACTATTCCGAGTTGAGAGTAG
OAO18020_4	30	GTCTCAACCCGCTCTCCCACTCATTCGTAG
OAO18020_5	30	GTTGGCGCCAGCTCCAGCGGTAACGCGTAG
OAO18021_1	32	GCATGTTTCCCGGACTTGCTGTTATTGTGTAG
OAO18021_2	32	GCATTACTTTATAGAGCGAAAGTGACGTGTAG
OAO18021_3	30	GTTTGCACATCCTCTCCATTTCAGTTTTAG
OAO18021_4	30	GCACTGTTTTACATTGGGCGTAATGTCTAG
OAO18021_5	31	GTCCATTCCAATGCGCCCGCTTTATGCATAG
OAO18021_6	30	GTCCGCCCCCATTCGCAATCTCATCCGCAG
OAO18021_7	30	GTGCTCGCAGCGCGCGGCCGTCACGCGTAG
OAO18021_8	30	GTACCCCTGCCGTCACTGCCTCATGCCTAG
OAO18021_9	30	GTGCGCGTTTCGTTGCGAAGTGACGCCTAG
OAO18021_10	32	GTAAAATACCTAAACAGTTCGGTAACGCCTAG
OAO18021_11	30	GTAATGGCCGAATTCTCGATTCACCCTCAG
OAO18022_1	31	GTATGCGGCGCCCGGCGGTCGTGACGAATAG
OAO18022_2	36	GTAGCACTGTGGTTCTGCTGGTATTCATCGTCGTAG
OAO18022_3	102	GTGAACTGAGCATGATGAACGAGGCCTTCAACGCTGCCACGGTCGTCATGGCCGATCTCGGCCCTATTTCTGGCACACTCTATTTGCGGGAATGACTCGTAG
OAO18023_1	32	GTAACGGCATGAGAAGTGTCGATTAGGAGTAG
OAO18023_2	33	GTAATTTGGCGTTTCGGTGCCTTTAGTGCGTAG
OAO18023_3	31	GTGGAGAGCATTCCGTTGCGATCACGCCTAG
OAO18024_1	29	GTAGCGATTGCTCTTCCTCTTCACCGTAG
OAO18024_2	31	GTTCTCTGTGGATGTGCGCGGTCACGCGTAG
OAO18024_3	30	GTCCGATTGGGAGGGAGTGGTGAGCCGTAG
OAO18025_1	29	GTAGCAATCGAAGAACCCCTCCATTCTAG
OAO18025_2	32	GTATCCTTCTTGTCCTTGTCGTAATCGCGTAG
OAO18025_3	30	GTGATCATTCTCCCCTCTCCTTCCCTGTAG
OAO18025_4	30	GTGGGTTCATAGGCGGAGGGTGAGTCGCAG
OAO18026_1	30	GTATTGTCGTCTCTCCTCACTCACTCATAG
OAO18026_2	30	GTGGGCCAAGCAACAGCGCGTGAGTAATAG
OAO18027_1	30	GTGCACTTAAAGAGTGGCATTTAGTTGTAG
OAO18027_2	31	GTATCTCTGCATCCCCGCGACTCACTGCTAG
OAO18027_3	30	GTGGGCGCAGTGCGGGCGCGTGAGGCGTAG
OAO18028_1	31	GTTCGTGTATCGTCGGTTCGTCACCAAATAG
OAO18028_2	33	GTAGTGTTTTTCGTTGTGTTCCTGAGATTGTAG
OAO18028_3	31	GTACGTGTGCGTGGGTGCGGTGAGCGCGTAG
OAO18028_4	30	GTAGGGCTGCGAGGCTGCTGTGAACCGTAG
OAO18029_1	30	GTATACTTTCCTGTTTTAACTCATGCACAG
OAO18029_2	31	GTGCGCAACGAAGGGATTGCTGATGTCGTAG
OAO18029_3	30	GTAATAGTATAATTTCTTGATTTAGCATAG
OAO18029_4	30	GTAGCGAGTGGCATGGGGCTGTGAGCGTAG
OAO18030_1	30	GTAGGTTCCTGTTGGCGGATTTAGGGGCAG
OAO18030_2	29	GTAATCTCATTCCTTCCTTTTCATTCTAG
OAO18030_3	30	GTGCCATCCGCATCGCGATGTGATGTCTAG
OAO18030_4	30	GTAGGAGAAGGGGAAGACAATGAGACATAG
OAO18030_5	31	GTGGTTATTGGCTCGTTTCCTCACTCGCCAG
OAO18030_6	30	GTGGCGGTGCGCGGTGCGCGTGAGGCGTAG
OAO18030_7	30	GTGCGCGAAGGCGGGGTGCGTGAGGCGTAG
OAO18030_8	30	GTGGCGACAACGACAAAGGCTTAGCAGTAG
OAO18030_9	30	GTGCGGGCATGGTGCGCAAGTGAGGCGTAG
OAO18030_10	30	GTGGGCGTGCAATAGGGGCGTTAGGAGCAG
OAO18030_11	30	GTGGGCGCGTGAAGCGGTGCTAACGAGCAG
OAO18030_12	30	GTGCGGGCCGTCGCGGCGAGTGACTCGTAG
OAO18030_13	30	GTAGCATTGGGTGTGTGGACTGAGGCGTAG
OAO18030_14	30	GTTAGGGAGGAAGAAGAGAGTGACGCGCAG
OAO18030_15	30	GTGATGTCTTGGAAGAGGCGTGAGCCGTAG
OAO18030_16	30	GTATGCACTGCTCTGTGTGCTGAACCGTAG
OAO18030_17	30	GTGAGGGCTGCCGCGGCGCGTGAGCGATAG
OAO18030_18	30	GTGGGTCCCGCGGCGGGCGCTGAGGCGTAG
OAO18030_19	30	GTGAGGGCGAGAGAGAAGCGTGACGGGTAG
OAO18030_20	30	GTGGGAGTGATGTGGGTTGCTGACGAGTAG
OAO18030_21	30	GTGGAAGCGAGCGTGAGCAGTGAGGCGTAG
OAO18030_22	30	GTAGCGCTGTGGCGTGTGCGTGAGGCGTAG
OAO18031_1	35	GTTGTCCGTTTCTCTCTCTCCATTCTCACTTCTAG
OAO18031_2	30	GTGGCTGCTCGACTCTTATTTCACGCGTAG
OAO18031_3	30	GTCCTCCTTTTCAACCCCATTCACCGCTAG
OAO18031_4	30	GTCGTCTCGCCATTCCCTCCTCACCTCTAG
OAO18032_1	31	GTGATTTATGCATGCATTCATTCACGCTTAG
OAO18032_2	33	GTAATCGGGTGTCTCTTCGTGGATTACGACTAG
OAO18032_3	30	GTTGCCTCCTAGAGCGTTTGTGATGAGTAG
OAO18032_4	31	GTTCGTCTCTGTGAATGCACGTCATGCGTAG
OAO18032_5	29	GTTGGATTGTGGAGCGGAGTTGATTGCAG
OAO18032_6	30	GTATTGCAACACGATTGGAGTGAGAGCTAG
OAO18032_7	31	GTGCATCACTTCTTTCACAATTAATGCAAAG
OAO18032_8	30	GTAATGGTGATGCTCCGTCTAAATGACTAG
OAO18032_9	30	GTAAAAGTTGGGATGCCCCCTCACGGACAG
OAO18032_10	30	GTGGGTGTGGCGAGCGGGCGTGAGGCGTAG
OAO18032_11	30	GTGGGTGTGGCGAGTGAGGGTGAAATGCAG
OAO18032_12	30	GTGGGGGCGTGAGAGTGGGGTGAGATGCAG
OAO18032_13	30	GTGGGCGTGGGCAAGGGGCGTGAGGCGCAG
OAO18032_14	237	GTGGGGGTGTGATGGAGGTGTGTGATGTNGCTCCGTGCTGCTGACGCACAAGAAGTTCTTCTACGACGGGAAGTGGCACACGTGGATCGACTTCGACAAGTGGGCGTGGGCAAGGGGCGTGAGGCGCAGGTTCCAGGAGCTGTACGCTAGGTGGAAGCGAGACGGCACGCCGGTGGATGCGCTGGACTACTCGATCGAAACGCCTGTGAGAGGGTGATGGATGTGTGTGATGTGTAG
OAO18032_15	239	GTGGAGTGTTTGTTTGAATGTCGCTCCTTCTGAGAACGTTGAAGCCGCTGTGTTCTTCCATTCCGTTCTGCCCACAGTGGGGTTCGTTTCGAGCACCCGATTCACGGTTTAGTGCTCTGTCGTTATGCGCACAATCAGTCCGGTGGAAAGACATCGAACGGCCGCGACTCCAACCCCAAGTATCTCGGTGTCAAGAAATACGGCTGGTGGAGCGAAATCATAAACGCCTAATCGAATAG
OAO18032_16	32	GTTCCCGGGAGTGGGGCGTTTGTGACATGTAG
OAO18032_17	30	GTGGGGATGCGTGTTCTCGGTCAGGCGTAG
OAO18033_1	32	GTAGGAGCGTCCTCGCCGAGTTCACGCTGTAG
OAO18033_2	34	GTATGCTAGTGAAGTGGAAACATCTGATGCGTAG
OAO18033_3	34	GTGGGACTCGCGGTGACTTGGTTGATCTGCCTAG
OAO18033_4	33	GTATTCCCTNNCAGTAATTGCATAACGGCGTAG
OAO18033_5	63	GCAGGCTCGGCGCGGCGGCGTGAGGCGTAGACGGGCGAGTGCCTGTGCAACCTGGAGCCCGAG
OAO18033_6	30	GTGGGATGTGAGGGGGCATGTTGAGAGTAG
OAO18034_1	32	GTACGGTTTGTTGGTGAGAATGAGTCCTTCAG
OAO18034_2	62	GTAAGTCCACTCTCCTTATACAATTCAATTGCTTGTGGATCANCNTGCTCACTGGAGTGTAG
OAO18034_3	32	GTCTGTGTGTGTGTTGTTATGCTAACCTGCAG
OAO18034_4	31	GTGAGCATCCCAACACGTTATTCACAGGTAG
OAO18034_5	30	GTGGCTATCACTCTACCCCTTCCCACGTAG
OAO18034_6	30	GTCCGCCCCCTTCTCTCCACTCACGCTCAG
OAO18034_7	30	GTGGGCCTCTCCTCCGCTGCTGAGACGTAG
OAO18034_8	30	GTGCTATTCAACACAGAGACTCAAGAGTAG
OAO18034_9	30	GTATGACTAGTGGGTGGGAATGAGGGCTAG
OAO18034_10	30	GTGCGTGCTGGAGTGGGGCGTGATGAGTAG
OAO18034_11	31	GTAGTGATGATAGAAGCAATCTCACGCCTAG
OAO18034_12	30	GTGCTGGCTCTCTGCTTCTCTCACCCACAG
OAO18034_13	30	GTGGGCGAAACATGGGGATGTGAGGCGTAG
OAO18034_14	30	GTGAGAGAGGTGTCGTTGAGTGAGTGGCAG
OAO18034_15	30	GTTGAACAAGGATGAGGACATGACGGGTAG
OAO18035_1	64	GTTGAGGCTCCATGGGAGAGTGTCCTCATCACTACGTTGTCTATTTGTGTTGGGTTGTTGTTAG
OAO18036_1	30	GTCAAATTGTGTTCCGCTCTTTATTCCTAG
OAO18036_2	28	GTATGCGCCTTTTCCCTCTCCAACCTAG
OAO18036_3	30	GTATGTGTTATTCAAATTCATCATTCGTAG
OAO18036_4	31	GTTGCTTTTCCTTCCTACCCTGACTCTCTAG
OAO18036_5	30	GTGGGGTGTGGACAGGAGTGTGAGAAATAG
OAO18036_6	31	GTGAGAGGAGGTGGGGAGGCGTGAGGCGTAG
OAO18038_1	29	GTAAGATTTCACCCGTTTTCTCACAAAAG
OAO18038_2	30	GCATGCACTTTTTCTCCCGCTCACTCCCAG
OAO18038_3	30	GTAGTCCGCTCCCCTCCCCTCTTATCGTAG
OAO18038_4	30	GTAGCGCTCTCCTCCTTTGCTTACGCGTAG
OAO18038_5	30	GTCAAGGCGAAGACGCCGTTTGACAAGTAG
OAO18039_1	35	GTGGGACTGTGATGGGGAGGGTGCTCATTGCATAG
OAO18039_2	33	GTACCAAGCGCCATTCTCCCTGTGACGGTGTAG
OAO18040_1	199	GTATGTTCACAAACCGATTCCGAATCGATTCGCAGCCTGATGTCATCTTCCATATGGATAGACCTCGGTCTAGTCCTTTGGAGGGAACTGGGGCCATCGAGCAATCGAGAAGCCCTGAAAGAGATGTGCCGTTGATCAGTTCCATCGGAGAAGCGTTGCTCATGGATTTCCTCCATGAACGAGCCTAACTCCCGTGTAG
OAO17996_1	29	GTATCACTTTCAAACGAATGGCATTGTAG
OAO17996_2	160	GTATGGGTTGCATCGTTATGTGAATAGAAAGCGTTCAGCATCCAATTCCTTCGTTCCTGAAACAGACTTTTCATTCGCATCCTCTCCCTCGCGCGAAACGCGTCAGCACCGTTTCGTCTTCACCAGCAATGTCCTGTTGAATGTTTGGAGTGATGGGTAG
OAO17996_3	30	GTTGGTCTTCCTATCGCGACTTATGCGTAG
OAO17996_4	30	GTCTTCGCGCGTTTGATGGGTGACGGATAG
OAO17996_5	237	GTGCGTGAGTTTTCTTCGCTCGACTGTTTGTTGATCACGAAGGGATGGGTTCGCATCCCCCGTCCCTCCCTCGTTATTATTGCTTTTCTGCCTTTTGTCTTTCTTGTTTGCATAGGACATGAATCCTGATGATACGATTATTTCTGTTTCAGCCACTGCAACGCGCACCGTCCCCGACACCGATCGCTTCAAACCCTCCCACCGCAGTGCTCTCTTCCGCAGACTCTTCACTCGTAG
OAO17996_6	91	GTATTTGCCTCCCATGTGAAGACCAACTCATATCCTTCGCACTATGGGATGGCACTCCTTCACCTCCAGTGTGATTCTCTCCATCCCGAAG
OAO17996_7	30	GTTCCTCAACCGCGCTTTTGTGAGCAGTAG
OAO17996_8	30	GTCGGTTTCCTCTCCGCGTGTCACCCGCAG
OAO17996_9	30	GTGGTCGTGTGTTCGCCTGCTCAGCGGTAG
OAO17996_10	30	GTTCCTCCGTCTCCCTCTCCTGAGCACTAG
OAO17996_11	30	GTTTGTGTGTCTTTTCTCGCTGAGTGCTAG
OAO17996_12	29	GTGGGTCTCTCACGTTCGCCTCACCACAG
OAO17996_13	30	GTGGTGGCCTCTCGCGCGCGTCATGCCTAG
OAO17997_1	32	GTATGATTCGCCGTGGCGCCGATAATCCGTAG
OAO17998_1	30	GTACTCGCGGAAAGCGCATTTTCACAGTAG
OAO17998_2	31	GTTTGAAAAATAAAACCCATCTAACGATAAG
OAO17998_3	29	GTATGTCTTGTGTCCACTCTTAATGGCAG
OAO17998_4	30	GTGAAAGAGTGTAGGGACGCTGATTTGTAG
OAO17998_5	30	GTTGACCTGTTTGTTTCGTTTGAACCATAG
OAO17998_6	29	GTGTGTTTCGCGCTTTCCTTTAAGCGTAG
OAO17998_7	30	GTGAGTACCACCCACGTCACTCACAGGCAG
OAO17998_8	29	GTTCGCCCTCCGTTCTCCCTTTCCCATAG
OAO17998_9	29	GTCGCTCCTTGCGCTTCTCTTCATCCTAG
OAO17998_10	29	GTGCTGAAGGAGGGAGGTGTGAATGATAG
OAO17998_11	30	GTTAGCACGTTTTCTCTGCTTTATGCACAG
OAO17998_12	30	GTTGTGGTTCTCTGCTCGCGTCACACGCAG
OAO17998_13	30	GTGGGAGTAGGGCGTGAGAGTGAGCGACAG
OAO17998_14	29	GTGAACACTCCACATCCCCTTCACGCTAG
OAO17998_15	29	GTAGGCGATGGCTCGCTTCTTCACCGTAG
OAO17998_16	29	GTTGCTCTTCTCTTCCTCCTTCACCCTAG
OAO17998_17	30	GTCCACGCGGGCTGTTTGCCTCATCCCTAG
OAO17998_18	29	GTGCGTTCAGTGGTGCTTGTTCATCATAG
OAO17999_1	31	GTTTTGAGTGCCATTGCGGAATTAGAGCTAG
OAO17999_2	248	GTAAAGCTGCTTGATGTTGTGCAACAAGATGATGTGACTTGGGTAACTGACGGGATCTTTACATCATGAGCAGATTGTAATGGAATACTGCTACCGTGGCTCGTTGTCTTCCTTCGTCTGCGTCGATACGAGACTGGATGAGGACGCTATCCGCGAGATTGCCGCGTGTTGCCTCATTGGATTGCAATACCTCCATTCGCAAAACATCGTTCATCGCGTAGCCGATCGCAGGTGGTGTGAGCACGTAG
OAO17999_3	30	GTGTGCCTTCCTTCATACCCTCATGAATAG
OAO17999_4	691	GTGGGCTCGTGGTGTTTCACGCGAATGAAAGGCCAGTTCGATGTGTGGCAGTGTCAAGGACTGCAGGAGATTATCCTTGGGAATGACTGTTGCGCCGATTGGAGTGCGTTTCGGATCATGGACTGTAGCGTGGAACGGGTGGAACTCCGCGCCGGCTGCTTCTCCCACTGTGAGATGATTGTATTGGAGAGTGAGGAATGAAGAAAAGGATGAGTCGTAGAGTTGCCGTCGCTGAAGACACTGAAGATCGGACGAGACGTGTTTCGAGGGAGTGATGAGAAGCCGTGTCGCCTCGTGATGAAGAGTTGCTGCTAATGAAATAGGATGAGAAATAGACTTGAATGAACTGTGCACACTCGAGGGAGGAGCGAATTCTTTCACGTTCGTGAAGGATGTGGA…
OAO18000_1	34	GTACTGCGTCCAGAGATCGATGGTAACCTCGTAG
OAO18000_2	31	GTGCGGACTTGTCGCTTTCCATTAGAATTAG
OAO18000_3	32	GTAATGGGCGTTATCCATCGATTTACAGATAG
OAO18000_4	30	GTAAGCGCCTTCCCCTTGCCTGACCCCTAG
OAO18000_5	30	GTGGGCGTGTGGTGCGTGGCTGACGCGTAG
OAO18000_6	30	GTAGGCGTGGCGGTTGGGCGTGAGTGGCAG
OAO18000_7	30	GTGGGCGAGGTGAGGGTGCGTGAGGCGTAG
OAO18001_1	30	GTGAGTGCGTTGCGTGGATGTGAGCTGTAG
OAO18002_1	30	GTAATGTTGTGTGCTGCGATTGATGGACAG
OAO18002_2	30	GTGATGGCTATTTCGTGTGGTGATGGGTAG
OAO18002_3	30	GTAGGCGTTGAATTGGCGGCTGATGCTCAG
OAO18002_4	30	GTAGCATTGCGTGTGTGTCGTTACGGACAG
OAO18002_5	30	GTTTGCCTGCAAATGAGGTCTAATGCACAG
OAO18002_6	29	GTGCGTGTGCTGTGCATGGTTGATCCTAG
OAO18003_1	34	GTACAGAGCGCTGCCACCATCGCTGACAATGTAG
OAO18003_2	30	GTGGATACTGGTGATAGCCGTCATGAATAG
OAO18003_3	32	GTATGTTTATATGGCGATGCACTCATTCGAAG
OAO18003_4	28	TATGGTGTTAGGAGTTGGCGTCATGGCT
OAO18003_5	31	GCATGCTCGCTTGTCTCTCTTCACGTCCTAG
OAO18003_6	30	GTCCTAATCCGCGTCATCTCTCATTTGTAG
OAO18004_1	49	GTATTTGGATAAGGAACATCACACTCTTCTCTTCGGAAAGGACTACAAG
OAO18004_2	31	GTTCCAATATGCAAACTCTCTTCACAAGTAG
OAO18004_3	30	GTTGGTACAACCTCACTTCATTATGTGTAG
OAO18004_4	30	GTCTTATTCTTCCCTCCTCTTCATTTCTAG
OAO18004_5	30	GTAGGAAAGGAGCTGCGATATGACGCGTAG
OAO18005_1	30	GTTGTTTCCGTGTTGACCACTGATTCGTAG
OAO18005_2	31	GTTGTAATTGTCGTTTTTCCTGATCTGCTAG
OAO18005_3	32	GTTTTATTTGCGATTTTGAAATGACGTGCTAG
OAO18005_4	30	GTGACATTGCCGTCAGAGGATGAGGCATAG
OAO18005_5	30	GTCGCATCATCGCATCATCATCATCGCTAG
OAO18005_6	30	GTGGGCGTTTCATTGGAGTTTCACCCGCAG
OAO18005_7	30	GTGGGAGAGTGTGCGTGGAGTGAGGAATAG
OAO18005_8	30	GTGAGAGAAGCGGGAAGGAGTGAGGGATAG
OAO18006_1	32	GTATATTATGGTGCGTTGGCGGTAATGACTAG
OAO18006_2	30	GTGAGTCCGTTACCGCAGAGTAATGGGTAG
OAO18006_3	31	GTGGGCGATGCACATGCTTCGTGATGATTAG
OAO18006_4	29	GTGTGTGTGAAGGAGTGTGTTGATGGTAG
OAO18006_5	30	GTGGGGGTGGTGAGGGCGTGTGAGGCGTAG
OAO18006_6	269	GTAGGTGTGGTAATGAGTGATGAGTGATGTGATGAGTGATGTGATGAGTGATGAGTGATGAGTGATGAATGATGAGTGATGAGTGATGTGATGAGTGATGTGATGAGTGTGATGTGATNTAGTGATGAGTGATGTGATGTGATGTGATGTGATGTGTTGTGATGAGTGATATAACAACTGTGATGTGTGATGTGAAGACAATGACTGTGATGATCAAAGCATGCTGTGATAAACACACCCTTCCTTTCAACCCATCTCACCCAACGTAG
OAO18006_7	31	GTCATCGATTCTTCTCTCCACTCATTCCTAG
OAO18006_8	30	GTAGGCGTGGCGAGGGTGTGTGAGAGACAG
OAO18007_1	30	GTTGTATCACGCATTGTGGATAACCCATAG
OAO18007_2	32	GTAAGTGGCTATGCTTTCTGTGTCATTTTCAG
OAO18007_3	30	GTCGATTCACCCTTTTCTCGTAATCTGTAG
OAO18007_4	30	GTAATGGCGGTTTTGGAGTGTTATGGGTAG
OAO18007_5	30	GTTTCTCTGAAGTTGATTCGTTATGGGTAG
OAO18007_6	30	GTGACTCTTCTTCCTATTGATTAGAAATAG
OAO18008_1	31	GTGAGACTTCTTTTGTATATTTACCGTGTAG
OAO18008_2	104	GTAAGTATGTGGGATGAACAGCACAAGCTAACGGCGTATAGGTGTGGTGGAGTTGGTGGTGGGCACATTCTTCCACGACGACTCGAAGTGGAGCATAATCATAG
OAO18008_3	30	GTGGGAGGAACAGAAAGGCGTGAGGCGTAG
OAO18008_4	29	GTAGCTACCCGAAACACAGTCACCCGTAG
OAO18008_5	30	GTAGGCGTGGGCGTGGAGTATAAAGCGGAG
OAO18008_6	29	GTAGGCGCGGGCGGGCGTGTGGAGCGTAG
OAO18008_7	30	GTAGGTGCGTTTAGAAAGCGTGAGGCGCAG
OAO18008_8	30	GTTCGGGTGGGCGGCGCGCGTGAGGCGTAG
OAO18008_9	30	GTGGGTGGAGGTTGTGGGCGTGAAGCGTAG
OAO18008_10	30	GTGGGCGTGAGGCGCGGGCGTTAGGCGTAG
OAO18008_11	30	GTGGGCGTGGGNNGCGGCGGTGAGCGGTAG
OAO18008_12	30	GTGGGCGTGGCGTGTGGGTGTGAGGCGCAG
OAO18008_13	29	GTAGTGCGAAGGCGTGGGTGTGAGCGTAG
OAO18009_1	33	GTAATCTCTAATGCGGTGTGAATGAAACTCTAG
OAO18009_2	1111	GTAGTGGCACAAACCCCTGAAATGGCACAAACCCCGGAACGACCTCTTAGTTCTTTTTCACCAATTTTCNNNNNNNNNNNNNNNNNNNNNNNNNNNNNNNNNNNNNNNNNNNNNNNNNNNNNNNNNNNNNNNNNNNNNNNNNNNNNNNNNNNNNNNNNNNNNNNNNNNNNNNNNNNNNNNNNNNNNNNNNNNNNNNNNNNNNNNNNNNNNNNNNNNNNNNNNNNNNNNNNNNNNNNNNNNNNNNNNNNNNNNNNNNNNNNNNNNNNNNNNNNNNNNNNNNNNNNNNNNNNNNNNNNNNNNNNNNNNNNNNNNNNNNNNNNNNNNNNNNNNNNNNNNNNNNNNNNNNNNNNNNNNNNNNNNNNNNNNNNNNNNNNNNNNNNNNNNNNNNNNNNNNNNNNN…
OAO18009_3	58	GTTCCCCCATCCCCAACACTGAGGACTACGCCGTGCTGAACGTCCAGCTCACCTACAG
OAO18010_1	31	GTATGAACCTCTTTTCTCTACTTACTATCAG
OAO18010_2	32	GTAGCACATCTGCTGTGGAATCATTCGCGTAG
OAO18010_3	30	GTGTGTGTGCTTGCTGCTGATTACAAGTAG
OAO18010_4	31	GTTCCCATTTCTGGTTCCTCTTACCATTCAG
OAO18010_5	32	GTGAGAATTGCCTCGAATTCCGTCATCACCAG
OAO18010_6	30	GTTGGCACGGGGCGTGACTCTGATGCGTAG
OAO18010_7	31	GTAGGAGCGAAGAAAAGGCATTGAGTGCTAG
OAO18010_8	30	GTGGGTGATTTCAAGGCGAGTGAGAAGCAG
OAO18010_9	29	GTTGTTGTTCTTCATGGATTTGAGCGTAG
OAO18010_10	29	GTAAGGGCGCATCATTCTATTCACCGTAG
OAO18011_1	31	GTTTGGAATACGGCTGGCCTTCACCTTCTAG
OAO18011_2	36	GTATGCATAAGACACGTGGGCTGGCTCACATTCCAG
OAO18011_3	30	GTAATGTTCGATGCTGGACTGTGACGGTAG
OAO18011_4	29	GTAATTCACAAAGTGTTCGTTCAAAGCAG
OAO18011_5	30	GTTGCCGCACCGGCGTGCATTGACGTCTAG
OAO18011_6	31	GTGAGCGTTCCCGAATTCGGTCCGATTTTAG
OAO18011_7	32	GTACTCAAGAATCACTGCGAATCACTGAACAG
OAO18011_8	30	GTGGGCGATTCCCCGCGGCATGACGCGTAG
OAO18011_9	29	GTAGGGTCACAAGGAACGATTAATCGAAG
OAO18011_10	30	GTGAGGGCAGTCTGCGACACTGACCTGCAG
OAO18011_11	30	GTGAGACCCTTCCTCTTTCTCCACAAATAG
OAO18011_12	30	GTGCGCGAATAGGGTGGGAATGAGAGGTAG
OAO18011_13	30	GTGGGCGGAGTGGAGAGAAGTGAAGAATAG
OAO18011_14	31	GTGGCCGAAATAAGGAGGTTTTATGGAGTAG
OAO18011_15	30	GTGAGCGTGTGAGTTGTGTGTGATGTGCAG
OAO18011_16	31	GTGTGTATGGGAGTATCCATTGAGCGAGTAG
OAO18011_17	30	GTGAACTTGGACTGTCATGTGAATGATTAG
OAO18011_18	30	GTGCGTGTGGAGGAGAGGTGTCAGAAATAG
OAO18012_1	31	GTTTGCTCCGTTCCGCTTCTCTGAAGGATAG
OAO18012_2	31	GTATTGTTAAGCGGTTTCGCTGACGAACTAG
OAO18012_3	30	GTCTACCTTTGCAGTCGGACTGACGTGTAG
OAO18012_4	28	GTTTGAGCGGAGGGCGTTTCATCGGTAG
OAO18012_5	30	GTTCGAGAAGAGGCGTGGAATGAGTTATAG
OAO18012_6	30	GTGGGGAAGAGAGTGGAGAATGAGGAGTAG
OAO18013_1	32	GTAGGGCCGCTGCGCAGCGAAATGAGAGATAG
OAO18013_2	31	GTCCGCCGTTTTCTCGCTCCGTGACGCCTAG
OAO18013_3	30	GTTATGGAAATGAGGGAGAGTGATGCGCAG
OAO18013_4	30	GTCGGTTATGGACGCATCGCTGATGGCTAG
OAO18013_5	32	GTAAATATCAGCCCGATTTCGGTCACCCGTAG
OAO18013_6	30	GTGGGCGTGCGGCGAGGGGCTGAGGCGTAG
OAO18014_1	616	GTAAGGATTGTTTTCGTTGTTGCTTCAAAACACGCGCTTTCCCAGAGAATGGCTCCGGGAAACCCTGTGATTGATGTGGATTGTGAGAGCGAGGACGATTGTTTGTCGTTGGGCGTGGCATTCAAAGTGTAGCCGGAAGAGGAAAGTGCGAGAGCGAGAAGCCCGCTGTACAGCAAAAACGGAAGATATGCCCCCTTTTCCTGAAGAAGAGTGAAGTGCCGAAATCAAAGAGAGTCAAGCAGGAAGAGAAGCAGAGTGTAAAGGCGAAAGGTGCAGTAGGTGGTCCGATCGGCCATCCTCATGTTTAGAAGGATCACAATAAGCAGAAACAGCTGCGCTTTGACGATATAGTCGATTTGTCCACTCCCGCTAGAGAGGATACTCCAAATCATCCTGCCA…
OAO18014_2	30	GTGGCTGTGACTGTCTCCCCTGACGCTTAG
OAO18014_3	30	GTGGGTGTGGTGAGGCGGAGTCAGCAACAG
OAO18014_4	443	GTGCCCTCTCTCCCCCACCTCAGGCACCTCAGGCACCTCAGGCACCTCAGGCACCTCAGTTGCCTTCTCTCTTACAGGTATGGGTGGTGCGGGGATCGAAGAATGGGGGGCCACATCGCCCATCGGAGCGCTGACCACATTGGACTGCTGGTGCTGCAGCCAGAAGCCCGCGACACGCCCGTCGTACCTCAAATCCGTCAGACAGCTGATTCTCCAATCCAAGGCGCCCATTCTGATCACCACTGCCACGCCCTCCGTACACGCACCAGCGCACCGTTATGCGTAGGACGAGGTATTGGCACTCACGTCCCGTCACCTCACTCTCATGCCCCCAACGCCCCAACAATTCTATGCCCACCTCCTCCCCTCGCTCTTCGTCTTCTCCTCCTCCTTCTCGCC…
OAO18014_5	30	GTGAGGGAGAGAGGAGGAGATGAGCGGTAG
OAO18014_6	30	GTAGGCGGAGCGAGGAGAGTGAGAACGTAG
OAO18014_7	31	GTATGATTTGGCATTAATGTGTGATGTGTAG
OAO18014_8	318	GTGCTGTCAAGACGGGGCAGACGCCAATTCGACCACATGACAAGGAAACTCCTGTTGACGGACCGAGAGCTCGCTGAGAGGGTCATTGACGGTCTCTCCGATTCTGTCGATTTTGGACACGGGAGCATAGAAAACAGCTAGTTGACTCGCAACAGTGGGTTTGTTGCTTCGAAACGCGTGCTCAGAAAATGAATCTTCTAGCCACAACATTCAACAATATCGTTACCATCACAAACGCCATTATCGTTATTATCGTTGTCATCGTCTATCGGCGCATGAAGAAGGTACCGCTGCTGATTACGCCGAACTGACACGTAG
OAO18014_9	32	GTTTGTTGTGCTGCGGTGTGCTGATTACGTAG
OAO18014_10	32	GTTCACTCCTTGTGCTCCACCTTATGGCCTAG
OAO18014_11	29	GTAGAGGCAATGGGTTGGGTTAAAGGCAG
OAO18014_12	31	GTAAGTGACTGACCACCAAGGTTATGCGTAG
OAO18014_13	30	GTACGACTCGCCGCATCATCTCATCCCCAG
OAO18014_14	29	GTGGGAGTGAGTGGCTTGCTTCACGGTAG
OAO18015_1	31	GTTGCTCCGCTGGGCCTCCCATGACGAGTAG
OAO18015_2	30	GTTTTGGCGATTCCGCGTGCTGAGTCGTAG
OAO18015_3	30	GTGCGCATGCCGATCGGCTCTAACGCCTAG
OAO18015_4	30	GTCCTCGTTTCCCGCCTCGCTCACCGATAG
OAO18015_5	30	GTGAGGGTGAATCGTGTTCGTCATGCGTAG
OAO18016_1	30	GTAGGAATGTATGAGGGGCATGATGGGTAG
OAO18016_2	32	GTAGTTGTCTCTCCTGTTATTGTTATGTGCAG
OAO18016_3	33	GTTGGTGTTGATTCGATTGGCATGAGGATGTAG
OAO18016_4	28	GTATATCACTTTTGTTTCTCCCATCTAG
OAO18016_5	30	GTGGGTATGAGATGAGCGTGTGAGGCGTAG
OAO18016_6	37	ATATCCTTGCCGGGGATGAAGGTTGTCTTCACCGCAC
OAO18016_7	31	GTGGGCGGTGGAGGAGCGAGTGANNGTGCAG
OAO18016_8	31	GTCAGGCTGCCGATTCGCGGTTGATCGCTAG
OAO18017_1	35	GTATTGAGAGTTGGTGGGAGGGTGTAACGGTGTAG
OAO18017_2	35	GTAGGAGGAGCGGGCTGGTGGGCGTAATGGCGTAG
OAO18017_3	30	GTNNNGNTNGGTCTGTGCAATGACGGGTAG
OAO18017_4	30	GTTGGTGCTGCGGTTTGGGATGACGGGTAG
OAO18018_1	32	GTTTGTGAGGAATGGTAGAGATAATGGGATAG
OAO18018_2	30	GTGGGTATGACGATAGAGAGTGATAAGCAG
OAO18018_3	31	GTGGGTGATTGTGAGTGAGTGTGATGAATAG
OAO18018_4	3075	GTGAGAAGTGGAGTGGTTTTGTGATGAAGGATTGTGGAGTGGAAGAAGTGGGGATTGGAGATGGCTGCTTTGCGGACTGTGAGAATACGGTGTTTGAAGGTGAGATTATGGATTAAGAATGAGGAATAGAGTTGCGTGGTTTGAAAACGCTGGTGTTGGGGAAGAGGGTGTTTGGAAGGAAGAGCGGAAAGCTGGTTATGAGGAGTTGAAGCGTTGGTGAGAAGTAATGGATAGATTTGACTGTACTGAGCGCGATCAAGGGGAGTATGGATACACTGCGGAATGTGGAAGAAGTGGAGTTGGCGAATATGCCGCGAATTACGCAATGCAGATTGCCAAATGCGTTCAAGTGTGTGGAGGAATTGAAGATGGAGAATGTGGGGAGAATGAAAGAGTTGA…
OAO18018_5	29	GTTGTCGTATCGCTCTCTCTTCACCCTAG
OAO18018_6	30	GTGAGCGCCACCCTTCTCCATCACGGCTAG
OAO18018_7	30	GTTTGTGCTCCTCCTCTTCCTGACGCTCAG
OAO18018_8	30	GTGCTCGAAAACGGGGGATGTGAGGGGTAG
OAO18018_9	30	GTGGCGGTTGAGCGATGACATGATGGGTAG
OAO17930_1	30	TTGCTTCGATGACGATTTAGTCATGACTAG
OAO17930_2	29	GTATTCTCTGAGCATGCTCTTCACTCTAG
OAO17930_3	30	GTCATGTCTGTGCAACTCATTCACTCCTAG
OAO17930_4	31	GTAGAAATGACTCAGAAGGATTAGCGTGTAG
OAO17930_5	29	GTTGCGCATGGATTGGGCTGTGAGCGTAG
OAO17930_6	31	GTGGGCTATCCGCGATCCGTTAACGCTGTAG
OAO17931_1	535	GTGGACTGTTTGTGCAAAAGACGTGGGAATGGATGCAGAGGGGAGGAAGACAAACGTCAGAATTCCCGCGGTTGTCGCATCCGAGCTGGTTTTCGCCTTTTCAAGCCAGATTTAAAGAGTACTCTCTGAATCATTACTCTGTAGGGCACCTCATCGCGCCAGCTCGTTGTTGTTCTTCTAGCCTGTTTGTTAAACGACGATGTCAAGTGGTTTGCCACCAGCGGCCGCTCCCGATAAGCAGAGCGAGGAAGCGAGCTTGACAACGCATCGAAACTGCCTACTGTGTTCAAAGCCGGTGACTTCTGATTTGTTCACCCCTTACTGCTCTTTGAAATGCGCAAAGGAAGGAACAAAGAGAAGGTATAATCTCCTGTCGACGTTTATCGACTTTGAGTCGAA…
OAO17931_2	33	GTACATGCTCATCTCTTTTTTCTAACGTTGTAG
OAO17931_3	30	GTACTTGCGATAGTCGTTGGTAATGACTAG
OAO17931_4	31	GTATAGAAGAAGAAGGGCATTTAATGGATAG
OAO17931_5	30	GTGGGTGTCCGTCAATAGTGTCAGAAATAG
OAO17931_6	739	GTCCCAAGACAACACGGCCCTCGCCTCGGCCCTCGCTTCGGCCCGCCTTCGCGCCGCACACACCCCCTGGGTCGCCGCCCCCCTCCGCCTACGCCCGTCCTCCCGCTCTCTCGTCGCCCCAGGGCTACCCGCCACGTTATCCACCGCAAGGAATGCCGCCACAAGGGATGCCTCCACAAGGAATGCCTCCACAAGGAATGCCGCCACAAGGGATGCCGCCACAAGGAATGCCGCCACAAGGGATGTCATCAGGAGGATTGCCGCCTCAGGGAATGCCGCCACGAGGTTACCCGCCACAAGGACCTCAGGGTCCGATGCAAGGTCCGCCGAATGGACTGATGCCTCGCGGGTATCCGCCTCAGGGCTACCCACCGCAAGGCTATCCTCCACGTTACCCTC…
OAO17932_1	30	GTTCACTTCTGTTGTTTTCTCATGATGTAG
OAO17932_2	30	GTGGACGCGGTGGGGAAGAGTGAGGTGTAG
OAO17932_3	30	GTGAGTGTGGCGAGGTGTGGTGAGGCATAG
OAO17932_4	31	GTGAGGGACGGTGAGGAGCGGTTGATCGTAG
OAO17933_1	30	GTTGCTTGCATTACTGTCCTTCATCTGTAG
OAO17933_2	31	GTAATGCGTTCATTTCGTACTTGAACTGTAG
OAO17933_3	31	GTACTAGGAGTTTGGGTGATTTGATGTGCAG
OAO17933_4	53	GTGGGAAGATGCGACATATCCTGTGCCTACAACCCTGACGTCCTTCATGACAG
OAO17933_5	30	GTGTGTTCTGTGGTAGGAATTGAGGCGTAG
OAO17934_1	34	GTAGGAGACGGATTGGCGTGTTGCTAAGTCGTAG
OAO17934_2	32	GTAGGGTATGCTTATTCGCATTCATACCATAG
OAO17934_3	30	GTGGGGATAGACGGAGTGATTCACGAGTAG
OAO17935_1	31	GTAAGTCTCCGAAAGATGGCTCATTCCGTAG
OAO17935_2	30	GTGGGGAATTGGGATGTGTGTAACGTGCAG
OAO17935_3	29	GTATTGTTGTTGCTGTATTTTCATCGTAG
OAO17936_1	31	GTGCGTTGTATTTGAATGAGCTGATTTGTAG
OAO17936_2	31	GTAGTGCTGCTGCCTTTGCCATCACTTGTAG
OAO17936_3	30	GTTTGAACTGGTTCCTGGTTGCATTTGTAG
OAO17936_4	32	GTGGGATGAATGGTTGTGTGAATGAGTGCTAG
OAO17936_5	30	GTGCTGCTCAGCGGAGTGTGTGACCCGAAG
OAO17936_6	30	GTAGCGCCAGCATTGCTCTATCACACACAG
OAO17936_7	29	GTAGGGTGTGGGAATGGGCTCTCAGCTAG
OAO17936_8	30	GTGGGTGTGTTGGGAGCGGGTGACGCATAG
OAO17937_1	32	GTATCCCCTTCCCTCCTACACTCAGCGATTAG
OAO17937_2	30	GTCGTTTCGCTTCCCGGCGGTCATTCTTAG
OAO17937_3	30	GTATGGACGCTTGTGTTGATTCCCGGGTAG
OAO17937_4	30	GTGCGCGTGACGCTGCCGTCTAACTCGTAG
OAO17937_5	30	GTGGGCCCACAGCGCAGCAGTGACACCTAG
OAO17937_6	330	GTCGCCCCGCGTCGGCCCGCGCCAATTCCTCTTTGGCGGGAAATCTCCCTCCACCTCCCCCTCTCCCGTGGGATCGCCCCCACTGCCCCCACTTTCTCTCACATACTCTCTTCCCTCGCCCAGCACCATCGCCTCCCCGACCCACCGCGTCAGGAGCACGCCCGCCTCCCCCAAAACGCTATCCCGCTCGCTCCCACCACTGTCCTGTCCACCGACCTGTCCACCGTCGTGTCCACCGTCGTGCCCACCACCATGCCCACCATCAGGTTCGCCACGCTCGCCACGCTCGCCACTGCTGGGGCCGTCGAAGCACGCGCCTATCACGCGCAG
OAO17937_7	30	GTGGGGATTGGGAATGCGGGTGAGAAGTAG
OAO17939_1	1101	GTCCGCATCACACGACGGTCCGAACACGCCGTTCTTCTCGTTCCACCGCCCGCTTACGCAGTCGCTCATCTCGTCGCACTTTCCAGTCAGAAGGCAACCAGCGCAAGCGTCGTCCCCTCCCATGGTGCCGCAGGTCGTCTCTCCTGTGGTGCCCCACCCTTGGGCGCAATTGCCGCAGAGTTTGACAGACCCTCCGAGAGAGGATAGAGGGCAAGCAGATATTATTGATTTGGCGAGCAGCAGCGATTCGGACGATAGCGAGCAGCAGCCGATCAATCGGAGGCGACATGTGATTGACGATGAGGATATCATCGATATCATAGACTGGAGTGTTTGCTACAAACAGGAGAACCCCAGCACGGGCATGTGGCGTACGTCAAGTGAAGCACGCCGCGATTG…
OAO17939_2	30	GTAGGCGTGTGCTGTGCGGCTGACGCGTAG
OAO17940_1	31	GTGCCCACTGCTCGGTCGTCCTCACGCATAG
OAO17940_2	30	GTTTTCGTCGATGGGATGAATGATCGCTAG
OAO17940_3	31	GTGCTTGAAACGAGGAGATGATCACGCGTAG
OAO17940_4	30	GTGAGTGAGCCTGTCGGGCGTGAGCCGCAG
OAO17940_5	30	GTGCGTGCGTTGCTGTGACTTCACCCGCAG
OAO17940_6	30	GTGGGTGCGGCGGGCGAGGGCCACGCGTAG
OAO17940_7	66	GTGGAGGGAAAAGTGAAGGTGAGATTGGCGGGAAAAGTGAAGGTGGAGGGAAAAGTGGAAATGAAG
OAO17940_8	30	GTTTCCCTCCATCGCTCCTCTCATCTCTAG
OAO17941_1	31	GTGGGACCCCTCGTCCTCCGTGATGGCATAG
OAO17941_2	30	GTGTGTGTTCGGTTGATGGGTAACGTTTAG
OAO17941_3	32	GTAGGAACGATGATGGGTTGGATGACGATTAG
OAO17941_4	187	GTGAACATTATTCTTCCCCTATCACTCTAGGAGCTCCCATTCCATTCCGAAGGAGCACTTCCCACGGACAGAACAAACGTGCGGGGAAAGGGCGGCGAGTGAGGAGTAGACTCCGGCAGAGATCAAGCACGTTCCGGGACGACTGACTGTGAATGAGGCGGGCATTCCTGTCTCCCGTAACGGTTAG
OAO17942_1	38	GTAGCCATTTGTGTGCGGGCGCGGGTGTGACCGTGTAG
OAO17942_2	35	GTAGGTCTTTCTTTTCCCGCGGTGATCGTGATTAG
OAO17942_3	31	GTGAGAGGCTGCTGCTGGTGTTGATAGTCAG
OAO17942_4	30	GTGGCGGTGGATCGGAGGCGTGAGGCGTAG
OAO17942_5	30	GTGGACTTGGCGCGCGGGCGTGAGGCGTAG
OAO17942_6	29	GTAGGGGCGGCGCGCGCCTGCGAGCGTAG
OAO17942_7	30	GTGGGCGTGATAGGGGGGCATAATGAATAG
OAO17942_8	42	GTCTGCCAGGGGGTGGGTGCGAGGGGGGTGGGTGAGGCGTAG
OAO17943_1	30	GTGCCTTTTGCGTGGTTGCGTTGATCATAG
OAO17943_2	30	ATGAGTTTCAGTGTATTCCGTCATGCGTAG
OAO17943_3	31	GTACGATATCATTCGGTTGGTTCAGCACTAG
OAO17943_4	30	GTAAGCTGAATCCTTCTTCGTGCACTGTAG
OAO17943_5	30	GTATAATCATGGCATGCGTGTTAGCAATAG
OAO17943_6	29	GTTTGGGATGGATGGGCAGTTAAGACTAG
OAO17944_1	31	GTGGTCTGTTTCTTGAGCGAATCACCCCTAG
OAO17944_2	31	GTATGAGTTAAAGACGAGAGTTGAGCGTCAG
OAO17944_3	32	GTTTCTACTGCACGGACCGGCTGACGGAATAG
OAO17944_4	29	GTACCCCTTCTCTCTCGCCTCCATTCTAG
OAO17944_5	29	GTCCGTCTCCTCCTCCTCCTTACCCGCAG
OAO17944_6	30	GTGCATCTCCGCTTCCTTCTTCACTTCTAG
OAO17945_1	38	GTGGCTGTACCTCGGTTCCTTCAGTCATAGCGGTACCA
OAO17945_2	30	GTACGCTCTGCTCCATCCCATCACGCTTAG
OAO17945_3	47	GTGGCACCCGCCACGCCCGCCGCGCTCGCGCAGCCCACGTGGCACAG
OAO17945_4	30	GTGGGTGTGCGCGCGGGAGGTGATGCGTAG
OAO17946_1	31	GTTTCTTCTCCTTTCACACCCTCACAACTAG
OAO17946_2	32	GCATCCTCCTCTGCTTGTAGAGTAAACTGTAG
OAO17946_3	30	GTGCGAGTGTGGAGTTGGTGTGAGACGTAG
OAO17946_4	31	GTGTGTGTTTGTGTGTTGGAGTGAGACGTAG
OAO17947_1	45	GTAAGTTGCTGTTTTGTGTTCTGTTCTCGCCATAACACCGTGTAG
OAO17947_2	32	GTTTGGGACCCAACGGAACCCTGAGAGCGTAG
OAO17947_3	30	GTAGGGGCTTGGATTTGGGGTGATGAACAG
OAO17947_4	31	GTAGGCGATCATCAGGACGGGTGAGTCGCAG
OAO17947_5	30	GTGCGGGCCGCGGCGGGCTGTGAGGCGTAG
OAO17947_6	30	GTAGGGGACGGGCAAGCAGGTAAGATGTAG
OAO17949_1	32	GTTTGACAGTCATGTTGACTCTAAAGGGATAG
OAO17949_2	31	GTTTGTTTTCTGTTAGTATGATTACGATTAG
OAO17949_3	33	GTATCATCCTAATCGGCGGAGTGTAACCTCTAG
OAO17949_4	29	GTGATCTCGCTTCATTTTATTCAACATAG
OAO17949_5	30	GTGGATTCTCTCCTTCTCTCCGACTCTTAG
OAO17949_6	30	GTGCGTCTCGCATCCTCTATTCACGCCTAG
OAO17949_7	31	GTTTGTGCTTCTCTCGCCTTCTCACGCGCAG
OAO17949_8	30	GTGGCCCCCACTTTTTGAGCTCACGAGTAG
OAO17949_9	30	GTTAGTATTTGGGTGCGGCATCACATTCAG
OAO17949_10	32	GTAGGCGAAGAGAGGGAAGGAATGAGCCGTAG
OAO17949_11	30	GTTCCCAATTCAGTTAGGCTTCATTTGTAG
OAO17949_12	30	GTCGGGGTGCGCGATTTGGGTGAAGTGTAG
OAO17950_1	30	GTAGGCCAGGAGAGGCGTTGCAAGGAGTAG
OAO17950_2	34	GTAGAGTGCGATGGTTCCGTTTTCACTCGATTAG
OAO17950_3	30	GTGGGCCGTCTCATTCTTCCTTGACGGTAG
OAO17950_4	31	GTGAGGCGTTTCGGTGTGTCATCACGAGCAG
OAO17951_1	32	GTAGACTACGTGTGGAATCATTTACCCTGTAG
OAO17951_2	29	GTAACTATAGCATACTCTATTCATGTTAG
OAO17951_3	29	GTTTGCACATGCAGTTGCGTTAAGCGTAG
OAO17951_4	29	GTAATTCCATTCTCCTCTATTCATCCTAG
OAO17951_5	30	GTGGGGGCGTGGGAGCGGTGTGAGGGAAAG
OAO17951_6	31	GTGCGCGCGACAAGGTGGTTTGAGTGCGTAG
OAO17951_7	30	GTAGGCGCAGTCATGGCGAGTGACATACAG
OAO17951_8	30	GTGGGAAGAGAGGGTAGGAGTGAGGAGTAG
OAO17952_1	33	GTAGGACCTGGATTGCAGTTCTGTGACGGGTAG
OAO17952_2	30	GTGAGGGTGTTGGCGGGAGATAACAACCAG
OAO17952_3	30	GTGGGGGCACCCCAACCATTTGACTCCTAG
OAO17952_4	30	GTTCCGCTTTCCTGTGGGAATCACGCATAG
OAO17952_5	30	GTGGGAGTTGGCGGGAAAAGTGAGGTGTAG
OAO17952_6	30	GTGAGGGCTGTATGTCGTCCTAAGAAGCAG
OAO17952_7	30	GTGGAAAGAGGGAAGACGGATGATGCGTAG
OAO17952_8	29	GTGCTTGCTTGCTTCGCAATGACAGATAG
OAO17953_1	1135	GTTGATTCCTCCGCGATTGTGAAGTGGACCTGTCCGAAAGGACCCGATCATGTATGGGAAAGCGATCTCGCATCGCGCATTCGATCGTACAAACGAAGAGGGACCTGTGGAATTGGTGTTGCGGTATTACGCGTAGTTGTGTGCGCCTGCTGCTCCGGACGTCATATATCTGTTACCAACTGTCTGGCAACGCGTTATCCGGCTATTGCCAGGGAGTGGGATAAAGAGAGAAATGGAGCGCTAAAACCGGAGGAACTCACATGCTACTCCACTCGGAGCGTTTGGTGGACGTGTCCGAAGAATCCAGATCATCACTACCTCATGCCGCCTTCGGAGCGGGTGCTCAATCACAGCATGTGCCCGTTTTGCAACCAGTCCTCTGTCACGGAAGCAACCTGC…
OAO17953_2	30	GTATTCGTCTCCGCGTCTGCTCACGCGTAG
OAO17953_3	31	GTACGTGCTCGGCATTCTGGTTCACTCCAAG
OAO17953_4	30	GTAGTCCCATTCCTTCTCGCTCACCCCCAG
OAO17953_5	30	GTGATCGCCGTGGCGCGATGTGACGGGTAG
OAO17953_6	30	GTGGGAGAGAAAGGGAGGGGTGATGCGCAG
OAO17953_7	31	GTAAGCAGTGCATGTTTGTCGTGATGCGTAG
OAO17954_1	31	GTAATCTCCTATGGGACTCCTCAGTGTGTAG
OAO17954_2	28	GTACTTCGTCTCCCCAAAGCATGGATAG
OAO17954_3	131	GTAGTCTCTCTTTCCGGAAAGGAGAAAGAGGAGGATGAGCGGATGATTCGCTTGATGGGACAAAGTGCTCGTTTTGTTTCGACGAGTGAGCAAGTTCAAATGAAAGGGTTATTCTCTTCGCTTATGTGTAG
OAO17954_4	32	GTCTACTCTATCTTGTCGATGTGATCCGCTAG
OAO17954_5	48	GTGGGGATCGCTTCCGAAGCAGGAATGGGAGTGTTTGGTGATCGCTAG
OAO17954_6	31	GTACCCTTTCCCCATTCGTGTTCTCCTTTAG
OAO17954_7	38	ATATCCTTTCTTGTTTGCTGTTGGATCTTAACGGAGAG
OAO17956_1	100	GTAGGTGCTTGAAACGAACATAGAACGAGCTTCGCGAATTGGCTGGTTCGGATTGTCGTGTGTTGCTGCAGGGAATTCGTCGCTTAACCCGTATTTGTAG
OAO17956_2	35	GTAGAGATGTGCGTTGCNNAGGGCTGATGACGTAG
OAO17956_3	31	GTTTGCCGTGGTGTTGGAGTGTGACGCGTAG
OAO17957_1	30	GTTTCGATCTTCGTGCTCTGTGATTCCTAG
OAO17957_2	29	GTAATGGCAACTGTTTTCGTTCATATTAG
OAO17957_3	30	GTGGGTGGCATTGCTCTGCATTTACAGTAG
OAO17957_4	30	GTCTTCCTTTCCATCTGCTTTTATCCGTAG
OAO17957_5	30	GTTGCTCATGGATGCGAGAGTGACGCGTAG
OAO17958_1	29	GTGAGTGGCGCATTCTTTGTGTCACCTAG
OAO17958_2	30	GTGCGCTTTCATCGCTTCGGTTAATCGTAG
OAO17958_3	30	GTTATTGCCCCCACCCATTCTGAAGCATAG
OAO17958_4	29	GTGCTGATTCGCGTGTGGCTTCATCCTAG
OAO17958_5	30	GTACGCTCCCTCTATTGGCATGATCTGCAG
OAO17958_6	31	GTTGCACATGCACTCGTTGTTCACGTCCTAG
OAO17958_7	30	GTTGTGGCTTCCTTCGATCCTGAGGATTAG
OAO17958_8	30	GTCACTGCTCCGGGGGATGATGATGCGTAG
OAO17959_1	34	GTGAGCCGATTTGCTGCGATTGATAGCGATAGAG
OAO17959_2	30	GTAGGGGATGGGTGGGCGGTGAGAGTGTAG
OAO17959_3	29	GTTTGACTCCGCATTGCTCTTCATCGTAG
OAO17959_4	30	GTTGTTGCTGGCTCACGGTGTGATGAGTAG
OAO17959_5	95	GTCTCTTTCATATCCTTCTGCTGCACACGCTGCGTCCTTCACCACACGCCACCGTACTTGGCGTGCCGCCGGCACCTGCCTTCCTGCCCGCTCAG
OAO17959_6	29	GTTGTTTCTTCTTCTCTCTCTCATCGTAG
OAO17959_7	30	GTCGTGGTTATGCAAAGCTCTCAGCCGTAG
OAO17959_8	29	GTGGGAGTGGGGGCATCCCTCAATTTTAG
OAO17960_1	30	GTTTCTCATAATGTGTTCACTCATTCGCAG
OAO17960_2	30	GTCGCTTCCCCTCCAGTCTGTCATGCATAG
OAO17961_1	32	GTTGGCGGTGGATCGGGTATTGAGCGGCGTAG
OAO17961_2	30	GTTGCAGCTGCCGCGATGTGTAATCCGTAG
OAO17961_3	30	GTATGAAATAATGTGAGATTTGAGGAATAG
OAO17961_4	30	GTATGCGTTTATTCAATCGATTCCAATTAG
OAO17961_5	30	GTGCGGTTTTCACATTGTTGTTACGATTAG
OAO17961_6	31	GTATCTCCTTTCCTTCTGCGTTTCAACCTAG
OAO17961_7	30	GTAGGAATAAGGGAGGGTTGTGATGAGTAG
OAO17961_8	30	GTATGCACGTCTGATTCCTCTGATGACTAG
OAO17961_9	30	GTTTGAAATTTGGGGGGTGGTGAGGGGTAG
OAO17961_10	31	GTGCGGAAGCGAGAGGGAGCGTGATGGGTAG
OAO17961_11	30	GTAGTTTTGGGAGAGGAGGGTGAGGCGTAG
OAO17961_12	35	GTGGATTATCTACGCCGTCTCTGTGGAGCTGTAAG
OAO17962_1	30	GTGGCTGTTTTTACCGCACTTTACGAGTAG
OAO17962_2	31	GTACTGTCATGTGCGTTGCTTGATGGAGTAG
OAO17962_3	30	GTCGCCGTTTTCCCGTCTTTTCATCTTCAG
OAO17962_4	30	GTGAGTGCCAAGCGATGCGGTCATGCTTAG
OAO17962_5	31	GTGTGGTTTGGGGCGAGGGAGTGTTCGATAG
OAO17962_6	30	GTACTCTCTTCTCCTTCCTTCCATTCATAG
OAO17962_7	30	GTGGCGAAAGGAAGAGAGAGTGATGGATAG
OAO17962_8	30	GTTGGGGCCGTTGGGGGTGTTGAAGAATAG
OAO17962_9	30	GTGGGCGTTCTCGCCTCTTCTGACCTATAG
OAO17963_1	29	GTACGTCCGTTCCACGGAGTCGACCGTAG
OAO17963_2	328	GTTGACATATCCTTGCGTGCTTCATGCGTGTTGCCTTGACCGGCAGGAAGGAAGCCGCCATCATTGCTGTCAATCGCATCTTCCACACTCTCTTCTCTAAACCTGCCGCTGGTGACACCACCAATGACACCACCACACCTACCGACACTGTCAATGACACTGTTGCTGGTACTGACACTACCACCACCACACCCACCACCACACCCACTGTCACCACAAGTGGCACCACCACCACGAGTGAAGCATCTAATGATGTTGCGACTGACACCACCACTATGGATGTGCTACCCACTACAACTCCACACAGCACGGCGGGGGACATCGCGAG
OAO17963_3	30	GTCGAATTGTTGGGGCCCCCTCATGTGTAG
OAO17963_4	30	GTGAGTGTGAGAAGGAAGGATGAGGAATAG
OAO17964_1	36	GTAGGCTTCTCTCATCACATCCCTTATCACTCATAG
OAO17964_2	33	GTAAGCCACTTCTCCTCTCTTTCATCCTCATAG
OAO17964_3	34	GTANCACTCNATTNCCACNNNCATCATTCAATAG
OAO17964_4	30	GTATTCACTCCAACAAACTGTGAGGAATAG
OAO17965_1	36	GTAGGCTTCTCTCATCACATTCCTTATCATTCATAG
OAO17965_2	33	GTAAGCCACTTCTCCTCTCTTTCATCCTCATAG
OAO17965_3	33	GTATCACCTATTCCCACCACCATCATTCAATAG
OAO17965_4	30	GTATTCACTCCAACAAACTGTGAGAAATAG
OAO17966_1	29	GTAAGTACCGAGATACGTATTGAGATTAG
OAO17966_2	30	GTGGTCATAGGTGATGAAACTGATATGTAG
OAO17967_1	33	GTGTGCTGTAGTGTGCTGGGTCTCACGAAATAG
OAO17967_2	30	GTAGGGAATGTGCCATTCGGTTACGCCTAG
OAO17967_3	29	GTAGATGTTGTGTTTTCCGTCAAGTGTAG
OAO17968_1	31	GTGAAGCTGGAAAGGAGATAATGACGTGCAG
OAO17968_2	31	GTACAGTGCTATTTTCACGATATTCCCGTAG
OAO17968_3	30	GTGCGTTTTCCGTAAGAAGCTGAAGCATAG
OAO17968_4	31	GTGGAGATCGCAATGCTGCCTGATGCGTTAG
OAO17968_5	30	GTGGGAGTGAGGTGGGTGAGTGATGAATAG
OAO17968_6	30	GTGAGTGAAGAAGGGAGAGATGAGGCGTAG
OAO17968_7	30	GTAGGGGAGTGGAGATGGAGTGAGAGATAG
OAO17969_1	31	GTGGACTTTTCATCTTTGCAGTGACTTGTAG
OAO17969_2	30	GTGAGAGTGTGTCTGCGTCCTTACGCGTAG
OAO17969_3	31	GTGGGGGAGTTGGGGGGATGATAAGCCATAG
OAO17969_4	30	GTGGGCGACGGGTGAGTGTGTGATGTGAAG
OAO17969_5	441	GTGAGTGGCGTGAGATGAAGGGTGTGTTGTTGTGCGTTGTGGGGTTAGTCAGTGATTTCACAGCAGTGCTTTTGCATCAATGTGTTTCACATGTATCACTGTTGTCACAGCAGTGTTGTCGCATCACTCATCATTGTTTTCACATCATATCATATCACTCATCACATCACAATCATCACTCACTCATCACTCATCACTCATCACACTCACCACTCACCACTCATCACATCACTCATCACATCACTCATCACATCACTCATCACTCATCACTCATCACTCATCACTCATCACATCACTCATCACATCACTCATCTCACATCACATCACATCACATCACATCACTCATTACTCATCACATTACTCATCACATCACCCATCACATCACTCATCACTCATCAC…
OAO17969_6	30	GTGGCGGCTGGGTCGGGCTGTGACATGTAG
OAO17969_7	30	GTGGGAGCGAGCGAGCGAAGTGAGAAATAG
OAO17969_8	30	GTGAGCGAGAGAGGAGAGAGTGAGGGCTAG
OAO17969_9	30	GTGGGTGATGGAGGAGTGCGTGAGCTGTAG
OAO17970_1	30	GTGAGTGATCGCTAGTTTGTGTTTCCGTAG
OAO17970_2	30	GTCATCGTTTCCTTTCCGCTTGATTCGTAG
OAO17970_3	30	GTAGACACTTAGGAGCGGACTGAGAGATAG
OAO17970_4	32	GTGCGTGTTCTTTCCAGTTGTTCATCGAATAG
OAO17970_5	30	GTGAGTGAGACGCGATAAGGTGAGGAGTAG
OAO17971_1	30	GTATTGGTTTTGTCCCACACTCACAGCTAG
OAO17971_2	30	GTCCCCATTCCGCTGTTTGTTTACGCGTAG
OAO17971_3	30	GTGCCTTTCTTCCACTCCCTTCACACCTAG
OAO17971_4	30	GTTGTGGGTGTGAAAGCGATTGACGCGTAG
OAO17972_1	31	GTAGTGATTTGTGTCTTCCCGTGATGAATAG
OAO17972_2	30	GTACAAATGGATATTGGGGTTCACTTGTAG
OAO17972_3	30	GTGATTGTAGGGTGATGGAGTGAGGCGTAG
OAO17973_1	30	GTGCTGCTGAAGTATTCGGCATCGATTTAG
OAO17974_1	29	GTAGTCGTCGGTGCGTGTGTTCACTGTAG
OAO17974_2	144	GTAAGGGTGTCGAATCCCGAGCCCTTTTCAGCATCAGTGCATCCATCGCCATTGGCGAATCTGACCAACCCTCTTCGCTCCAGCGTTCCCATTCCTCCTCCTGTCGATATACCTCCGCAGTTGCCTCCGCAACTGATGACTCAG
OAO17975_1	36	GTATCTCTCTTGCACTCTGCTCGTTTAATGAATTAG
OAO17975_2	31	GTGGGGACGAGTGGGGAAGAATAATGCCTAG
OAO17975_3	28	GTAGGCGATGGGGAGGGGTGTAACGTAG
OAO17975_4	30	GTAGCTCTCCCCACTATCCGTCATGCGTAG
OAO17975_5	30	GTGGGGAAAGGTGCTGCGGGTGAGGCGTAG
OAO17976_1	34	GTATGGACTAGGTGCTGGCTGCGTGATTCTGTAG
OAO17976_2	29	GTGGGTGATGTCATTTCGTTTCATTGTAG
OAO17976_3	36	GTGCGTTTCAGGCTGCGTGTGTGGTAATCTTCGTAG
OAO17976_4	34	GTATTGGGCTCCGTTCCTGATGCTAAAGCGATAG
OAO17976_5	30	GTGGGAGCGGGAAGGCGAAATGATGCGCAG
OAO17976_6	31	GTACGCATTTTGTAACCAGAGTGATGCGTAG
OAO17977_1	31	GTGAAGTACTCGATGCTGAGCTAATTCGCAG
OAO17977_2	30	GTGCCATTTCGAATCCCGCTTCACGCGTAG
OAO17978_1	30	GTAGGAGCCGGCGTTTTCTCCCACCCGTAG
OAO17978_2	32	GTAGGGATGGACAGCGTGCCTTCACTTCCTAG
OAO17978_3	31	GTCTCCGTTCCTTCTCGCGCTGATTGCGTAG
OAO17978_4	30	GTGCGATTGGATTCCTCGTCTCAGGAGTAG
OAO17978_5	32	GTGTGGAGTGCGTTTCTATCATTACCATGTAG
OAO17979_1	29	GTACGAGTAGTCCCTATTCTCATTGCTAG
OAO17979_2	30	GTACAACCACCGAAATGGTGTGAGCCTCAG
OAO17979_3	30	GTGGGACCTGCCTCCCCCTCTCAGCCGTAG
OAO17979_4	30	GTGAGCACTGGCCACCTTGCTGACGGCTAG
OAO17979_5	30	GTGGCGGTGCGCGTGAGCGATGAAGCGTAG
OAO17979_6	30	GTGATAATGACGCGCGTCGCTGAGGCGTAG
OAO17979_7	30	GTGAGTGTCCTCTATCCCGCTCACTGCAAG
OAO17979_8	30	GTTCCCTCCGTCTCCCTCTCTCACCCGCAG
OAO17979_9	30	GTGGGCTCGCTCACCGCCGCTGAGGCGTAG
OAO17979_10	29	GTGGGCGTCGTGGCGAGGCTTCAGCGTAG
OAO17979_11	30	GTAGTGGAATGCGTGCAAAATGACTCGCAG
OAO17979_12	32	GTGAGATGTCCCTTGTTCGGCTGATGGAGTAG
OAO17980_1	385	GTAGTTCCGATCATGCCCGAGAAGGAGACGGATATGGAGTAACATGATTCGTCGTTCTCGTTCTTTATGATTTCTTTGCTTTTTCGGTTAGTGGTACTTGTGATAATAGCATTCAGTATATTTCGGCTTGTTTGTTGCGACTTTCGTTTTGGCGGCAAAGGGAAACGCCCGCTCTTTTCGCGCACCACTATTTCGTTGGATACGGTCGTTTTCTATGTCGCAGGATATCGCCAATACGGATTCATCGGCAACAGAGTCGGAGGACTATTCGGAAGAGGAAATGAATGACTATCTGGGAGGAATGAGTGAGGAGCAAAAGGTATGTCATTACTCTACTATCTATTCTGTTCTTTCGCTTGTGGAGATGAAATCACCCCTCTTCTAG
OAO17980_2	33	GTAAGTGATCGGCCGCTGTTTCGCAACCCATAG
OAO17980_3	31	GTGGGAGGCTCTTTCGGGAGATGATCCCTAG
OAO17980_4	30	GTTTGGGATGCTCTGTGGCTTTAGGAGTAG
OAO17980_5	29	GTACTTTCTCTTTTCTCCGTTCAGAGTAG
OAO17980_6	30	GTTCTCAACCTTCCGGAGTTTGACGAGTAG
OAO17980_7	30	GTGAGAATGGGAATGCGCGATTGACGGTAG
OAO17980_8	30	GTGGAGGAGCGGTGGCAGTGTGAGGCGTAG
OAO17980_9	30	GTGTGGGTGGAAGGGAGGTATAAGGCGTAG
OAO17980_10	30	GTGAGCGTATTGTGGAACGGTGATGATCAG
OAO17981_1	35	GTAACAATTCGCGTTTTTAACGGCTCATTTCGTAG
OAO17981_2	34	GTACAATTGTGGTGAGTGCAGTGCTGACGCGTAG
OAO17981_3	32	GTACGCCTTTTACAGCTCCCCTAACTGCTCAG
OAO17981_4	31	GTGCGTTGCGATGGAGTTGGGTAATGCATAG
OAO17981_5	30	GTAGAGGCATGGGCTGACTGTGAAGTATAG
OAO17981_6	31	GTGGGGGCAATGCGGCGTAATGATTGTGTAG
OAO17981_7	31	GTAGTGATTGGAGAGGGCGCTTGAGGAATAG
OAO17981_8	31	GTAGGAACGGGAGAAGAAAAGTGACAAAAAG
OAO17981_9	32	GTGCGTGCTTCTCTGACGAGAATGAGGCGTAG
OAO17981_10	30	GTGGGTCCAGAGTGCGTTTTTGAGGAGTAG
OAO17982_1	29	GTAGAGTCGCCTGACGCCCTTTACTCTAG
OAO17982_2	31	GTATAGCGTGTTTTTAAGTCGTTTCCCCTAG
OAO17982_3	32	GTGTGTTGCGTTGGTGTTCGCTTCATGTCTAG
OAO17982_4	32	GTAGGAGGCAGTGGTGTGGATTCATCATCCAG
OAO17982_5	30	GTTCGGCTCCTCATGCCTTCTCATGCTTAG
OAO17983_1	31	GTTTAAATATGAGAGGAATCCTAATGTGTAG
OAO17983_2	30	GTAAAGAATGGAGTACGAAGTGAAGTGTAG
OAO17983_3	30	GTTTGCGTGTGAGGAGCGTATGAAGCGTAG
OAO17983_4	90	GTGAGCAAGTGTTTGACGAAGGATGCGGAGAAGAGACCGTCTGCTGCGGCTCTGTTGGACGCAAGGGAAGAGTGGAGGAGTGAGTCATAG
OAO17983_5	30	GTGGAATTGGAAGTGAGCAGTGACGAATAG
OAO17983_6	1521	GTGGCTATTGGACTGGGTTCCTTTGAAGGAGAGGAGGGAAGAGATGGTCGTTTTGTTTTGCAGAATGTGGAGGAGTTGCGTGAATTCAAAGCCAAGATGAGGTGCTTCCGTTTTGCTCGCGAAGTGACAATTGAGAGTTGGAAGAAGTGGGTGGCATAATGGATAGACGTGCCTTCATTGAAGGTGTTGAAGCTCGCTATGGCGTTCAGTTTGAGTGTGAGTGGAACGATAAAGAGTGAGGAATGAGCATGGGGATGAGGAGCAGATGGTAGTTTGTTTGAGAAGGAGAAGGCGTTTAGTGGCATAATGGAGGAAGAGAGGAGGAAGGAGAGGGAGGAAGAGGAGAAGAAGAGGAAGGAAGAAGAAGCGAAGAGAGAAAAGGAACTGACAGTCACTTTA…
OAO17983_7	31	GTGAGTGTCTTCGATGAAGCGTAAGGAATAG
OAO17983_8	30	GTGATTCTCAAACAACGATATAACAAATAG
OAO17983_9	30	GTCCTTTCATGTAGTGATGGTGATTTCTAG
OAO17983_10	31	TTGATTTGCGGGAGCATGGAGTGATGAGTAG
OAO17983_11	30	GTGATTCTTACCAACATAATTCACTGGTAG
OAO17983_12	30	GTAATCACTACCGGAGAAACTGAAGCATAG
OAO17983_13	30	GTAGTTGTTACGAAGTGGAATGATGAATAG
OAO17983_14	30	GTTGTTGAACAGCATGATTGTGATGAATAG
OAO17983_15	30	GGAATAGCAAGAAAAGAGAATGATTCGTAG
OAO17983_16	30	GTCCTTCCATTCCCTTTTCGTCATTCTCAG
OAO17983_17	30	GTCTCTCTTCCAGTGCCTCGTCATCTCTAG
OAO17984_1	33	GTTGCCCTTTTGCGTGGATCTTGATCTGCGTAG
OAO17984_2	31	GTGGTCCCTGCTTGCTATGGATCATGGATAG
OAO17984_3	30	GTGGGTGATGACAATGCACATCAGCATTAG
OAO17984_4	30	GTGGGGGTGTTGGGGGCGTGTGAGCCATAG
OAO17985_1	33	GTAGATGCACTGGGCTAAACACTGACGAAATAG
OAO17985_2	35	GTGGGACTCTGCGGAGTTTGAGGAGTAACGTGTAG
OAO17985_3	31	GTAGGACAGCGGGAAAGCGTGCTGATTGTAG
OAO17985_4	29	GTACGCGCGGTGGGAGGTGTTGAGCGTAG
OAO17985_5	29	GTTTGTGCTCTTCGCCGCCTTCATCGTAG
OAO17985_6	29	GTGCTGGTGTGAGCTGGCTTTGAGAGTAG
OAO17985_7	358	GTAGGATGGAGATCCGTTTGATTTAGTGCGTGTTTGTTTCATTCATTTCTGTGTTTGGATTCCCATCGCCTTCTTTTGGTATTTTAGAAACGAGAAGCAAGAGCAATCCATGTCTAGCGATTACGGGATCCTTCAACGCGAGAATGACATCCTCAACGAAAAGGTGGCTGTGGTACGAGATCCTGAACGAGGAGATCATGCATAGATGAAGGAGGAGAAGAAGCACCTTCTGCAGCAGATGGATGACCTACAGAGCCGGATGAAGGGATACGAGGAGAGTATGCAACAACTGGAGAAGGAGCTGGAAGAATCAATAAATGAAAACATGCAATTCTTGGGTTGTGGAGTTCATCCGTAG
OAO17985_8	32	GTGAAGAATCATCTTAATGCCTGATGCTGTAG
OAO17985_9	30	GTGTGATTGGAGCAATGGCGTTCATCGTAG
OAO17985_10	30	GTGATTCCTTGATGCGGAAGTGATTCACAG
OAO17985_11	30	GTGGGAGGCAGGAGAGGCGATTGAGCGTAG
OAO17985_12	31	GTTGGTCCGCGATGCGGCGATGATGGAGTAG
OAO17985_13	32	GTAAGGGTCATTCGTGCAGATCTGAGTGGTAG
OAO17985_14	30	GTGAAATTGGAGAGATGACGTGAATTGCAG
OAO17986_1	35	GTAGGACCGTTGGTAGTGGTATCTAAGCCTTTCAG
OAO17986_2	31	GTAACACGGATTCATTATTATTTATTGTCAG
OAO17986_3	237	GTTGGGTATGAATGGAATTACCCTCGAAGGGAAGAGCCTTATTGTGGAAGAGAAGCTTCCGAATAATCCCGACAGAATGAGAAACCGGGATCGTGACCGTTATGACGATCACGCTCAGGGCCGTTATAACGACGGAGCGAGAAGAGATCGTAGTCGTAGTCGTAGTAATGAGTACCGCGGTCGTAATACCTCCAACTACGACAACGACCGCCGCGACAGCCGCTATAACGATCGTAG
OAO17986_4	282	GTACAATGATCATTACGATCGTCGCGACAGTCGTCAGAATGACCGCCGTGAAGACAGTCACTTTGATGACAGACGCGACAGCCATCGTGGGGATGATCGTGATATGAGACGTGATGATCGGGATATGAGACGGGATGATAGTCGGTATACCAACCGCTATGACTCGCGTGATAATGATCGTGACTCCAGACGTGATGATCGTGATTCCAGACGTGATGATCGTGATCGTGACAATAGACGCGATGACCGTCGTGATGATCATCGTGACGACCGTGACTCCAG
OAO17986_5	30	GTGGGTGAGGTGTGTGAGAGTGAGGAGCAG
OAO17986_6	30	GTGGGAGTGAGAGTGGTGTGTGAGCAGTAG
OAO17987_1	32	GTAGAAAACAGCAGAAGCGGTGTAACAGGCAG
OAO17987_2	31	GTCCGTTCTCTTATGTGGAGTGACTGTGTAG
OAO17987_3	31	GTGGGGGTTTGTTGCTGCATTCACCGACTAG
OAO17988_1	32	GTGGGTGCTTATTGCAATGTCGTTATGAGTAG
OAO17988_2	29	GTTCTCCTTCTCCCTTCCTTTCACCGTAG
OAO17988_3	29	GTATGCGTCTCGTCTTCCCTCTCACGTAG
OAO17988_4	30	GTATTCTTCTATTTCTTTGGTCTAGCATAG
OAO17988_5	30	GTTCTCGTTCTCCCCTCTCCTCACCACTAG
OAO17988_6	30	GTGGGCGTTTCGTCCTCGAGTGAGCCATAG
OAO17988_7	30	GTATTCGGGACATCGTGTTTTCACAATCAG
OAO17988_8	30	GTGAGAGAAGAAGAATGCAATCAGCGGTAG
OAO17988_9	30	GTGGCGACGGCTGGGGCAAATCAGTCGTAG
OAO17988_10	31	GTCGGCGCGGAAGGACGCATTCACCATCTAG
OAO17989_1	31	GTCGGGGCGTTTCCGTTTTCGTAATGGGTAG
OAO17989_2	33	GTGATTGCCACTGCGCGGGGCTGATGTTCCTAG
OAO17989_3	34	GTACGCGGGCGCGTTGCTGGCGTGTGATCCGTAG
OAO17989_4	33	GTATGTGGTTTCTATTGTCCCGTGAGCTCGTAG
OAO17990_1	30	GTTTCGCTTCTGTGTTTGCGTTACGAGTAG
OAO17990_2	29	GTAATGCTGTGTGCTTGTGTAAAGTGTAG
OAO17990_3	30	GTGCGCACACTTCCATTCCATCACCTTCAG
OAO17990_4	30	GTGCGAGCAGCAGCAGTCGGTGATGCCTAG
OAO17990_5	725	GTGGGAGGGGGGCCGACCCAAGTTCTTCCTGCCTTTCTTCTACGGCGTGTTGAACACACAAGTAAACTCACATGTTTCAGTTCACACTAGTCGGGAGGCAACGCCTCGCCTCTTCGCGCCACGGTCGATCTGTTCTCTCTTCTCACTTCCTTCCCCTTTCTCTTCTCCCAACTCCAAGCTACCACCTCCGTGTATGTCGTCGCGCACCCCCTCACCCACAGCGTCTGTGCGGTGTACCCCGCCGTCCAGCTCAGCACCGCCCTCCGGGAATGGACGAGTCTCCTCCTCCTGCACTACTGCGTCTATGCTCCGAACGACCCACGCTCTCTTCACTTCACTCCTTCCGCCTTCTCCATGCCCTCGTTCAACTCCCACTCCGCCTCCTTTCTCCAGCCCTTC…
OAO17990_6	30	GTCTGGGAGATGGAGGGAAGTGACGCACAG
OAO17990_7	30	GTGAGTGCGCGGGAATGGGGTCACGGCCAG
OAO17990_8	30	GTGGGGCAGTTGGCGGGAAATGACGGACAG
OAO17990_9	30	GTGGAGGTGCGAGAGGCGGTTGAGGAGTAG
OAO17990_10	29	GTCGTGTTTGCGCACTCTTTCCACCCTAG
OAO17990_11	31	GTGAGAAGCGAATTGTGTTCCTGACACGCAG
OAO17990_12	31	GTGAGAGGCATTGGCGATGCATGAGAAGCAG
OAO17990_13	31	GTACGCCGATGCACGTGCATTTCATTTGTAG
OAO17990_14	30	GTAGCGATTCTTTTTGGGTGTCAGGAGTAG
OAO17991_1	32	GTATCTCTGCCCTGTGCGGTGTGATTGCGTAG
OAO17991_2	30	GTAGTGTTTGTCTTTCCGTGTGACCCTCAG
OAO17991_3	30	GTGATGCTTGCTTTTGAGTATGATCGGCAG
OAO17991_4	31	GTGTGCCGCCACTCTTCCCATTCACTCCTAG
OAO17992_1	32	GTTCCCGTTTTGCCATGAGATCTCACCTATAG
OAO17992_2	31	GTGGATACTGCTGCTCGGGTGTAATTCACAG
OAO17992_3	31	GTAACCCCTTCCCCTTTCCCTCACATTGCAG
OAO17993_1	31	GTAGCTATTGATGTGCAGCGTTAGGACGTAG
OAO17993_2	30	GTGCCGCTCCTTGCTCCCAATCACCCGTAG
OAO17993_3	30	GTCCTGTCGCCGCGCAACTGTAATCCTTAG
OAO17993_4	30	GTAAGCGTGCGTTTTGGGGGTGAGAGGTAG
OAO17993_5	30	GTGGGGTTGGGGTTGGCGCGTGAGGCGTAG
OAO17994_1	301	GTGAGTGATGAGTGATGAGTGATGTGTGGTGTGATGAGTGATGTGATGAGTGATGAGTGATGTGATGAGTGATGTGATGTGATGTGATGTGAAAACAGTGATGAATGATGAGTGATGAGTGATGAGTGATGTGAAAACAGTGATGAGTGATGAGTGATGAGTGATGAGTGATGAGTGATGTGATGAGTGATGTGAAAACAGTCATGTGAAAACAGTTATGTGAAAACAGTCATGTGAAAACAGTCATGTGAAAACAGTCATGTCATGTCATGTGATGGAGGAACGCCTCTCACCCCCGCAG
OAO17994_2	31	GTATGTCGTCGCGCACCGGAGTCACCCCTAG
OAO17994_3	30	GTAGAAAAAACGACCTCTCCTCAGGGTTAG
OAO17994_4	30	GTGAAGGGAACAGAGGAGAATGAGACATAG
OAO17994_5	30	GTCCGACATACACTCCCTCCTCACTTGTAG
OAO17994_6	30	GTGATCTCGTTTGCTTCTGCTTACACGCAG
OAO17994_7	30	GTGGAAACCGTGGAAACCTGTGATGCATAG
OAO17994_8	30	GTAGCAAGAGGGCGGAGCGATCAGACGTAG
OAO17994_9	30	GTGGTTTCGCCGTGCGATGGTCAGTCGTAG
OAO17994_10	30	GTGGGTGTGTGGCGGCGGTCTGATGCGCAG
OAO17994_11	30	GTAGGTGTGGAGAGAGGGAGTGAGGAATAG
OAO17995_1	30	GTGGGTGTGCGTGGGGTATGTAAGCAGTAG
OAO17995_2	30	GTGAGGGCTGTTGCTGGGTCTGTTGGGTAG
OAO17995_3	30	GTTGCCTCTCTCTCTTCTCTTCACCCTCAG
OAO17995_4	39	GTAGGCCATTTGTTCCGACATGTCCCATTACCGCTCTAG
OAO17995_5	30	GTTCTCCTCCTCCTCTTCCCTCACCGCTAG
OAO17995_6	30	GTGGGTGCGAGTGGGAGGTGTCAGAAATAG
OAO17873_1	32	GTAGGGGAATTGTGAGAAAGATCATGCTGTAG
OAO17874_1	32	GTTTGGGTGAGTGGGCGCGGAGTGATGAGTAG
OAO17874_2	31	GTGGGCCTCGCCGCGCCTCCATCACCCCTAG
OAO17874_3	30	GTGCGTGCGGACTGTGGGGCTGACGCGTAG
OAO17874_4	30	GTGGGCGTGAGAGTGGGCGGTGAGGTGTAG
OAO17875_1	32	GTACCCGCTCCTTCGTTTCCACTGAATGGTAG
OAO17875_2	31	GTAGGACTGACTAGGGTGCATTATTCGGTAG
OAO17875_3	30	GTGCCCTGTTCCCCTCCTCGTTGATCGTAG
OAO17875_4	30	GTAAACCCGCGCCGCGCCGCTCACGCGTAG
OAO17875_5	30	GTGGGCGCCTCCCCCACCGCTCATCGCTAG
OAO17875_6	30	GTGGGCGCGGGCGCGGGCGGTGAGGTGTAG
OAO17875_7	30	GTGGGTGCGTGCGGCGACGGTGAGGCGTAG
OAO17875_8	30	GTGAGGCCGTGGCGGGGGCGTGACGCGCAG
OAO17875_9	30	GTACGCCCGCGGCGCCTCTCTCACGTGCAG
OAO17875_10	30	GTGCGGGAGAGAGGAGGGGATGATGACTAG
OAO17876_1	34	GTTCGTCCTCCATCTCTCCTAATTCATGTGATAG
OAO17876_2	30	GTTTATGTGTGTTGCAGCGCTCACATGTAG
OAO17876_3	30	GTGAGCATTCAAATTTCCACTTACGAGCAG
OAO17876_4	30	GTACGGATTTCGATCCCAAATTCCCGATAG
OAO17876_5	30	GTAACAATCTATCCACTCCATGACGGTTAG
OAO17876_6	30	GTAGCCCATCGCCATTGCCGTCATCTCTAG
OAO17877_1	32	GTTGTTCGCATCCTCATGGACGTCATGCGTAG
OAO17877_2	31	GTGGGCGGACACGCGGTATCCTCACTCCTAG
OAO17877_3	30	GTGGGAATGGCGGATTAAAATGACGCGTAG
OAO17877_4	30	GTGACTCCTAGCTGTCCCCCCGCACCACAG
OAO17877_5	30	GTGAGTTTTTCCCATATTTCTAATGGCTAG
OAO17877_6	30	GTGCGGCCCCGCGGGTGCTCTGACGCGTAG
OAO17877_7	30	GTGGGCACGTGCGCGGCGGCTGAGCTGTAG
OAO17877_8	30	GTAGCGACGGGCGCGCGGCGTGAGGCGTAG
OAO17877_9	30	GTGGGCGTACGCGGCGCACGTGAGGGCTAG
OAO17877_10	30	GTAGGACTGCTGGGGGTGAGTGAGGCGCAG
OAO17877_11	30	GTAGCGGCGGCGCGCGGCGCTGAGGCGTAG
OAO17878_1	32	GTAGACGTCCGGCTGCGCTGTCTTAGGCGTAG
OAO17878_2	29	GTAGTCGTTTTTGTATTCCTTCACCGCAG
OAO17878_3	30	GTGGGCGAGGTGCCGGCGCGTGAGGCGTAG
OAO17879_1	31	GTAGAGGAGAGAGGAGAGCTCTGAGGGATAG
OAO17879_2	31	GTAGCTCGCCGAGCGTTTCTCTCACAACTAG
OAO17879_3	30	GTGCATCCTGCCACCTCTCCTCATGCCTAG
OAO17879_4	30	GTACGCCCCCGCGCGCCTGCTCACGCCTAG
OAO17879_5	30	GTGCACCCACCCCCCGCCCCTCACCGCTAG
OAO17879_6	30	GTGCGAGTGGCCGTGCGTGGTGAGGCGTAG
OAO17879_7	30	GTGGGCGTCGCGGCGCGCGCTGACGACTAG
OAO17879_8	30	GTGGCGGTCGTCGTGCGCCGTGACGCGTAG
OAO17879_9	30	GTGGGCGTGGGGCGCGTGCGTGACGCGTAG
OAO17880_1	34	GTTTGGAGCGGGTGGCGGGTCCGTAACGGCGTAG
OAO17880_2	30	GTGGGTGCGGGCGTGGTGCGTGAGGCGTAG
OAO17881_1	31	GTTGGAGTTGGGTGCAGGGATTGAGGATTAG
OAO17882_1	30	GTTTTTCTCGATGTTGCGAGTGAAAGGTAG
OAO17882_2	31	GTGAGCGAACCGTCTGTCTGTCAGTTTGTAG
OAO17882_3	30	GTAGGCGCGCGGGCGTGTTTTCATCCCTAG
OAO17883_1	30	GTGGGAATTCCCGTGCTTCGTAACAACTAG
OAO17883_2	30	GTGGTGGCTGGCTCTGTGCGTGACGAGTAG
OAO17883_3	31	GTGGAAGCAATGGTATGTATATGACACGTAG
OAO17884_1	30	GTAAGTGTGCTGTAGTGTGTTGACATCTAG
[truncated: 34,254 more rows]

## Sheet: ST4_introns
ST4 introns
intron id	length	sequence
KNB46803_1	30	GTGAGGAATCTTGAGAACTTTCATTCATAG
KNB46803_2	26	GTAATTTAAGCGAGTACGATATGGAG
KNB46803_3	13	GTCTGATTTGTAG
KNB46803_4	29	GTATGAGTGAACGTGGATCTGAAGTGTAG
KNB46803_5	12	GTATTAATGTAG
KNB46803_6	21	GTATTGGATAGTGAAGGAAAG
KNB46804_1	32	GTATGTATATATTCCTCTTAGTCTTAGTGTAG
KNB46804_2	25	GTTGGTGTGTTCTTATTTTCCTTAG
KNB46804_3	45	GTTGGTATCTGTCTCGTAACCAATAATCTGTTCCATTAAAAGTAG
KNB46804_4	30	GTGAGTATGATGGAGATGAATGATTCGTAG
KNB46805_1	32	GTGGGACATTGCTATCGCAAGTAACTTTCTAG
KNB46805_2	31	GTATGGATTTATCCCTTCACACTATCTGTAG
KNB46805_3	30	GTTGGTCTCTTTCTCAAGTCTCATATGTAG
KNB46805_4	30	GTACGATTTAGAAGGCAAATTGAAGTGTAG
KNB46805_5	30	GTATTGATTGAGGGTTATCTTGATTTCTAG
KNB46805_6	29	GTAGGTTTGGTTTATTTAGCGATAGATAG
KNB46805_7	31	GTGAGTGGTAATAGAGTGGTATTATGTGTAG
KNB46806_1	29	GTCAGTTCTGAAGGTAGAATAAATGATAG
KNB46806_2	44	GTCATATCTAAATGGTTGAATTCGATAGAGTGTGTTATTTGTAG
KNB46807_1	31	GTTGGAGTCAGGCTTTTTTATTCCCTTGTAG
KNB46807_2	30	GTTGGTTTTGTGGCTCTAGATAATCATTAG
KNB46807_3	31	GTATGCAAGAGAATTCTTAATTTATGGGTAG
KNB46808_1	30	GTAGATATGAGTAACTCTGGTTATCGATAG
KNB46808_2	30	GTTGGATATAAACAGTGTATTTATAAATAG
KNB46808_3	30	GTATTTTTAATCGTAAATCCTTCTGTATAG
KNB46808_4	30	GTAGACAAGATAGATGGATGTAATTTGTAG
KNB46808_5	15	GTGATGGTGCATAAG
KNB46809_1	48	GTAGGTCGGAATCATGGTGATTGAGAGTAACTCTAACGGTGTATCTAG
KNB46809_2	34	GTATTGATTTGAGAAAGAGAGATTGATTGGATAG
KNB46809_3	32	GTATGTTGGAATATTGGGTTTTTATTTTGTAG
KNB46810_1	32	GTTGGATGAATTGAATGGAACTGATTTCTTAG
KNB46810_2	36	GTAGATGTTGGTGTGTTGTTGAGTTGTCAATTGTAG
KNB46810_3	57	GTATATGTTGGAAATCTTCATCCTTCGGTCTGAGTTCATTTTCTCATTTATCTATAG
KNB46810_4	30	GTAAGAAATGATAATAAGAATGAAAATTAG
KNB46810_5	30	GTTGGTATTTGAGGGGATTTTCATGAATAG
KNB46810_6	16	GTAGCACGCATCGAAG
KNB46811_1	32	GTTGATTCCTCCTAGCCTGGCCTAAACTCTAG
KNB46811_2	33	GTAAAGGATTGACGTCAGATGATTATAGAATAG
KNB46811_3	31	GTATATTCGCATTTGAAAGGTCATTGGGTAG
KNB46812_1	32	GTAAGGTACTCAGGAGGAGTATCTGATTGTAG
KNB46813_1	31	GTATGGATTGGATACAGATGATAATTGCTAG
KNB46813_2	30	GTAGATACAATGCGGTGAGATAATAGGAAG
KNB46813_3	30	GTTCCAATTCTTCACATTCTTCATATCTAG
KNB46813_4	31	GTGATATGTTAAGTGAATAATTCAATTATAG
KNB46813_5	18	GTATCTCCTCTCCTGTAG
KNB46814_1	30	GTCAGAATAATGAAGAGAAATGATTCATAG
KNB46814_2	29	GTAGGGAAAGAAATGAATCCTAATTGTAG
KNB46814_3	48	GTATGTGAGATTCATGTGAGGAGTATGTATGTGGTTGTGGAGAAGAAG
KNB46814_4	30	GTTGAATTGAATACCAGAGATCATGATTAG
KNB46814_5	18	GTAAGAATCCTTTATTAG
KNB46815_1	31	GTGGCTGTGATATAGTTTATTTATTATATAG
KNB46815_2	33	GTAACGCGTTTTGTGATTGTTGTCAACTTCTAG
KNB46816_1	30	GTAAAACCTGATCGGAAGAGTTAACATTAG
KNB46816_2	57	GTAGAAGTCAAAGAAATATCCTATATTACTTTACAAGTGGTTTCATTAACTGTTTAG
KNB46816_3	28	GTAGGTCTACAGACTGTTTACCATATAG
KNB46816_4	30	GTGATGCATGAAGTATTGAATCATGTGTAG
KNB46817_1	87	GTGTAATACTCTAGTGGAGTTGCTGTAACACTTCTCTTCTGTATTGCTGTATCTGGTTTCCATTGGCTGATCGCGTTTGATTTATAG
KNB46817_2	33	GTGTGTTGTTTCTTCTTCTCTCTTATTGAATAG
KNB46817_3	30	GTCCTATTGTGGCTGGCAAGTTAGCTGTAG
KNB46817_4	30	GTCCATTCTCTCTTTGGAAGTGATCGTTAG
KNB46817_5	30	GTTTGATTTGGAAAGAAGGTTCAAATATAG
KNB46818_1	33	GTACTATCGAGATTATTTAGAGTAATACTTTAG
KNB46818_2	33	GTAAGTGTGTGACAAGGAGTATGATGGTCCTAG
KNB46818_3	18	GTGATGGTTTTGGTATAG
KNB46818_4	15	GTATTTTCTTCTTAG
KNB46818_5	32	GTTAGCTTTCTTCTTTGTCCTTACCTGGTTAG
KNB46819_1	32	GTGAGTAGTTTTGGCTTTTCAATGATGCAAAG
KNB46819_2	32	GTAGGAGTCAATTTCTTTATTGATTGGAGTAG
KNB46819_3	30	GTAGTTTTTGGATGACTAAATGAGCAGTAG
KNB46819_4	30	GTAGGAATGATTCCTATAAGTCATAAATAG
KNB46819_5	30	GTAGCTATTGGTGAATAGAGTGATTTGTAG
KNB46820_1	34	GTAGGACTCGTTTATTATGGGAATTACAAATCAG
KNB46820_2	31	GTTTAGGAATTTTTAGTGATCTGATAAGTAG
KNB46820_3	31	GTTGGATTTCATTGTCTCCTTTAATTCTTAG
KNB46820_4	29	GTATGAATAGAGAGAGAGTTGTTATCTAG
KNB46820_5	31	GTATTTGGCACATCTATTGATTTATCATTAG
KNB46820_6	61	GTAGGAGTGGTGAGGTATATACACAGTAGTTACTGGTTCCTTTGGTATGCTTTCTCGGTAG
KNB46820_7	37	GTATTTTCTCCTTCATTGAATTGTAGATTGATGCCAG
KNB46820_8	30	GTATGTTTTTATCTCAATTGGTGGATGAAG
KNB46821_1	33	GTAGTGATTTCGTATTACAGACTAACCACATAG
KNB46821_2	32	GTAGATCAAATAAATGACGTTTATTTTTATAG
KNB46822_1	14	GTTTATAAACGTAG
KNB46823_1	30	GTAATGCTTGTGGTTTCAATTCAATATTAG
KNB46823_2	31	GTTAACCTGAATTGGTTTTTTTCATTCCTAG
KNB46823_3	30	GTTTGTTTCGTGTTGTAAAATGATGTATAG
KNB46823_4	30	GTAGTTAATGTCTTATTCTATGAAGGATAG
KNB46824_1	34	GTATATGGATACGGGGAGGGAGTTATTAGGATAG
KNB46824_2	24	GTTTGTTGTATGGTTGACAAATAG
KNB46824_3	31	GTATTGATATGGATCAAGAATGAGCCTATAG
KNB46824_4	30	GTAAGAACGATTCACTGAGATGAGATATAG
KNB46824_5	31	GTAGAATTGTTCCTAATTTTGTCATATCTAG
KNB46825_1	21	GTTTGAAGGAATGACATGTAG
KNB46825_2	30	GTAGAATCTGGATGAGAATATGAGAAATAG
KNB46826_1	32	GTAATAAAAGTCTCTCGGTTGTTGATTTGAAG
KNB46826_2	33	GTATTCCTTACGTCTTTTGCATTAAATCTCTAG
KNB46826_3	30	GTTGTCTTTAGTGGAGAGGATTATGCATAG
KNB46826_4	29	GTAAATGATCTTAGTATTATTCACCCTAG
KNB46826_5	30	GTATTATCATTTAATTCTTATGATCTTAAG
KNB46826_6	28	GTATTTTTGTAGTTCATGTTTCATCTAG
KNB46826_7	30	GTATCACTTTAAGGTGTTTTGTTATTCTAG
KNB46826_8	28	GTAAACATAATAGGAGAGTATTAGTTAG
KNB46826_9	30	GTGGTTGATGACTGATCTCATGATCCATAG
KNB46827_1	31	GTATATTCTTTCTTTCATTCATTTGAATTAG
KNB46827_2	28	GTAATCCTATTGAATAGTTCTTATCTAG
KNB46827_3	29	GTTGGTGAAAGAGTGTTATTGAAGAATAG
KNB46827_4	28	GTATGATTATACTACTGTTCACCAATAG
KNB46827_5	30	GTTTCTCCCACTCATTTGTTTCACTCATAG
KNB46827_6	17	GTGAAAATGATTGATAG
KNB46827_7	25	GTATTTGGATTATTTCGAGATTTAG
KNB46827_8	30	GTTGGTTTTCCTATTCATTGTAATCTGTAG
KNB46828_1	31	GTATAATTCCTATCTACTGAATGAATTGTAG
KNB46828_2	32	GTATCGATATATCTCCTTTTTCTTATCAATAG
KNB46828_3	19	GTAGAGCATTCTGATGAAG
KNB46828_4	27	GTCGAGCTAGTTATGAGAGATGAGTAG
KNB46828_5	28	GTAGGGATATGATGCAAGTTTCACGTAG
KNB46829_1	24	GTAAGCTTCCCTTCCAAAGACTAG
KNB46830_1	62	GTATAAAAGGTGAAGAATCACCGATTCTGAATGTAAGAATTTTTCGAAGTGATAGTATTTAG
KNB46830_2	29	GTATAATTGCGTTTACCCTTGAATTGTAG
KNB46831_1	32	GTAGGAAAGTGGATCTTGTTGAACTAAAATAG
KNB46831_2	36	GTATGTAGCGAGGAATATTTGCGAGTTATCTTATAG
KNB46831_3	29	GTAGGCATAACTGGAGTTTGTGATTGTAG
KNB46831_4	31	GTAGTTTTTTGTGGCTTATAATTATCTGTAG
KNB46831_5	30	GTATTCACTGGAAAGTAATTTGAACTCTAG
KNB46832_1	29	GTAGTTACTGGAATAGGACTTTATTTGTA
KNB46832_2	30	GTGAGTGAAGGAGATGAGAATGAAGGTCAG
KNB46832_3	28	GTAGGTGTGAACAATGATTGAGAAGTAG
KNB46833_1	32	GTAGTTCCATTTTATGGAATGTCAGAAATTAG
KNB46833_2	30	GTATCTTATATTTTAGAATAACTGAAATAG
KNB46833_3	28	GTACTTGTCTCCTGATAGTCTTCAATAG
KNB46834_1	32	GTTGCTATCTAGGTTTCCCTTTTCATCTATAG
KNB46834_2	30	GTATGTTTTGTATTTTCGTATTACGTGTAG
KNB46834_3	29	GTTTTCATTTTCTCTTGATTTAAACTTAG
KNB46834_4	30	GTTGCAGTGACCATTCTTGCTTAGTCATAG
KNB46834_5	30	GTAAAGAAAATTAATCGATATTCATTCTAG
KNB46834_6	29	GTAGGACTTCATTGTTTCTTTGATTCTAG
KNB46834_7	31	GTATGAAGTTTTCTTCTAATGACAGAAATAG
KNB46834_8	29	GTGAGAATAGAATTCTGAGTTAAGGATAG
KNB46834_9	30	GTTATTATGAAATGCTAAAATCATCCTTAG
KNB46834_10	31	GTACATTAAACGATGAGAGAGTGATGGATAG
KNB46834_11	30	GTAGGAAATGAAGAGAAGAATGAAAAATAG
KNB46835_1	30	GTTCAATCGTTTTGTTTCTATAAGTCATAG
KNB46835_2	30	GTAAAATTCCTTTCTTTAAGTCATAATTAG
KNB46836_1	47	GTAAGAGATGGTTATTTTGGTGTGATTCTCAGGTTCATTTGGAATAG
KNB46836_2	36	GTAGGCTTCGGTACTATTTTCATGCTAATATTGTAG
KNB46836_3	31	GTAGGTAATGTGTGGAATACTTGATGGTTAG
KNB46836_4	24	GTAATGATAGAATTTTATTTGTAG
KNB46836_5	29	GTAGCTCTTTGTAATCGTTCTTATTATAG
KNB46836_6	22	GTATTCGTATCAAATCTTTGAG
KNB46836_7	30	GTATGATCATGCAATTGGTTTTTTATCTAG
KNB46836_8	33	GTATTAATCTTATATTGTTTGATAATTCAATAG
KNB46836_9	30	GTAGAATCATGTGGACTTGTTGAATTGTAG
KNB46836_10	100	GTGAGAGTGTATGATGAGGGTGTGAATGAGAAAGGTGTGTGAGTGTGTGAATGAATGAGGTGATAACTATGAGAATGATGTGGTGTGTGGTGAGTGTGAG
KNB46838_1	30	GTAAGTACTGAAATTATTCTTGATGCATAG
KNB46838_2	31	GTATGGTTAAATGTAACATGGTCACTTGTAG
KNB46838_3	32	GTAATAGCTACGATATATAAGTTTATGGATAG
KNB46839_1	31	GTAAGTTGTTTCTCATGTCACTGATTCTAAG
KNB46839_2	32	GTTCTTGTTGTAAATATCTTTTGATATCCTAG
KNB46839_3	30	GTACCATCTCTTTTTCTCCTTTATGACTAG
KNB46840_1	30	GTAGGTGATTGTTGATACTGTTCATAGTAG
KNB46840_2	31	GTACGGATATGTGAGTAGAGAATTCGGTCAG
KNB46841_1	33	GTAGATCTTGCATTCTGGTACCTTATGGATTAG
KNB46842_1	51	GTTGCTTCCTCATATTCTAGCAGTGATTCTGATTTTGTTTATGAAGAGTAG
KNB46842_2	12	GTTGAGAATTAG
KNB46842_3	30	GTAATAGTGCTGTAGACTGTTCAATCATAG
KNB46842_4	30	GTAAGATTGGAAAGAAAATGTGAATAATAG
KNB46843_1	30	GTTTGTATTCGTATCAATTGATCATTGTAG
KNB46843_2	30	GTAGGAGAATGAATTTGAATAAATCGTTAG
KNB46843_3	30	GTAGCTGTGAATACTAGGTTTGAGTTATAG
KNB46843_4	30	GTTGGCATATGAAAAGAATTTGATGGATAG
KNB46843_5	30	GTATGGACTAAGTCGAAGAGTAATTGATAG
KNB46843_6	16	GTTGGGTAATGTATAG
KNB46844_1	35	GTAGGGAATTGAGTACTATTCTTTGTAATTTGCAG
KNB46845_1	30	GTAGTTCTATTTGTTGAGAATGAGGAGTAG
KNB46845_2	28	GTAGTATTTATGGGGAGTGTGAATGTAG
KNB46845_3	29	GTAATTCTTCAGTTGTCTGAATAGCATAG
KNB46845_4	31	GTACGAAACACTAACAGTCAGTAATCAGTAG
KNB46845_5	30	GTATGATTTCTTCATTTTAATAATGAATAG
KNB46845_6	28	GTAGCACTACTCCTAGTCTTTCATCTAG
KNB46845_7	30	GTCCAAACTGAGAGTACATCTAATAAATAG
KNB46845_8	31	GTATGGGATGAAGGGGAGACTTGATAGATAG
KNB46846_1	33	GTGAATTGTTAGGATTTGGAGTTATGGGTGTAG
KNB46846_2	31	GTAGAATATATTGCAGCAGAATAAAGGATAG
KNB46847_1	23	GTTTTGGTTATATAATGGAATAG
KNB46847_2	29	GTAGATATATGCAATTGGATTAACATTAG
KNB46847_3	30	GTATCCATTTCTCTCTATTCTCTCACATAG
KNB46847_4	30	GTATATTTCTTTTCAACATCTTATCTCTAG
KNB46847_5	29	GTAGAATCAATCAATGTTCTCTCATCTAG
KNB46847_6	31	GTCGGTAATTGAAGTCATCTTTTATAAATAG
KNB46847_7	30	GTGGTGATTGATAGAGTGAATTATGAATAG
KNB46848_1	34	GTGAGTTTCTTTACTGAACAGTTTTATTCTATAG
KNB46848_2	33	GTACTTACTGAAAGTGTTTTGTCATGTGTGTAG
KNB46848_3	29	GTAAGTAGTTTGTTTTCTCTTTACCCTAG
KNB46848_4	52	GTGGAAACTAGTGAAAGAACTGTATTCTTGTGTATCTGTGTTGAAGTCCTAG
KNB46848_5	31	GTAGGAATTGAACTTCCATGTTGATCTGTAG
KNB46848_6	31	GTGAGTATAGTTTGTATAAACTGATGTACAG
KNB46849_1	31	GTAGAGAAACGAATGACTTAATAAGAAATAG
KNB46849_2	31	GTAGATACATGCTTTATTGTGTTATAAATAG
KNB46849_3	30	GTATATGTTGTTTTAGTAGTTTTCACATAG
KNB46849_4	33	GTAGTAAGAAAAAGAGAAGGAAGTGAATAGTAG
KNB46849_5	30	GTATGCTTGGATTCTCCTTATGATCCCTAG
KNB46849_6	30	GTAAGAGAATGGGAATAGAATGATCAATAG
KNB46849_7	31	GTACAATGCGAAACTGGTTCTTAATCGGTAG
KNB46849_8	31	GTGGAATTCCATTATTCGGCTAATCTTGTAG
KNB46849_9	30	GTAATTCTTTCCAATCTTTCTAATCTGTAG
KNB46849_10	30	GTATGTTCTTTGTGTTCTTCTCATCATAAG
KNB46849_11	30	GTATATCTTACATTCGTCAATGAGAGATAG
KNB46849_12	30	GTAAGAGTGAGAGAGAGCATTGATGGGAAG
KNB46849_13	29	GTAAGATTGAAAGGAGAATATGAATGTAG
KNB46849_14	29	GTAAGAATGATGTGATGGATTGACTGTAG
KNB46849_15	29	GTGAGAGATGAAGTATGGATTCATTCTAG
KNB46849_16	30	GTATTTGAGTAAAGATGTAATTACTCTTAG
KNB46849_17	30	GTTCTTTTGTTACAATCCAATTAGTTGTAG
KNB46850_1	31	GTAACCACCATTTTCCAGATGAAATATATAG
KNB46850_2	15	GTATCTGACTCATAG
KNB46850_3	31	GTATGATTCATTTGGCATTGTTTGATCATAG
KNB46850_4	21	GTATTAATTTGTTCATTCTAG
KNB46850_5	21	GTAATCGTGATGGATACATAG
KNB46850_6	30	GTTTGAGTTCTTCTTATTGTTAATGCGTAG
KNB46850_7	11	GTATTTGCTAG
KNB46852_1	34	GTAATTCAGTACAAACTGATATTTGATAAAGTAG
KNB46852_2	32	GTATTGGATGGTATAGCACTATTCATCTATAG
KNB46852_3	29	GTATAAGATTATGTGTCTTTGCATTGTAG
KNB46852_4	30	GTATTGAAACAATTTTGGGATTAGAAGTAG
KNB46852_5	30	GTACATTGGTTTCTGGTGTGTTTCACATAG
KNB46852_6	30	GTACAATCAAATATTGAGAATAAGTGTTAG
KNB46852_7	30	GTTAGGGTCTAATGATTGAGTGAGTGATAG
KNB46852_8	30	GTGAATTCCATTTATTCTCCTGATTTATAG
KNB46852_9	13	GTCTTATTTGTAG
KNB46852_10	29	GTATGCTAAGGGGGTGGGGTAACAATTAG
KNB46852_11	30	GTATTTCCATAGAAGAATGATTATTCGTAG
KNB46852_12	30	GTTGGTATTAAGAGATAAGATGACTTGTAG
KNB46854_1	30	GTGGGCATTATGAAATAGACTAATGTGCAG
KNB46854_2	29	GTATGATTTAAGGAGAGTTTGTGACATAG
KNB46855_1	31	GTATGTTCTATTTCTAACACTTGACATGTAG
KNB46855_2	62	GTAGACGACAAACAATGTTGCTCATTTCTCTTTGTAGGGAAACACCATTTATTCCACCTTAG
KNB46855_3	30	GTTGTTCTCTTATAATTCACTCACACATAG
KNB46855_4	30	GTAATCAGAATTCGAAGGAATGAAAAGTAG
KNB46855_5	30	GTATGTGTAGAAATATCCTGTAATTGCTAG
KNB46855_6	108	GTAATATATATAGGTAGAGTTTAGTGCAGTGACCTTTTTCTATTGTCTATATTGTTCATTCCGACTAGTGCTGTTTAAGTGATAATCGAATGTATCTGTGATGCATAG
KNB46855_7	30	GTAAGGGATTTGGAATTGCATATATTCTAG
KNB46856_1	51	GTTCGGATGTATTATCCTGACGTACCAACTCGTTTGTATTCTGATGCATAG
KNB46856_2	30	GTGATGTTTAACCGAGGGGCTTATTCCTAG
KNB46856_3	31	GTAATTTGACAACATTGCATCTGATTAATAG
KNB46856_4	30	GTCTGACTTGAATCTTTCCATCAGCAATAG
KNB46856_5	30	GTTGGGATCATTAGAGGACATGAATTATAG
KNB46856_6	28	GTAGGGAAAATGAAGACTAGTTATGTAG
KNB46856_7	31	GTAGAGACTATTTGTGAAATACCATTATTAG
KNB46856_8	30	GTGAGTATCGAGAATGAGTCTGATGGGTAG
KNB46857_1	30	GTAAGAGGAATGATAGAGTGAGGATTCTAG
KNB46857_2	41	GTGAATATTTTGGTATAGTAGTTTAGGATTATTAAGCATAG
KNB46858_1	30	GTACAAATCATATGGATAAGTGATGGATAG
KNB46858_2	32	GTATGATTAGTCGTCTTATTTAAATCATCTAG
KNB46858_3	29	GTAAGTATGTGGTGATATATTCATTCTAG
KNB46858_4	30	GTTTGAATTATTGTTGTATCTAATTGAAAG
KNB46750_1	33	GTGAGTTATAGAGTTTCATTTCATTACAACTAG
KNB46750_2	32	GTACCACTGAATCTGTAGGTTGATGTGAGTAG
KNB46750_3	30	GTGGATATGCTTTTGGAGTTTGACATGTAG
KNB46751_1	20	GTTATTGTGATAAACCCTAG
KNB46751_2	26	GTTTGATATCAATCTTAGGTCGGTAG
KNB46751_3	30	GTAGGTCTATTGATTTTCAATTACAAGAAG
KNB46752_1	31	GTACTCTTTCTGGAATTCCATTATTCAGTAG
KNB46754_1	79	GTACTCTTTCGTTCGTACTATCCACACCGGATATCGAAGTTCGAACGAGAGTACAATTTGAAATATTTATATAATGTAG
KNB46754_2	28	GTACACTTGCTGTTCTGTGATTATCTAG
KNB46754_3	30	GTCTTATTAGTTGATCTTTCTTATTTCTAG
KNB46754_4	29	GTAATGAAAACCAACCAATTCTTAAATAG
KNB46754_5	34	GTTTTTATTTCCTTTATCCCATCCTCTATTATAG
KNB46754_6	34	GTAGTATGACTTATTTGATACTAATAAGATGAAG
KNB46754_7	30	GTATATTCCTTTGCATTGAATTAGTAATAG
KNB46754_8	31	GTTTGGGAATTTTATTCGCATCATTGTCTAG
KNB46754_9	30	GTAGATGATTGTATGTAGTGTGACTTGTAG
KNB46754_10	31	GTTGTTTTAACTGGTTTAAGGTAATGTGTAG
KNB46755_1	31	GTGAAGATTCATTCATAATGGTGATGGATAG
KNB46755_2	29	GTATGTGTCCTATACTTTTTCAACCATAG
KNB46755_3	27	GTACAATTATTTGGAGATGATCTGTAG
KNB46756_1	29	GTATGATATAGTGATGTTTCTCATTCTAG
KNB46756_2	30	GTACAGATAGCATTCCTTACTGACTCGCAG
KNB46756_3	29	GTGAGATTGTGTGTTGTTTGTAAAAGTAG
KNB46756_4	30	GTTGGTTTCTTATTCTTGAATGAGCTATAG
KNB46756_5	29	GTATATGCTGCTCATCATTTTCATCATAG
KNB46756_6	30	GTATCTATTCATATTAGTGGCGACCAATAG
KNB46756_7	32	GTAGTATGGAATGTGGAGAGAATGGATTGTAG
KNB46756_8	66	GTATTTGTTAGAATAGGAATACCGAAACGTTGTCCGGACGGTTGAAAACTTATTGTTTTTGGTTAG
KNB46756_9	34	GTGAGATTTACTCTGTTTGTCCTAATTCTTTTAG
KNB46756_10	29	GTACCACGTGTGCTTTTTATCTAATCTAG
KNB46757_1	31	GTTGAGATGTAGGTAATTCCCGAACCCAAAG
KNB46757_2	35	GTACAACCGCTTGTGTGGAATTGTAATTAGTATAG
KNB46757_3	60	GTTTCTCTTAACCGACCGTATTCAATGAAGGTGTTATAGATTCATGAGTATAATTGGTAG
KNB46758_1	32	GTAGGAAATGTGTTCATTTCGATGATTTCTAG
KNB46758_2	30	GTGATTATTAGGTGGATGGTTTATATCTAG
KNB46758_3	30	GTTGCTTTTCTTTTTTGCCTTTATGTTTAG
KNB46758_4	31	GTACTTTGATTCGTTCTATAACTATCCCTAG
KNB46759_1	31	GTGAGATGAACATGATAATTGTTATTTGTAG
KNB46759_2	30	GTATGGGTGATCTCTGATTGTAATCTTTAG
KNB46759_3	32	GTATGTGTCGATAGCATCCTTCATGATTCTAG
KNB46759_4	27	GTTTTGATGATTTCTTTTCATTGATAG
KNB46759_5	31	GTAGGAAGGATAAAGCAATATTTATACCTAG
KNB46760_1	76	GTAGTGTACTGTGGTCGTAGCTGATTTGTAGCTCAAGCAGAAGCTGGAGAACAAGCACCACAAGCTGCACCTCAAG
KNB46760_2	30	GTCAGAATTTGGATGTCAAATTATTGGTAG
KNB46761_1	29	GTAAGTGTGTGGATGTTTCTTGAAAATAG
KNB46761_2	29	GTACGATAATGACCTCATTTTTATTGTAG
KNB46761_3	32	GTAGATGTGTCGGATATGATGATGATTGATAG
KNB46761_4	30	GTAAGGGATACTTGATAGACTGATCTCTAG
KNB46761_5	30	GTAAGAATATGGAGTCTGTGTGATGATTAG
KNB46761_6	30	GTAGGAGAAGGATTGAATACTGATGAATAG
KNB46762_1	33	GTAGAACGAAATCAAAAGTGGATAAGAGTCTAG
KNB46762_2	29	GTAAATCTATTCCCGTGTTTTGATCTTAG
KNB46762_3	28	GTAGTGACACCTGGATAGTAGAATGTAG
KNB46762_4	30	GTGAGTGTGCAAGGTGTGTATGATATCCAG
KNB46763_1	19	GTTTCGTATGATACCGTAG
KNB46763_2	29	GTAACACAATGAATGGAGTATGAGTTTAG
KNB46763_3	29	GTAGAGTAATAACATTAGATGAAACCTAG
KNB46763_4	29	GTACTTCCGATATAATATATTACTTGTAG
KNB46763_5	29	GTATGAATGGGAATTGGGATGATATATAG
KNB46763_6	35	GTTACGTGATATTCTAATCTTTGGATAAGAAGTAG
KNB46764_1	49	GTAGAGTCTCAACAGACTATATGCTATTGTAGTGTTGATTGATTGATAG
KNB46764_2	30	GTGTGTTTGATTGAGGTTTATTACGTATAG
KNB46764_3	30	GTGCAAATTGAAATATGGAATTACAACTAG
KNB46764_4	30	GTCTTCTTGATGTAGTTGAATGACTCATAG
KNB46764_5	30	GTATGTGTAGATGAACTTAGTAATAGGAAG
KNB46764_6	30	GTAGGAATTGGAAAAGGGAATGATGATTAG
KNB46764_7	30	GTAGTTTATGGATCTGTGTGTTAGATGTAG
KNB46764_8	30	GTAGGTATGGAAGGATGGGTTGATGGATAG
KNB46765_1	32	GTTTGAATTCTCGCTGTAGCTTCATCTTGTAG
KNB46765_2	36	GTATCTTTCCATTCATGATTTGTTCTTATGAAATAG
KNB46765_3	29	GTAAGCAATATCTTCTTGTTGACATGTAG
KNB46765_4	31	GTAGTTTATTGTTTCCATTCATCATCTTTAG
KNB46765_5	30	GTAGGTATCATAACACTTGATGACGAGTAG
KNB46765_6	30	GTATTATCTGTCTTTCTGTTTGATCTCTAG
KNB46765_7	94	GTATACAGGTTATGCATTTTGGGTTATATCGGATGCTTATGGATTTGACATTCCACATCCACCGTTGATTTTGGTAATAAGCATTATTCTGTAG
KNB46766_1	31	GTATGCTTCTACATGGTTGTATTAAATAAAG
KNB46766_2	31	GTATCTGCGACTAGAGGAAGTCATAGGATAG
KNB46766_3	30	GTACCATTGTATTTGTTGTGTTAAAGGTAG
KNB46766_4	30	GTGAGAATGAAAAGGAGCAATAAGTTGTAG
KNB46767_1	30	GTTGCTAAGTGATCTCTTAGTAAGATGTAG
KNB46769_1	36	GTGGGAATGATAGTTATAAGCAATCATAATAATTAG
KNB46769_2	31	GTAGCATTTGGATATTCCAAGTTATGGGTAG
KNB46769_3	30	GTATATCTTGGTAAGATGAGTTATTCTTAG
KNB46769_4	30	GTATGTGTGTTGAGATGTACTTCCTTCTAG
KNB46770_1	31	GTTTGCTGCCGCTATTTTGTCTCATTTGTAG
KNB46770_2	30	GTGTGTTTTCTCTCCTTTCCTCATTTGTAG
KNB46771_1	63	GTGACAAATCTGGCTTCTTTGCTACATACAAGGTAAACTATGCTATTTTGGAAACACAAGAAG
KNB46772_1	32	GTAGTTGGAGAGACTGAGGGATTACCGTCTAG
KNB46772_2	33	GTTAGATCTTCTGAGTTATACAGTAATCTGTAG
KNB46772_3	30	GTAAATATTCGGATACTAAGTTATGTGTAG
KNB46772_4	29	GTAGGGATTGGGGATATCTATGAGTGTAG
KNB46773_1	31	GTTATTGGTGGATGATGTGGATGAGTTGTAG
KNB46773_2	29	GTAATCTCTTCTCATCCTCCTAATTGTAG
KNB46773_3	29	GTAGGAGCTATAGAATCACTTAATAGTAG
KNB46773_4	30	GTCAGAGAAATGAAAATGATTGATTCAAAG
KNB46773_5	78	GGTATGATTTAGAATTGGATATGATATGTAGAAACATTACATTCGGAGTAATTGTGAATTGAAGAACTTAACTCTAGC
KNB46773_6	33	GTTCTAAATATCCTTGAATTTCATCTATTCTAG
KNB46773_7	44	GTCAGAGCCTCGTCGTATTGTTGTTCTGTTGACTTTACTTGTAG
KNB46773_8	30	GTGGAACTTCCTATTAGGAGTGATATGTAG
KNB46773_9	32	GTAATTGTTTGTTCGATAGACGAGATGAGCAG
KNB46773_10	30	GTAATCTCTCTGGACTGTTCAGTATCATAG
KNB46773_11	30	GTGACAGTTGAGAAAGTGATTGATTAATAG
KNB46773_12	31	GTATTTGGGTGGTATTGATAAGTGAACGTAG
KNB46773_13	32	GTATCCCTTTTGAATTGCTGTTGATTATGTAG
KNB46773_14	60	GTTCTATTGTGTATTGTGTGTTTGTTAAGAATCTTTCACTGATTTGGGATATCCCATCAG
KNB46773_15	31	GTACTGTAGCTAGTTGGTCCATGAATTGTAG
KNB46773_16	31	GTAGTTGTGAGATTTATATTTTCATTCAAAG
KNB46773_17	30	GTGAGAGAAAGGTGTTGAAGTGAGGGTTAG
KNB46773_18	30	GTAGTTACGTGGAATTTAACTGATTTACAG
KNB46773_19	27	GTAAGAAATGCGAAGTGGTGCTAATAG
KNB46773_20	29	GTTGGAGAATGAAAGTGAATTAACCCTAG
KNB46773_21	25	GTCGACAGTTATATTGTGCTTTAAG
KNB46774_1	29	GTATGACTCATTCCTCGAATATTATGTAG
KNB46774_2	30	GTACTGTTTAACAGAATGGGTAATAGATAG
KNB46774_3	30	GTATTATTCTAACGTTTCTCTAACAGATAG
KNB46774_4	30	GTGAGAGAGAACAGATTGAATGAGATGTAG
KNB46774_5	29	GTAAGGAAAGAGAATTGAGTGTCAAATAG
KNB46775_1	32	GTACAGTTGATCTTGACTGTATTATTGTTAAG
KNB46775_2	30	GTTGTGAAATGGACAAGATTTCATATGTAG
KNB46776_1	30	GTTTGGATGATGATACCAAATGATCTGTAG
KNB46776_2	69	GTAGTTCATTATTGTGTTGGATATCTCCAACATTGCTGTTAACTATGGTAATCAGAGATACTGCTGTAG
KNB46776_3	31	GTTCTAGTTTGGTTGGATCCTTGATCTCTAG
KNB46777_1	40	GTAGGACAAAATGTTATGTTTTATGGATTAGGAGGCTTAG
KNB46777_2	32	GTAATTGGTGTATAGTGCTTCTGAATGAATAG
KNB46777_3	31	GTATAGTACAGGGTTTGATTTTGATTGGTAG
KNB46777_4	31	GTGCGTTCTGAATGCAGTATTTGAGTTGTAG
KNB46778_1	30	GTAGTTGTTCTTATGGTGTATTACTCCTAG
KNB46778_2	21	GTGTTGTATGATGACTCTAAG
KNB46778_3	19	GTTGCTGAAGGTCCTGTAG
KNB46779_1	23	GTAACTTTTGTGTAACTGTATAG
KNB46779_2	33	GTAGAGTGGAGAGGATTTGTCATAATCGAATAG
KNB46779_3	13	GTTTGATATGCAG
KNB46779_4	30	GTATTCATGAGAGAGTAATATGATGATTAG
KNB46780_1	38	GTTTTCTTTGTTTTGAGATGATAAGTAACCAATTGTAG
KNB46780_2	34	GTTGTTTCTATTGGTGGTCGTGTAATATTCGTAG
KNB46780_3	45	GTAGATGGTCTTCCTGTTTGTTGATCACTTTTTGTTCATGAAGAG
KNB46780_4	34	GTATGCAATAGGAATGTGTTGTTATAATGATCAG
KNB46780_5	30	GTACATAGTGTTGTATTCTCTTTGATGTAG
KNB46780_6	30	GTAATGATACAACTCTACAGTATGATATAG
KNB46781_1	31	GTATGAAAATATTATGTCCCTTAGTGATTAG
KNB46781_2	30	GTTCTTCTTCTTCTCTTTTCTCATCTTTAG
KNB46781_3	30	GTTTATATGGTGGATTGGGATGATATGTAG
KNB46781_4	31	GTATGGATCTACTATTTTTCGTTATTGTTAG
KNB46782_1	31	GTTAGAGTTTATATCGATAGTTATGGTGTAG
KNB46782_2	30	GTCTCGATGAATCTTTTTTGTGACACATAG
KNB46782_3	30	GTAGGAGAGTGTACCTAATCTTAGATCTAG
KNB46783_1	31	GTGTGGTGATTCTTCCACTTCTCACTTTGAG
KNB46783_2	29	GTATGTGTTAGTATCTGTTTTTACTTTAG
KNB46783_3	30	GTATTCCAAGGTCGTCATGATCAGTCATAG
KNB46784_1	11	GTTAGGGTTAG
KNB46784_2	16	GTTATGGGTTTTGTAG
KNB46784_3	113	GTGATAAATGGTGAGTAATCGTCTTTTGTTGAGTGCAATTCAGGGAAGGTGTTTCTCTTCCATCCGTTGAATGAGGCTTGTGCTGAAGGAATACGTTCCTTATTTGCTTGTAG
KNB46784_4	52	GTAGGCCTCTTGTTGTCTTCTCCTGGTTTTTGGTAGAGTAATCGTTTTGTAG
KNB46785_1	25	GTAGGGGTTCTAAAAAGGAGGAAAG
KNB46785_2	30	GTGAGTTTTGATGTTGGTGTTAATGAACAG
KNB46785_3	29	GTAAGCAAGAATGAGAGGATTCACTCTAG
KNB46785_4	30	GTGTGAATAGGTCATTGGATTTATAGATAG
KNB46785_5	30	GTAGCAATAGAGTGGGTGAATGAGATATAG
KNB46785_6	30	GTAAGTGTAGAAGAAGATTGCAATGAATAG
KNB46785_7	29	GTCGATTTGATGAATGAAATTAAGACTAG
KNB46785_8	24	GTAGTATGAAGAAGTCACAAATAG
KNB46785_9	31	GTATATTCTTGAATTGAAGAGTGAAGAATAG
KNB46785_10	28	GTAGGGATCAAATGAGAGTGTCAATTAG
KNB46785_11	32	GTAGAAGCCTAAGTCATTCTCCTTATCTATAG
KNB46785_12	31	GTGAGAACTTGAATATATGAATCATTATTAG
KNB46785_13	29	GTAGGGATCATGATCATGATTGAGTGTAG
KNB46785_14	30	GTGAGTGTTATGTGGTAATGTAATGAGTAG
KNB46786_1	31	GTATGCTGATAGTATCATTGGTTATGAATAG
KNB46786_2	18	GTGTCTTTTTTCATTTAG
KNB46786_3	30	GTACGATTGAATGCATATAGGCATGTATAG
KNB46786_4	26	GTTATTATTGAATGGGTTAACTATAG
KNB46786_5	30	GTTGGATCGTTGTATGATCGTGATATCTAG
KNB46787_1	31	GTACAAATCGGTAGGAATGGATGATGTGAAG
KNB46787_2	30	GTACCTAGAATGTTGTTAATTTGATTGTAG
KNB46787_3	30	GTAGGTAAGGATGAGAAAGTTGACATGTAG
KNB46787_4	30	GTTGGATATGAGAGAGAGAGTAACAGGTAG
KNB46787_5	30	GTAGAGATGAAAAGGAGATATGATGAATAG
KNB46788_1	31	GTGAGTGATGATCACATCTATGATTGTTAAG
KNB46788_2	29	GTATGCATTCACGATTCTTTCAATGGTAG
KNB46788_3	29	GTAAGGTTTCCAATCTCTTCTCACTATAG
KNB46789_1	33	GTGGGGAATGGGAGATGTTTTGTCATCGCATAG
KNB46789_2	31	GTAAGAGGAATGGCTTCTAGTTGATGTCTAG
KNB46790_1	15	GTATCTTATTTGTAG
KNB46790_2	33	GTTGGATCTTTATGTAGGATTATGATAATATAG
KNB46790_3	31	GTGAGATTTCCTTCCATTATTGATTCGTTAG
KNB46790_4	31	GTGCTCTTGCTGTAGGTTTATTCATTAGTAG
KNB46790_5	30	GTTGGAGTATTGATTGGATTTGATATGCAG
KNB46790_6	30	GTAGTCGTAGAATGGAGTTGTGATTCATAG
KNB46790_7	35	GTCTGAGTAATCCTTGAAGGATGGATTCATAGTAG
KNB46790_8	29	GTAGGATTTGGGTGGAGAGTGAGACATAG
KNB46790_9	30	GTAAGAATGAATGAGAGAAATGAGGTCTAG
KNB46790_10	31	GTAAGAGGGATGATGAGACTGTAACGAATAG
KNB46790_11	25	GTTATGGAAGTAATGTAATAGCTAG
KNB46792_1	34	GTATGCCTACATGCTATAAGATATAATGTTATAG
KNB46792_2	31	GTAAGCAAGTTCTTACTCCCATGATGTAAAG
KNB46792_3	29	GTAGTAGAGTGGTCCTAATTTTACACTAG
KNB46792_4	29	GTACGGGTCATTATTGTCTATGATTCTAG
KNB46792_5	31	GTATCAATCAAATTATTCATCTTACGTCTAG
KNB46792_6	31	GTAAGTGGTTCTGTATTTCCATGAGGGCTAG
KNB46792_7	30	GTTTGATCTGGGAGGGGATATGAGATGTAG
KNB46792_8	30	GTGGGAGTCATTCGAGGGTATTATGCATAG
KNB46792_9	73	GTAAACAAGAATAAGTCTCTGTTTGTTAGTAATAATCTGTCATCTGTTGTTGCTATGTCGAGTTTACAGCTAG
KNB46792_10	34	GTATTGTCTGATTCGTTGGTAACTTAGTCTCTAG
KNB46792_11	30	GTAGTGCATTGTGACGTTTCTTGATTATAG
KNB46792_12	30	GTAACAATAGGATTAGAATCTTATTTCTAG
KNB46792_13	30	GTAGTTTTCTTTGCTGTCTTATAGTCTTAG
KNB46792_14	30	GTAGTCTCTGAAGCATTTCATTAGTTATAG
KNB46792_15	29	GTAACTCTGTTGTGGATGTATGATTGTAG
KNB46792_16	30	GTGGATATGAGTGGATTGTCTCATAGGTAG
KNB46793_1	30	GTATTTGATAATATATGACCTGTTGTGTAG
KNB46793_2	30	GTAGATTGTAATCTGTGGCTTCAAGTTTAG
KNB46794_1	28	GTAACTTATTCTTGTAGGGTGGATCTAG
KNB46794_2	31	GTAGAGCATTATTGGGCTTACTAATGATCAG
KNB46794_3	31	GTATGATTTGTAATTTATATATTATTAGTAG
KNB46794_4	30	GTTTGAAGATAGAGAATGACTGATAGAAAG
KNB46794_5	30	GTGAGTGATCCAGGAGAGTATCAGGTCTAG
KNB46794_6	29	GTATCAATATGAAGAGTGGTTGATCGTAG
KNB46794_7	29	GTAGAATAATTGTATCTATCTCAGCATAG
KNB46794_8	33	GTACTCTTTGTTGATAAGGAAACTGATCTTCAG
KNB46794_9	29	GTACTCTTGTGTCTCTTCTCTCATAGTAG
KNB46794_10	30	GTGAGAATGTATTCGGTGTCTGATTTCTAG
KNB46794_11	30	GTGAGGATGAGGGGAAAGAATAATTGATAG
KNB46795_1	34	GTAGGACTATGAAGAAAGAGAAATCATTGTATAG
KNB46796_1	33	GTGAGGTGTATGGATGTTGTATCTCATGTATAG
KNB46796_2	30	GTAGGAATGAACAGAAAGAGTTATGTTTAG
KNB46796_3	31	GTGTGGAGTTGATTCGAGGAGTGATGTTTAG
KNB46796_4	30	GTATGGATTTGAACTGGACATGATTTTTAG
KNB46797_1	30	GTTTTTCTTTCTCATTCTTGTTATGTGTAG
KNB46797_2	28	GTCATTTTTGATTTCTGGTTTTATTTAG
KNB46797_3	30	GTATGAGACTGAAATATGACTCATTGATAG
KNB46797_4	30	GTGAAATCGAGTGATGGTGCTGATGTGTAG
KNB46797_5	67	GTTTAGTAGTTTTCTCTTGTTTGTTCAGATCCTATGGTCTTTTGATTTACTTTAATCTCATTTGTAG
KNB46797_6	30	GTGAGTGTTTTAGATCCTCCTAATATATAG
KNB46797_7	30	GTAATAATTGAAGGACAAGATAATGTGTAG
KNB46797_8	30	GTACATCTCTTTGTAGTATGTAAGCGTTAG
KNB46797_9	117	GTAGGGAACATGGGAGTGTATAGAAGAGATTCATCCAGATGCTTAGTTAGATAATGGATCTTGTTTGTTATGTTTCCACGTTTCCATCTTTTTTGTAATTGATTTTCTAATGGCAAG
KNB46797_10	31	GTATGGATATGCTTTACTGCTAATGTTCTAG
KNB46797_11	31	GTAGTTAAATAAGTGAAATCCTGATTTATAG
KNB46797_12	30	GTTGGATATAAGTGTACTTTTCATGTTTAG
KNB46797_13	30	GTAGGAATTCAGTTGGGTGGTGATGAATAG
KNB46798_1	32	GTAGGGCCTATTCTAAAGTTTTCATGGTACAG
KNB46798_2	71	GTTCTGGAAGTGCTGATGAAGAAGGTAGTTTTTCATTTTCAATATTGATATACAGTGAACGAATATGGTAG
KNB46798_3	32	GTATGTTCAGTATTAGATTGTGATGGATGTAG
KNB46798_4	128	GTCGGAATTGGACTGAAACCTAATTTTTTAGCATATTTTAGATTACGAAAATGAAGATAGTATGATGAAACGAGATTATTCTGCATTTTCGATGGATGTACCTTTTGTTCATTCCTCTTCATTTCTAG
KNB46798_5	30	GTACAACTGGGATCTTCGAGTGATGGATAG
KNB46798_6	29	GTAGAGAAAGAATGATTGTTTAATACTAG
KNB46798_7	30	GTAAGAATTGAGAGAATGAATAATGAGTAG
KNB46799_1	30	GTAATCTCCAACTGAACCACTGATGAATAG
KNB46799_2	30	GTACTGTTGTTGTTAGTGATTGAATGATAG
KNB46799_3	30	GTGGTAACATGAAGAAGTAATAACTCTTAG
KNB46799_4	31	GTTTGGATACTGTGTGTCATTTAATATCAAG
KNB46799_5	29	GTAAGAAATGAATTTAGAGTCTCAATTAG
KNB46799_6	30	GTGATTTCAGTGAGATGCTATGATGAATAG
KNB46799_7	70	GTAGAAGTGATTCATGATTATTACTTAGGGATGTTCAGATGTATATTGTGATGATTCTGCTACTCGTGAG
KNB46799_8	30	GTATTTCTCTCTACTAAGTATCATTCATAG
KNB46799_9	30	GTCTTTCTGTTTTCTTCGTATCACCTGTAG
KNB46799_10	30	GTTGTGATACATTTTGATCTTGATGTATAG
KNB46800_1	32	GTTTGGTTTGAATATTGTTGAATAATGTCCAG
KNB46800_2	31	GTAACTCATAAAAGAGAAGAATAATGTGTAG
KNB46800_3	31	GTATGAATGAATGACATTTGTGATGTGTTAG
KNB46800_4	30	GTAGGAGAGAAGGGAAGAGGTAAGATATAG
KNB46800_5	138	GTAATGAAAACCTATTCATTTCCCGCAGTTATCCAACAAATCCGTTGGAATCCATCTCCATTGTTGAGTGATGTGTTGGCTGTGGTATGTGATTCAACGGTGTATTTCCTGGATACAGAGATGAGTGGGAATGAAGAG
KNB46800_6	30	GTAGGAATGAGTGGAGGAAATGATAGAAAG
KNB46800_7	31	GTGTGTTATTAGAATCATGTATGATGAATAG
KNB46800_8	30	GTGAGAATGGAGGAGTGATATGATTTGTAG
KNB46800_9	31	GTAAGAGGTAGTTGGGTATGTTGAGTTGTAG
KNB46801_1	40	GTAGGTTTTCTTGTGACTATTGTTGTTCTAATGATTGTAG
KNB46801_2	112	GTGATAGGAATAGGATGGAAAGCGTTTGGATAGTGANNNNNNNNNNNNNNNNNNNNNNNNNNNGCAATGAAACGTAAACGAGGGTATGAATAGGAAGGTGTGTTGAGTGTAG
KNB46801_3	17	GTGCAGAGTTAGATGAG
KNB46801_4	30	GTGAGCAAGTGAAAGGAGAATAAGGAGTAG
KNB46801_5	30	GTATGAATGAGGGAGATAACTGAGGAATAG
KNB46801_6	31	GTAGGAGAGATAGGAGAGAAATGAGAGATAG
KNB46697_1	30	GTTGAGGAAAGTTGTCTCTGTCACCTTTAG
KNB46697_2	30	GTAACTTCCATTGTATCATTGTTATTATAG
KNB46697_3	30	GTTTGAATTAGTGCAGAAGATTATGAATAG
KNB46697_4	29	GTAACTAGTGTTGAAAGAATGATAGATAG
KNB46697_5	29	GTAGAGGATTGGTGTGTTGTTAACTCTAG
KNB46698_1	30	GTTGAGATTAGTTCTTCGCCTTATCGTTAG
KNB46699_1	30	GTGAAAAAAGTACTAAGGGCTTATAAATAG
KNB46699_2	29	GTATGGCTTCTTGTACTCTATCATCGTAG
KNB46699_3	30	GTATGATATGGAATTGAGAGTGATGGGTAG
KNB46700_1	33	GTTGGTTTTGATAAGGTGGAATGATTTACGTAG
KNB46700_2	31	GTAAGATAGATACCATTATGTTTATCGATAG
KNB46700_3	30	GTACGGTGTAAATCTTTGCTTTGAGTATAG
KNB46700_4	31	GTACTATAAAGTGAACAGAACTGAGGTATAG
KNB46702_1	34	GTATCTAGATACGAATGAGTAGTAAGGACTGTAG
KNB46702_2	32	GTAGCCGTGGAAAGGGAGTGGTCATTTGATAG
KNB46702_3	30	GTAGGTTTTGATCCATATCTCCGATCGTAG
KNB46702_4	30	GTATGAACAGAAAGGTAGGTTAATGCATAG
KNB46702_5	30	GTACAAGTTGGAGAGGGCATTGAGGAATAG
KNB46703_1	30	GTAAGGACTTGTTGAGAGTTTGAGTCATAG
KNB46703_2	29	GTACATGTCTTGATTGTTTATAAGTGTAG
KNB46704_1	35	GTAAGAAGTGGAGATGTAGAGAGATGAGCTCATAG
KNB46704_2	30	GTAAGTGTTATTGGTTCATTAAACATGTAG
KNB46705_1	30	GTAGGAACGAGTGTTAGATCCTTAGGATAG
KNB46705_2	31	GTGAGAAAATTCGATCCGTGATTATCAATAG
KNB46705_3	30	GTAAGAGCATTGCTAGTGAATGATGAATAG
KNB46706_1	32	GTATGATCTTGAGAAATCTATTCAACATGTAG
KNB46706_2	24	GTTCTTGCAATTGGTGATTCATAG
KNB46706_3	11	GTAAGGTGTAG
KNB46707_1	30	GTTACGATAGTCATTTTGATTGTTTGTTAG
KNB46707_2	33	GTATTTATGATTTTTTGTAGCAATAGTTCGTAG
KNB46707_3	30	GTAATTGTTTGGAGAGTTGATGTTTTATAG
KNB46708_1	31	GTAATGAATGTTGCCCATTCCTCATATTTAG
KNB46708_2	30	GTTTGAGTGTGGGTTTGAAATGACTTATAG
KNB46709_1	35	GTAATTTTACTCGTCATAGCTTGCTAAACTGGTAG
KNB46709_2	30	GTATATCCATCCTGTGAATTGAATGAATAG
KNB46709_3	30	GTAAGAAAGAATTAAAATTGTTATGAATAG
KNB46709_4	30	GTTCGTTTGCAGAACGGATTTCACCTGTAG
KNB46709_5	30	GTAGGAATAGAGAATAGGTCTGAAAAGTAG
KNB46710_1	29	GTAAGACACATTGTTACAATTTTATCTAG
KNB46710_2	42	GTACCATTATTGTTCTTTGTTTGACAATAGTCAATTGTTTAG
KNB46710_3	30	GTATGGATATTGAGTCATTGTAAGGAATAG
KNB46711_1	47	GTGAGTTAAGGTCAGATCGTATGGTGGAACATGCGAATCAGTTGAAG
KNB46711_2	31	GTAAAGTGTGAATTCGATGTGTTCTGTTTAG
KNB46711_3	30	GTATGCATGGGAGTGAGAAATGAGCTGTAG
KNB46711_4	30	GTAAGAGTGGAAATACGAGTTGAGAGATAG
KNB46712_1	32	GTCGTTTCTTTATCTGATTTTTTGATTCATAG
KNB46712_2	17	GTAATTTGTTAAAATAG
KNB46712_3	34	GTAGTGCCAATCCATGCTTACTGTTCTCTACCAG
KNB46712_4	30	GTTCAACTGATTGGTCTTCCTTATATATAG
KNB46712_5	30	GTTATTATATGGTTGTAGTCTCATCCATAG
KNB46712_6	30	GTAGTTTCTTTGTGTATGCTATGATGGTAG
KNB46714_1	31	GTATGAAGAGAGTCGAGGAATCCATATGTAG
KNB46714_2	29	GTAAGTAGATGAAGATACCTGTGATTTAG
KNB46714_3	69	GTTGCGTGAAAGTACTCGCAAAGAAGCTTCGAATTCCATGTTTGTGATGTGTATTGATATAAGCAATAG
KNB46715_1	33	GTATTTCTTTGATATATGGATGTGATGTGTTAG
KNB46715_2	30	GTATTTTAACTCTTTGAGGATCATTTCTAG
KNB46715_3	30	GTACCATAACAATGGTATCCTAATTCATAG
KNB46715_4	30	GTCAGTGTGGATTGATTTAGTTATGCCTAG
KNB46715_5	30	GTAAGAATGAGAAGAGGACATGAATCATAG
KNB46716_1	34	GTAAGTTGCAGTTCTCTTGCCATGACGAGATTAG
KNB46716_2	35	GTATTTGAAAATTGGATGTATTGGATGATCTATAG
KNB46717_1	31	GTATAGTCCTATTCTTTGATTTCATATGTAG
KNB46717_2	30	GTATTCCTTGTTTTGGAGAATGACAAGTAG
KNB46717_3	30	GTTGGTTTTTGTCAAATTGTTCACTTTTAG
KNB46717_4	29	GTAAGAAGAGAGATACTTTGATTAAATAG
KNB46717_5	30	GTAGGTAGTTTTGAAGAGGATTTAAGATAG
KNB46717_6	31	GTACTATTGACATCATGTGATTCATTGCTAG
KNB46717_7	29	GTAATCATATTTCTCCATTCTCATTGTAG
KNB46717_8	32	GTAAGACGTACTATCATTCATTCATTCATCAG
KNB46717_9	31	GTAAATTCTGGCTTCGTTTCTCATATTCCAG
KNB46719_1	30	GTAGGAATGGATCTGTGTGTTCATATCTAG
KNB46719_2	30	GTGAATGATTGAAGATAGAATGATGATTAG
KNB46719_3	29	GTAAGAATGAAGTAGGAAATGAAGTGTAG
KNB46720_1	29	GTAGGTGTATTAGATAGGTTTGAATGTAG
KNB46720_2	32	GTTTGTATCTGGTATTTTGAATCATTTCATAG
KNB46720_3	30	GTATGCGATGGTATCATAAATAATTGTTAG
KNB46720_4	30	GTATGTTCTTTAGAGTTGAATTACAATCAG
KNB46720_5	30	GTAGAGAAAGAATGAATCAGTAACTTATAG
KNB46720_6	32	GTTTGATATTAGAATAGGAATGATGATTGTAG
KNB46720_7	30	GTAGTATTGAGAAGAAGTGTTCATTGATAG
KNB46720_8	31	GTAAGTTATTCTCAAAAGAATTTAGATATAG
KNB46720_9	32	GTAAGTGAATTTGAGATTAGATTGATGATTAG
KNB46721_1	17	GTTGTACTAATGGAAAG
KNB46721_2	31	GTATGTTATTGTATTGATTCGTCATGTACAG
KNB46721_3	30	GTGCATTTCATACCTCGTATTCATTTATAG
KNB46721_4	30	GTAGTAGTATATGCGTTCTATTAGCATTAG
KNB46721_5	17	GTGAGTGTAATTCATAG
KNB46722_1	30	GTTGAAGTGTATTCGCCACGTGATGTGTAG
KNB46722_2	30	GTAAACGTTCCTCTAGTAACTTATTTGTAG
KNB46722_3	29	GTATTGATTGTTTTTCGTTTTCATTGTAG
KNB46722_4	29	GTATGCATGAAAGATCATCTTGATTATAG
KNB46722_5	31	GTTACTATTTTTGCCATTCCATAATATTTAG
KNB46722_6	32	GTACTTTTTTATGGAATTCCATGATTTGATAG
KNB46722_7	30	GTCCGAATGAGAAATGGAGATGATCAGTAG
KNB46722_8	29	GTAAGTGCGAAGAAGAGAATCAAATGTAG
KNB46723_1	25	GTGTTTTGGTGTGGTAACTACTCAG
KNB46723_2	30	GTATGAAAGGGTGATGGTATCAGTTTGTAG
KNB46723_3	29	GTATGTGTGTTGATGTGTATGAATGGTAG
KNB46723_4	29	GTATTGATATGAGAGAGAATGAGATGTAG
KNB46723_5	25	GTCCAGGTTGTCGTGACACTTGTAG
KNB46724_1	30	GTTTATGTGATGGGATGGACTTAGATATAG
KNB46724_2	11	GTCTGATGTAG
KNB46724_3	30	GTAGGTCGTCTTCTGGTTATTTTCAAATAG
KNB46724_4	29	GTAGAGATCTGTTAGAAGTGTCATTCTAG
KNB46724_5	30	GTACATTTGTTGATTGCCTTTTATCCCTAG
KNB46725_1	20	GTGATAGAGATAGGTTATAG
KNB46725_2	31	GTGAGTTCAAATAGTAGTAACTAAAGGTTAG
KNB46726_1	33	GTAGATCAAATCGTTTGTAATTTGACTTTATAG
KNB46726_2	31	GTAGATTTAATATAAATACAATGAATTATAG
KNB46726_3	32	GTTGGTTATTTTCCTATTGTTTTTACGCATAG
KNB46729_1	18	GTACTATATAATCCTTAG
KNB46729_2	30	GTTTTCCTATTGTTCTAATGTAATTTGCAG
KNB46729_3	30	GTAGGTATGGATGAGAAAAGTAATGCGAAG
KNB46729_4	30	GTTGGTCTTGCTTCTCCATATCATTTATAG
KNB46729_5	30	GTATCATTTATAGCTTGGATATGACTGTAG
KNB46729_6	23	GTAGATTCTTGGATTCATTGTAG
KNB46730_1	22	GTTGATAAGACTAAGACAGTAG
KNB46730_2	30	GTAAGTTGTTATGAAGTGTATGTTCATCAG
KNB46730_3	28	GTATATTTAGTGTTTGGATTCGATGTAG
KNB46731_1	30	GTATGGGTCGGTTAGAAGTATTAACCGTAG
KNB46731_2	15	GTATTGTAGTTGTAG
KNB46732_1	30	GTACACATCTGAATGATCTCTGATCATTAG
KNB46732_2	31	GTGAAGAGAGAGTAAGAATGATCATCATTAG
KNB46732_3	29	GTAGAGATTGACTGAAGGATTCAGTTTAG
KNB46732_4	31	GTAGGCGTTTCACTGGGATATGATTGGCTAG
KNB46732_5	30	GTATAAATTTGAATGAATAATAATAAATAG
KNB46732_6	29	GTATGATCTTTTTTAAGGATAAACAATAG
KNB46732_7	30	GTTGATTCCGTTCTATATTATGAACTCTAG
KNB46732_8	31	GTAAATGATGAAAAAGCTTTATTATACATAG
KNB46732_9	31	GTATGAAATGGGAGTTTCACTGAATGTTTAG
KNB46732_10	58	GTTCTAAGTACACGCAAGTATACAGAAACAGAGAGTGGTGAGAGTATTCGTTTTATAG
KNB46733_1	24	GTTCTTCTTCTCTTTTATTTCTAG
KNB46733_2	114	GTAACACGTGATAATTGTCTGATTCTCACACAGAATATTATGTACTTGTTTAAGTACTTTTCAACGAATATATCCTGAATACTGACACCTTACTTTTTGATTCCTTCATTATAG
KNB46733_3	31	GTGAGAAGCGGTGAAAGGACTTGAGATGTAG
KNB46733_4	37	GTTCATTTGATTTGTTTGTTGAGAATTGATTTTGGAG
KNB46733_5	27	GTAAGCTTTTCCGATTATGAGATTGAG
KNB46733_6	44	GTTCGAGGAAACATGAATGCGAAGAATGATGCTCTTGATCAAAG
KNB46733_7	34	GTAGGACGTGTTATTTATAGAAATTACACTATAG
KNB46733_8	30	GTACGTTCTTAGGTGTTCATTCATGGTTAG
KNB46733_9	85	GTTAGTAGTTTGATGGATATTCGTAAGGACATTATGGAAGCATTGAAATCGAACAATCGGAGTAATCTGAGTATGCATTCAATAG
KNB46733_10	30	GTATGTCTGAGATTGTTTCACAACTTCTAG
KNB46733_11	31	GTATTCCAAAAATCATGTCGATTATATACAG
KNB46733_12	30	GTGTGGTTGATCTGTGTGTATGATTGATAG
KNB46734_1	32	GTATCCTTCTCTTTTTATTGTCTGACTCATAG
KNB46734_2	29	GTAATATCTCTGCTTTGTTTTCATTCTAG
KNB46734_3	61	GTACTAGAATCGTTACAGTCTTTCCTCGGTGTATCTATTCTTTCTATTTCATCATTCACAG
KNB46734_4	36	GTATGGGTAATCATGGCAATATTGAATGATGATTAG
KNB46734_5	29	GTACAGAATGATATATGAATGATATGCAG
KNB46735_1	29	GTAGGAGATGTGTTGCTGTACTAATCTAG
KNB46735_2	30	GTGAAGACATGGTATTATTCTGAAATCTAG
KNB46735_3	30	GTCCGTTCATATAATTCGTATGATTTGTAG
KNB46736_1	32	GTAAGAGAAATCCGTTGTAACTAACTAAATAG
KNB46736_2	30	GTACTTCTCAAAGAAGTCTTTTATTTTTAG
KNB46736_3	31	GTAACAAATCCTTGAAATGAATTATGATTAG
KNB46736_4	30	GTGGGTGTATCTGTTGAATGTGACTTGTAG
KNB46738_1	26	GTACAAGAAGGTCATCTTTTATGTAG
KNB46738_2	35	GTGTAAGGCCTCACAGGACATTATTGATAAAATAG
KNB46738_3	27	GTTTTCTAGCGAAGTAGAATTACTTAG
KNB46738_4	30	GTAGGATTAAGCACGAAGTATAACCTGTAG
KNB46738_5	29	GTAGGGATGGTGTTTAGTAAGAAGAATAG
KNB46738_6	30	GTACAATTGTAAGTGAGATATGAATTGAAG
KNB46738_7	30	GTAAGGTTGGATAAGGGGGATAATGACTAG
KNB46738_8	29	GTAGTCCCTATTTTGATTATTGATGGTAG
KNB46738_9	30	GTATATCTTAGTAGACGATATGAAGGATAG
KNB46738_10	30	GTGAGTGAATTGAAAAGAACTCACAGATAG
KNB46739_1	60	GTTTGAATCCTCTCAATCATTTCGTTCTTCCACTGTTTTTCTTGATGTGTTAACAGTAAG
KNB46739_2	14	GTGTTCCTCTGTAG
KNB46739_3	11	GTGATTTCTAG
KNB46739_4	67	GTGAAGAAGAAAATGGAGTCAAAGTCCATTCCTCGAGTGGTAGGTATGAAGAAGATATGTCATTTAG
KNB46739_5	28	GTTTGTATCGTTTGAATTCAGTTTGTAG
KNB46739_6	31	GTAAGAATGCATCCTAAGTTTTATCTATTAG
KNB46740_1	32	GTAGATTTTTGGAGTATCATTATTACATCTAG
KNB46740_2	31	GTGTGAAATAATGATTGGAATGACAGGATAG
KNB46740_3	32	GTATTAATCAGGTGAGTAGACTTACTCCAAAG
KNB46740_4	30	GTTTGCATAGATAATTGAAGTAATGTATAG
KNB46740_5	29	GTAGGGTTTCAATCAATTTCTAATACTAG
KNB46741_1	32	GTAATTAGGATTTCTAGTTGATTCATACATAG
KNB46741_2	29	GTATGAGTGTGATTCGTTTCTAAGTATAG
KNB46741_3	32	GTTCACCTTAATGTGTGTTTTTGAATATGTAG
KNB46741_4	49	GTTTAAAAGTTCTGTTTACTTAGTTGTTTGTTCTTATTCCCGTGGCAAG
KNB46742_1	43	GTGTCTACAGGAATAGGAAGTTTTGAGTTGTTGTCATCTGTAG
KNB46742_2	33	GTTTGTATCTTTTACAATGAATTAATTCATTAG
KNB46742_3	31	GTATTGTATTCTATAGTCTTATTTCTTTTAG
KNB46742_4	31	GTACCGATTTGTAGATGATATGACTATGTAG
KNB46743_1	148	GTATTACTAGAAGTGATCTAATAATGAAGGTCGTCTTAATGATTACATGCGTCAGGTCATCGTAGATGGTAAGTACTCTCCCTATGGTGAAGAGTCAAACATTCTTTCTAAGCATAATCTTCATATCCTTATGATTCCATTGATGTAG
KNB46743_2	31	GTAGAAGGAAAGAGATCAGATAATAGAATAG
KNB46743_3	30	GTAAGAATTGAGTACCGCGATTTAATGTAG
KNB46743_4	31	GTACGTATGATGGAATTCCATAAATTGACAG
KNB46743_5	164	GTTATGGGCGGAACATATCCACTTCTTGATAATCAATGGATCACTTAACATGCACTTCAATGGCTACACCTTCTGTTTCGGCCGCTGTTGCAATCATCACGCAATACTTGACAGAAGGTTATTACCAGAATCGTACATATTTTTGTCATTTTTAAATTTCAGAG
KNB46743_6	40	GTTAAGATATCCTGATGATGAGTATCAATGTGATCTTAAG
KNB46743_7	29	GTTGGATTTGTCGGAATATTTCATTGTAG
KNB46743_8	30	GTAAGGATTCTAGGAATGACTGAAATCAAG
KNB46743_9	30	GTATGACAGATGGAAGAACCTTAGTTGTAG
KNB46744_1	31	GTACGATTTGGATATGTTTGTTGAGTTATAG
KNB46744_2	32	GTAAATTGATGAAGAAAGACTACTACAAGTAG
KNB46744_3	32	GTCAGATATGGATCCATTTGGTTAATTAATAG
KNB46744_4	28	GTAGTTTCCTAAATTGAGTGTAATGTAG
KNB46744_5	28	GTATATGTCTCCATTCCATCTCATATAG
KNB46744_6	31	GTGGGTGCTTATTAGAAGATGTGAATTGTAG
KNB46744_7	30	GTAATCGAGAGTCATTAGGTTGATGTCTAG
KNB46745_1	30	GTAATTGTGGTGGTATTTTGTTATAGATAG
KNB46745_2	28	GTAGAAGTTTGATCCAACTTTGATGTAG
KNB46745_3	30	GTAGAGAATAGATTAGGAGGTCAGTTGTAG
KNB46745_4	30	GTAGGTAATAAGTGGATTGGTTGAATGTAG
KNB46746_1	33	GTAGACTGAACGTTTGGAAGTGTTTATTTGTAG
KNB46746_2	34	GTAGGATTGTCTTCTCTTCCTATTCATTCTATAG
KNB46746_3	30	GTGAGTGTGTGAATGGGAGATTAGAACTAG
KNB46747_1	32	GTAATGGATTGAAGATTGAATCTGAAACACAG
KNB46747_2	35	GTAATTATCTTCTTGATTTCTTTCTGATCTCATAG
KNB46747_3	29	GTAATTGTACTTTAGATTTATTATCGTAG
KNB46749_1	29	GTGAAGCTGTTGGTATATTCTTAATAAAG
KNB46749_2	30	GTCACCATCGTATTTATTCTTAATATTTAG
KNB46749_3	29	GTAGGAATGTGAAAAGTGGTTCAGACTAG
KNB46749_4	31	GTAAAGTTGAGGAAAGCAATATAATTGGTAG
KNB46658_1	203	GTACGAGTGTGAATTGTTGGGTGAGGGATAGGTTCAGTTGAAGATGGAAAAGCGATAAATGAGTAAAGGTATTTATGAATGATTGTTAGTATGATTAAGATTTATGGATTTGTGAATTGTTTGTCAAGAGAGAATAGATAGTGTAGGATAGATTGAAGCATTTACCAAATCAATACTATTGGGTGATCCCAAGATCTGTCTAG
KNB46659_1	29	GTAGTGTTATCTGTTTTATTCGATTTTAG
KNB46659_2	30	GTACTTTTGGTTATGATTTCTGATGATTAG
KNB46659_3	29	GTAGATGTTTATTCATGGATTTACAGTAG
KNB46659_4	28	GTATGGATTTGTTGAGACTTTTATCTAG
KNB46660_1	27	GTAATCATTACCTTCGACAAATCCTAG
KNB46662_1	31	GTATGCGTCCATGGGTCACCTAATGCAATAG
KNB46662_2	28	GTAAGTCTGTTCATATCATTTGAAATAG
KNB46662_3	27	GTTCTATTTCCTTCTCCTAATACCTAG
KNB46663_1	16	GTAAACTCATTCCCAG
KNB46663_2	126	GTTGAATTTGAATTAGTGTGTGATGTAGAGTGGCTTACAAGAACCAACCCTCAATCATTTTTATTGATGAGATAGATTCCATCCTAACTGCTCGATCGTACTTCAAGTGGGAGGTTTAAACTGTAG
KNB46663_3	29	GTAGGTATATCCACGGGAATGTAAGATAG
KNB46663_4	13	GTAGATCCGTGAG
KNB46663_5	29	GTAGAGATGAGGAGATTGTTTGAGAATAG
KNB46663_6	30	GTAGGAGTTGGAGAGTAAGTTTAGAAATAG
KNB46663_7	43	GTGGAGATGACGTAGATATCTCATCGATCTCATCTGAGCAAAG
KNB46663_8	47	GTTCTTTTTTCAGATTGTTTGTTGGAAATGTGGAGATCCTTGTATAG
KNB46663_9	100	GTTTATTTTCGATTGTGATTAACTTTGTAATCGATATACTGGTTTGGAGAGCCTCTGTTTCTTTGATTGTATCCATTCTATGAGTGTTTGTTAGATCTAG
KNB46663_10	29	GTAAGACTGAGAATCTACTTTAATGAAAG
KNB46664_1	31	GTATTTATAAAGTATTTATATGAAAATGAAG
KNB46664_2	31	GTTGTTTTCACAGTCTGTGCTAATATTCTAG
KNB46664_3	28	GTACTACAACTGTTTCGTTACTATGTAG
KNB46664_4	29	GTCAGTCTATGTAATAGATTTGATAATAG
KNB46664_5	31	GTTTATTGTTGATTCTTTCTACTTATTGTAG
KNB46665_1	30	GTGATATTGAATGAATAGAATGATGAATAG
KNB46665_2	31	GTTGGAATGATCTGTTGAACAACATTTGGAG
KNB46665_3	24	GTATGATATATGTATCTTATGGAG
KNB46666_1	32	GTATGTTTTGGAATTGATGATTTCATGAATAG
KNB46666_2	31	GTAGAAGATGATGGGATAATTTGAGATATAG
KNB46666_3	30	GTGTGTATTGTCTTGGATGCTGATTCATAG
KNB46666_4	31	GTGGAGTATGAGAAGAATGATTCATGTTTAG
KNB46666_5	30	GTACATGTGAGGTATAATAATTATCCCTAG
KNB46666_6	20	CTCCTGTCATTCCTCCTCAA
KNB46667_1	31	GTATTGTATAATTGTCGATAATCATGAATAG
KNB46667_2	30	GTGAATGAAGTCTATTTCTATTACCAATAG
KNB46668_1	28	GTTGTTTTATCGAATAAGGAATAGATAG
KNB46668_2	190	GTAAGTCTTGTGAATTGAAAATGGCGAGACTCAGGTTTCTACTATCAAAGAATGGTAGTACAGAAGTATATCTCTGCCAATAGTGTTGATTTCGGAGAGTTATAGAACACTTCTCCAGAGAGTTCATAACATGAATACCGCTTCATTGGAGTGGTGTGAATCTCGACAATCATATACTCATCGTATGTAG
KNB46668_3	31	GTTGGTTGTGAGAGAGTAGAATGATTCATAG
KNB46668_4	31	GTGATTTGTGGTTGATAATAATGAGAGATAG
KNB46668_5	31	GTACTGGTGAAAGAATGAGTTGATATTGTAG
KNB46670_1	33	GTTTCGTGTGTTTGATTTCGTTGAGGAGTGTAG
KNB46670_2	34	GTGTGTACTTGGAATTGGAGTGCTGATGGATTAG
KNB46670_3	30	GTTGGAAAAGAGAATCGAATTGATGTGTAG
KNB46670_4	30	GTTGATGAAGATGAGGATGTTGATGTCTAG
KNB46670_5	31	GTAAGAAGGTATTGTGTTATGTCAAAAATAG
KNB46670_6	32	GTAAGTGATGGAATTGAATGAATGATGATTAG
KNB46670_7	30	GTGAGTATCTTCTAAGGTAGTGATGATCAG
KNB46670_8	31	GTATTGAAATGATTCCCACGGTTATTCGTAG
KNB46670_9	31	GTGAGGACATATTTATGATTGTAATCTGTAG
KNB46670_10	30	GTAGGAATAGAATAAATCAATAACATGTAG
KNB46670_11	30	GTACATTCTAGATAAGGGAATGAATTATAG
KNB46671_1	31	GTTTGCCATCGTATCTAAGGTAATCGGATAG
KNB46671_2	31	GTGCATTCCTCAATGAGGTCTGATTATGTAG
KNB46671_3	30	GTATACTCTTTGATACTTGTTTATGAATAG
KNB46671_4	30	GTACAATCATAATCTTTATTTAATGATAAG
KNB46671_5	30	GTAATTCCACCCTTCTTTTCTGATGGTTAG
KNB46671_6	30	GTGATTGCCATATCCATTTGTGATGTGTAG
KNB46671_7	30	GTTGGGATTCTGCTGTGTGATGATACGTAG
KNB46671_8	30	GTGAGACTGAGAATGATGAATGAGACGTAG
KNB46671_9	30	GTAAGAATGTGTGTAGCGAATAAGATCAAG
KNB46672_1	30	GTTTGTGTGTATTATCCGACTCATGCGTAG
KNB46673_1	28	GTAGGTAAGGACATGCTCTAACATATAG
KNB46673_2	30	GTTGTGTAGAATAGATTTCGTTATTTTTAG
KNB46673_3	29	GTACAATTTGATGGAAAGTGTGATTGTAG
KNB46673_4	29	GTACGTATTTCAGAAGGGGTGACATGTAG
KNB46673_5	17	GTAAGAATAGTCAATAG
KNB46673_6	13	GTATGTGTCCTAG
KNB46673_7	59	GTATTTGTGAATTGTTTGTTCATTTTCCTGTTAATCGATTCTCCCTTGTGGATGCTTAG
KNB46674_1	30	GTGGGTTTAGATATCTGATTTGATAAATAG
KNB46674_2	31	GTATCTTTTTGTTGTTATTGATTAGTTGTAG
KNB46674_3	31	GTGATGAATCAGACTGCTGATAATTCAATAG
KNB46674_4	29	GTAAGAATGTGTTAGCAGTTTGAGTTTAG
KNB46674_5	29	GTAAGTATTCCTCATTTGCTAATATTGAG
KNB46674_6	29	GTAGGAACATGGAATCTTTCTTGAATTAG
KNB46674_7	30	GTAGGAATTGATATGTTTCTATCAAGATAG
KNB46675_1	30	GTCATCCTTTTGCTCCTTTTTAATTTCTAG
KNB46675_2	32	GTGTGTTATAGATGGTTTGAATGAGTTTGTAG
KNB46676_1	30	GTATTGACTTGAAGAAATGTTGATGCACAG
KNB46677_1	30	GTATTTCATTTCGGTTCTACTTGAGTGTAG
KNB46677_2	29	GTAAGGGTTGGGATGAGTGTAAATGTAAG
KNB46677_3	30	GTAGTGTTTATAGATAAGAATAATCTGTAG
KNB46677_4	29	GTAGGTGTATGAACTTCTGTTGAGTCTAG
KNB46678_1	14	GTACGTAGGATAAG
KNB46678_2	30	GTAAGAAGTGGGGTGAAAGATGGACTGTAG
KNB46678_3	30	GTAATTCATTTGTTTTATATATATGAATAG
KNB46678_4	30	GTATGAATTTGTTATATAGATCATTTGTAG
KNB46678_5	38	GTCTTCCATGTCATCATGATGATTTGATATGAATGTAG
KNB46678_6	28	GTATCATTCATATATTCATTTCATTTAG
KNB46679_1	31	GTAATCGATGATCGTTGAGTGTAATGTTTAG
KNB46679_2	30	GTTTCGTTGTCTGAGTGGATTTACGAACAG
KNB46679_3	59	GTATTTTGTTGCGCGGTTTTTTCAAACCATCTTCTTCTATGAATTCTCCTACCCGGCAG
KNB46679_4	30	GTAGGTTTCTTTTCTGGTTGATTTTCGAAG
KNB46679_5	29	GTATTCTATTATCTTTAGATCAAACGTAG
KNB46679_6	30	GTAGATACCTCTCTGATTGTTGATATCTAG
KNB46679_7	29	GTAGGTTGTATCATTCATTGTTCCTGTAG
KNB46679_8	31	GTGATCATTCTGTTCACTCTCTTATTTGAAG
KNB46679_9	30	GTTAATACTTGAGAAATGAATCATTAATAG
KNB46679_10	31	GTAAGTTGATTTGAAGGAGTTTAATATTGAG
KNB46679_11	31	GTGGAATATGATGACGATGAGTGATTGATAG
KNB46679_12	29	GTAGGAATAGTGATGATAATGAAAGGAAG
KNB46679_13	30	GTGTTGTAAGTTGCAATGAATGATGATTAG
KNB46679_14	31	GTAAGGATACTGTCAATAGCTTATCATCAAG
KNB46679_15	29	GTAGTGTTGTTAGTCAGTGTTAATCCTAG
KNB46679_16	29	GTATTGATAAGAGAGTGATTTGATTCTAG
KNB46679_17	30	GTTGAGATTGTGAGAATACGTGATGAATAG
KNB46680_1	30	GTAAGAGTTCATCCTGCTAATCATTTGTAG
KNB46681_1	32	GTACTGTTGTTGGTTGAGGATCCCATTGATAG
KNB46681_2	31	GTTAGGAATCCATTGCTATAGTAAAGCGTAG
KNB46681_3	30	GTATTCGAATGGTTGTATGATTCCTTCTAG
KNB46682_1	31	GTAGTGTATTTGTGAAGTTGATCACAAATAG
KNB46683_1	30	GTTTCACTAATGCTTTGGTTTTATGAATAG
KNB46683_2	31	GTTAGTCCTTAGAATCATGGATCATGAGTAG
KNB46683_3	30	GTTCTTATTTTATCTCTTTCTTATAAGTAG
KNB46683_4	27	GTGTTGATGTCTGTTGATTATGCGTAG
KNB46683_5	30	GTAGGTATGCATCCCTTCTTTTCCTTTTAG
KNB46683_6	30	GTAAGAATGAGATGAATGTGTAATTATTAG
KNB46684_1	25	GTTGAACTCATTATCTGAATTATAG
KNB46684_2	31	GTACTTCTCGTTTCGGTTATGTAATATATAG
KNB46685_1	29	GTATCAGAGAATTGAGGAATGAACTCTAG
KNB46686_1	29	GTAGAATCAGGCCGATTTCTGACATTTAG
KNB46686_2	26	GTAAAATGGAGTGGGTTGAAGAGTAG
KNB46686_3	30	GTATTCTAGAAAGAAGAAGATAATGTGTAG
KNB46686_4	29	GTATGGATGAATGAATGAATCTGATGTAG
KNB46686_5	30	GTAATTGTGTTAGACGGCTCTAATGAATAG
KNB46686_6	48	GTTTGAATAGTCATTTGATGTGTTTATTATGAGAATGAAAGTATTTAG
KNB46687_1	32	GTATGATCTATGTTACTAAGTTCATTTGATAG
KNB46687_2	35	GTATCTCTTTGGACTCGTTTTGCGTGATTCTATAG
KNB46687_3	30	GTACGAATAGTGGTGAAAGCTAAGTTGAAG
KNB46687_4	27	GTCTCTATGATCCTGGTTTACTCATAG
KNB46687_5	31	GTATCACATTAGTTTTCCTTATGATTCGTAG
KNB46687_6	31	GTAGGATAGATTGATATGTCTGATAGTGTAG
KNB46687_7	30	GTATAAGAATTAGAATGAGATTATGAGTAG
KNB46687_8	30	GTAAGGTATGAAGAACAGGATGATAGATAG
KNB46687_9	30	GTATGATTGATTGAGATTGGTCACAAATAG
KNB46688_1	31	GTCGAAGTTGATAACTTGGATTGATTTGTAG
KNB46688_2	32	GTAAGTCAAGCTTATTCGTTTGTAATCTGAAG
KNB46688_3	30	GTGAGTTTTAGTACTTTCAATTATTTATAG
KNB46688_4	30	GTAAGGATGTTATTTTGACTTGATGATTAG
KNB46690_1	31	GTTTGGGGTTCATAAAGCTTTTGAATCCTAG
KNB46690_2	12	GTTAGTGGTTAG
KNB46690_3	30	GTTAGGTTGTAACAGTGGTATTATTCGTAG
KNB46690_4	28	GTACGAATGCTGTCATTCTTTAACCTAG
KNB46690_5	31	GTAGGGTTCGATCATACTTACTTAGTTGTAG
KNB46690_6	31	GTGGATAATTCTGGAATTCCATAATTCATAG
KNB46690_7	32	GTAATTACCCTATTTTCTGGAATTCCAATTAG
KNB46690_8	30	GTAGAGGCAGTGAATGGGGATGAGAATTAG
KNB46690_9	30	GTAGAGATGAGGAGAGAGTGTGATTCATAG
KNB46690_10	31	GTAGGTGAATGAGAGAGTGATGAGATCATAG
KNB46690_11	49	GTTGATGATAAGATTCATGCCCGTGCGCGTGGAATGAATTCATTGTTAG
KNB46690_12	30	GTTCTTGTGAGGGAAGGATATAATTTGTAG
KNB46691_1	30	GTATGTACATCTGGTAATAGCAATCTGTAG
KNB46691_2	29	GTAATAGTATCAAGGAGTATTGAGTATAG
KNB46691_3	30	GTTGAGGTTACATAATTTGATGATGTGTAG
KNB46691_4	30	GTAAGAAGATAAATGATGGGAGTTACTCAG
KNB46691_5	30	GTGATTACAGTGAGTGTTAATGATATTTAG
KNB46691_6	32	GTAAGCGATTGATTAGGATGAATGATGAATAG
KNB46692_1	31	GTACTATTTCTTTCATTTTTGTGAAGTATAG
KNB46692_2	26	GTGAAGAGGTAGAACCTACTGAAGAG
KNB46692_3	38	GTGAAACCTAAAGAGGATGTGAAACCTATTGTGAAGAG
KNB46693_1	31	GTAGGATGTACTTATTTAAGTTGAATTATAG
KNB46693_2	29	GTTTGCTGTTTTCATTATCAATGTAATAG
KNB46693_3	30	GTAAGGATTCAATCTAAGGATTAAATATAG
KNB46693_4	105	GTAGAATGGGTATCAACTGTACACGTCTATGCAGAAGTTTCAACGCACGCTCCAAATAACAGAATTAGACACCCCTCACTATCCTATTCTGTTCCTTATTTTCAG
KNB46694_1	30	GTAGTGGTTGTATGTGAATAATAACTGTAG
KNB46694_2	28	GTAGGTTCAGAGACGGTTTTGGATATAG
KNB46694_3	30	GTAATTGAGTTGCCTTCTTTCCATCCCTAG
KNB46694_4	29	GTAGGAGTACTAGAGTGTGTTCAACATAG
KNB46694_5	30	GTAGGGTTGAGATATAATTCTAACAAACAG
KNB46694_6	30	GTAGATATATGGAGTGATGGTAATGAGTAG
KNB46694_7	32	GTAGTTGAAATTGAAATTGCCTGATTCTCTAG
KNB46694_8	29	GTATGATAAATTGATATGATTTGACATAG
KNB46695_1	25	GTTTGTAGTCCTCATTACCTTATAG
KNB46695_2	30	GTAGGGATTGTCTTGACTCATTCTCCATAG
KNB46695_3	29	GTAATTAATATTTCGTTTCTATAAGATAG
KNB46695_4	29	GTAAGAATGATTCTAGTGATTGATCATAG
KNB46695_5	30	GTAGAGATAGAGTGTGAGGCTCATGAATAG
KNB46696_1	28	GTAAGTCAGATTGAAGAATGATGAGCAG
KNB46696_2	31	GTATATCAGGCTTTCTCTCTTTCATCTCTAG
KNB46619_1	30	GTAAGAATAATCCTTTTGTTTCATTTTTAG
KNB46619_2	91	GTAATGTTCTTTTAGTAGCTGTTTGTTTGAAAGTGGATGGTTCACTAATCATCTCATTTTCCTTCTTTTTCGAGATGACAGACACTTCTAG
KNB46619_3	29	GTAAATCATTTGTAGTCTGTAAAACGTAG
KNB46619_4	29	GTACGAATTATCAGTTTTGTTCATTTTAG
KNB46620_1	31	GTAAGATGTATTATCTATTTCTTATACAAAG
KNB46620_2	30	GTTAATTTTGGTGATTTGGATTAGGAATAG
KNB46620_3	35	GTACTGCTACATACTATGCAGTACTTGACAGTCAG
KNB46621_1	29	GTGGGCATGATTTGTGGATATGATTGTAG
KNB46621_2	30	GTAGCAATTCAATTGAAGAGTGATTTATAG
KNB46622_1	29	GTGAGTGATTGTATCAATCTTCAACCTAG
KNB46622_2	30	GTTCGTTTATTTGTCATCTTTCATGACTAG
KNB46622_3	30	GTTGGATTTTGTAAGACGTATCATGCTTAG
KNB46623_1	31	GTAGAGAATGACTGACCATTGTTATAAGTAG
KNB46623_2	30	GTATGGTTGGTCGATGGTTATTGACAATAG
KNB46623_3	23	GTTTGTACAGTGGTTAATCATAG
KNB46623_4	78	GTGAAATTGTTGGTACAGCAGGCTTTATGGCTCCTGAAGTGATTACTGTAGGATTTCTGTGGAACTGATCAGAAATAG
KNB46623_5	30	GTTTGAATTTGATGTTAATGTGATGTGTAG
KNB46623_6	77	GTATAACTACATATGGTGACTGTTAAAGTCGGTGAACGGTGTTTTAGGAGTGTTGTTTAGTTGTATCTGTTTGTTAG
KNB46623_7	35	GTAAACAGATATGTCTAGTTCCTGTTATTCTGTAG
KNB46623_8	16	GTTTCGTAACCGTTAG
KNB46623_9	23	GTGTTTTGTTCTTTTAATATTAG
KNB46624_1	31	GTAACACAATTGCTAACGTTCTCATATCTAG
KNB46625_1	45	GTAGTTTTGTAGACTGTTGTTTCCTCCTTTTTCTCTCATTCATAG
KNB46625_2	55	GTATGTAGTGGAGAACAATCTTGTTCTCATATGAATTCAGTTCTGGTTCCTATAG
KNB46626_1	30	GTAGGCTTTTAAATGATGGATAAAGGATAG
KNB46626_2	66	GTTATTCATTGATATATCGTTACAGAACTCGGCCAGGTGATGGATTTTTCTCCTTCTGATAGATAG
KNB46626_3	30	GTGAGAGAATGAAGGAGATATGACAACTAG
KNB46626_4	31	GTACTAGAAGAGTGAATGAGTTGACATCTAG
KNB46626_5	12	GTAATCTTGAAG
KNB46626_6	109	GTTCCATTAAAAGAAAAGCCAGCAGCTGTGACTGCATCAAGAAAAGAGACCAAAGACGAAAAAAAAGCTGGAACAAAATGTATCATTCCTTTACTTTACTGAAGTATAG
KNB46626_7	30	GTTGGATTGTCTCTGTGGAATGAACATTAG
KNB46627_1	34	GTACTCATTTCATCCTTTTGAGCTTACAGAATAG
KNB46627_2	31	GTATGTTGTAGGATGTGCTTTTCACAGATAG
KNB46627_3	31	GTAGTATCTTTGCGTAGTTTCTGATTGATAG
KNB46627_4	30	GTATGTTAATAGGATACTGTTGAAAATAAG
KNB46627_5	30	GTATAAATGGATGAAAGAGTTGAGGAATAG
KNB46628_1	15	GTAGATGAATTATAG
KNB46628_2	29	GTAGTATTGGAATAGGAAATGAAGAATAG
KNB46629_1	15	GTTAATGATCTATAG
KNB46631_1	20	GTATGAAAGTGAACACATAG
KNB46631_2	31	GTATGTGGTTTTTAGCTAATGTTCCTCTTAG
KNB46631_3	29	GTATGCTTGAGGTATGTATTTGAGTCTAG
KNB46632_1	29	GTATTCCATCTTTTCTTTGTTTATTGTAG
KNB46632_2	83	GTTAATCGGCTGTAATCTGTATCTGCAACTCTTTTCCCTCTTAACAATTATCTTGTACCTTTGTATGATGTATATTACGATAG
KNB46632_3	29	GTATATATGAATAGATGGCTGAAGAGTAG
KNB46633_1	31	GTACAGTTTTTGGAGATCAGATTATGATTAG
KNB46633_2	30	GTAGGAGTCGGAAGTCTCCTTAAGAACTAG
KNB46633_3	30	GTTGCCTATTGTATTTGATGTAATATCTAG
KNB46633_4	29	GTAGTGATTGATGACTTGTTTTATTCTAG
KNB46633_5	30	GTAAGAATGATTGATATGATTTAGAAATAG
KNB46634_1	14	GTGCTTCATATTAG
KNB46634_2	17	GTATTTCTTAATCTAAG
KNB46634_3	20	GTGTGTTAATCTGATCCTAG
KNB46634_4	31	GTATTTTCATTGTTTATATCTCATTGGATAG
KNB46634_5	45	GTGTGTTTCCAAAGCGTGACTCTGATTTCAAAGTATCATTTATAG
KNB46634_6	29	GTTGAATTGAATGTGATCATTGAGTGTAG
KNB46634_7	21	GTAGTAGAGAATGATACTCAG
KNB46635_1	34	GTAGCTTTTGATAGCTAAGGAAGCTGATGAATAG
KNB46635_2	48	GTAAGGGTTGTTTTTACTGTGAATGGTAGAATCATGACTATTGTATAG
KNB46636_1	115	GTATGAGCGAATTAGGAGTTTGGAGTATGGCTGGTCTCTCATGATGTAGAGCAAGTTTGATCGAGATGATCGAGTCATGAATGGTAATAGGATGACCTGCATGTTTGATCCGTAG
KNB46636_2	12	GTTGATTTGTAG
KNB46636_3	32	GTAGGTTTCATAGTGATAAGGCTAAGTGGTAG
KNB46636_4	29	GTATCTCTTTTTTGAAGTGTTCACTGTAG
KNB46636_5	30	GTAGGTTCGTAGCTGGAAGATGATTTGCAG
KNB46636_6	31	GTAGATGGTAATGGAATGAAATGATTTCTAG
KNB46637_1	32	GTATTCGTTTCAAATCTGGTATTGATGCGTAG
KNB46637_2	37	GTATGTTTGTATGCAGGGATGCAGTTTATCTGTATAG
KNB46637_3	30	GTACATATCTTTCTCTTTTCATCATTATAG
KNB46637_4	31	GTAGATCATTCATGAGATGTTTAATAAGTAG
KNB46638_1	30	GTAATGAATGAGTATCCCATTAACGTTAAG
KNB46638_2	12	GTTAATGAATAG
KNB46638_3	29	GTAAGAATATGATCCCATTCTGATGGTAG
KNB46638_4	28	GTAGGAGTGAAGATAAGATATGATTTAG
KNB46639_1	30	GTATGATTGTTCCAACTTCTTTCACTGTAG
KNB46639_2	30	GTCTTACATGAAAGTGTAGTTTATGTGTAG
KNB46639_3	31	GTTGCATTCTGTTGTATTTTGTGATTTCTAG
KNB46639_4	29	GTAGATCTAATCACATTTGTTCATTGTAG
KNB46639_5	30	GTTTCATTTTTCTTTCTCTTTGATTTGTAG
KNB46640_1	31	GTAGGTATTTCGTGTTGTTGTTGATCTTTAG
KNB46640_2	33	GTAACGTTTTCTTTGTTTGAATGAGGATTGTAG
KNB46640_3	30	GTGTTGAAGAGGTTTAAAACTGATTGTTAG
KNB46640_4	30	GTAGCTATGCTGGGTGGGCTTCATAGTTAG
KNB46640_5	31	GTACGGAGTTTGAGTCTCTCATCAACCATAG
KNB46640_6	30	GTGAGAGACGAGGAATGGAATGAGTCCTAG
KNB46640_7	29	GTAGGAATAATGAAGAGATGTGAGTGTAG
KNB46640_8	30	GTACGTATGAACAGAGGTAATGAATTATAG
KNB46641_1	32	GTATATTATAGTTTATAGTACTCATCATGTAG
KNB46641_2	30	GTTATTATTATAATGCTATCTGATTGGTAG
KNB46641_3	69	GTATGTGAAGATGACTATCCTGGATTTGTCTTGTATCCAATGAGAAAGAATGTAATGAATAGATTGTAG
KNB46641_4	29	GTAGGAGTATTTTCTTTTCCAATTCTCAG
KNB46641_5	29	GTAATTATTGGTGATGGCCTACAGAATAG
KNB46641_6	30	GTATTTCTTTGCATGAAAAGTTACAGATAG
KNB46641_7	45	GTATGACTATAACTCGTATTTTTAAAGTATGATTATGATCTGTAG
KNB46642_1	31	GTATGTGAAAGATGACATCGATCATATGTAG
KNB46642_2	17	GTTGTTCTCTGATATAG
KNB46642_3	27	GTGTTATCGTTGAACTCTAATTCGTAG
KNB46642_4	30	GTTGTACTGCATTTTGTAATTGACTCTTAG
KNB46643_1	29	GTAGGGATATGGGGAAGTGATCACTCTAG
KNB46643_2	32	GTATTATTTGGTGATCACTATTGATGAACTAG
KNB46643_3	30	GTATGCATGATAGGCATCATTTCTCTCTAG
KNB46643_4	30	GTGAGAATGGTAATATGGAGTTAGGAATAG
KNB46643_5	31	GTAAAATAGAATGAATTATGATGAAATATAG
KNB46643_6	28	GTACCCTTTATTTAGGACTATCAAATAG
KNB46643_7	31	GTAAGTCAAGGATATGCGATTTCATGTCTAG
KNB46643_8	30	GTCAGAATGGATTGATGGAATGATTTCTAG
KNB46643_9	30	GTTGGTATTTGGGGAGGTTGTGACACATAG
KNB46644_1	30	GTTTGGTTTTGTTTTCCTTTTAACAAGTAG
KNB46644_2	14	GTTCCTTCATTTAG
KNB46644_3	29	GTATTTATTGTCGGATTGTGGGACTGTAG
KNB46645_1	33	GTAGGACGGAGATGATGTGGTCGTAATCCCTAG
KNB46645_2	31	GTGCAGGTACGAAGTAAAGATGTTAGATAAG
KNB46645_3	30	GTAGATACATGAAAGGGTAATGACAAGTAG
KNB46645_4	30	GTGAGAGAGTAGAAAGGGTCTGATGTATAG
KNB46646_1	55	GTTGTTATTGGGTTATTGCGAGAAGTGATTCATGATTCTTCTTCATCATGTCTAG
KNB46646_2	30	GTATGATCTTACTATCACATTGAGTTGTAG
KNB46646_3	30	GTTTGTCTTTCCTTCAGTAATCATTCATAG
KNB46646_4	30	GTTGTCTTGTTTATCATTATTCACTTGTAG
KNB46646_5	30	GTAAGTCTTGAAAGGGAGTCTGATAAGCAG
KNB46646_6	30	GTAAGAGTCAATAGAATTCCTTAGGGATAG
KNB46646_7	29	GTAAGTCTGTAGATAAGATTTCATTCTAG
KNB46646_8	31	GTGAAAACTGATGAATCTTGTTATTTTGTAG
KNB46646_9	30	GTTGGTTAAGGTTGTTCTTATGATACTTAG
KNB46646_10	30	GTATTTGTGGTAGTATGCAATCATCCGTAG
KNB46646_11	29	GTATGTTTAGAAGATGAGATGAAGGGTAG
KNB46646_12	30	GTTAATTTGAATTACTCTCTTGATTGTTAG
KNB46646_13	44	GAAATGTCATGTCTTGTGATTCATTGAACAGTCTCTTTCGTAAG
KNB46646_14	30	GTAAGAATGGAAATGATCTGTGAATAATAG
KNB46646_15	25	GTCATTTCTAGATCATGTTCTCTAG
KNB46646_16	29	GTATTTTTTCTTCTATAGTGATGATGTAG
KNB46646_17	30	GTTGGAGTCATTTAGCAGACTCACAAATAG
KNB46646_18	30	GTATGACAGGTTCAGGTATGTGATTCATAG
KNB46647_1	30	GTAGTCATTCATAGCGACAATTACATATAG
KNB46647_2	29	GTACCTATCTCGATTTCTTTCTTAGATAG
KNB46647_3	30	GTAGTCACTGGCATGAGAGGTTAGTTGTAG
KNB46648_1	29	GTGGGAATGAATCCTTGAATTGACATTAG
KNB46648_2	30	GTTTATTCACTTACATTGATTGATGAATAG
KNB46648_3	30	GTCATAGTTTACTTAGAGATTTATGTATAG
KNB46648_4	30	GTAGGTACGAGATGAATCCATTCATTATAG
KNB46648_5	18	GTATTTTTTTTTCAATAG
KNB46648_6	31	GTATGCATTGTTTTCATTCTTTCTTTGCTAG
KNB46648_7	30	GTATACTCTACTTCTCTCTATGATTTGAAG
KNB46648_8	36	GTTTTTGTTGAACTTATATTGATTCTTGATTTCTAG
KNB46648_9	30	GTAGCTTTCGTATGTGTATTTAATCTGTAG
KNB46649_1	31	GTAGATAGTACAATGTATTATTGATATAAAG
KNB46649_2	20	GTTAAATTAATTAAACGTAG
KNB46649_3	28	GTATGAAAATGATGGATCTTTCAAGTAG
KNB46649_4	30	GTATTATTATAAGGATTCCATCACTTTTAG
KNB46649_5	30	GTTGTGATATGAATGAATACTGATTCCTAG
KNB46650_1	27	GTATTGTGGATTCTCTTTTATCTCTAG
KNB46651_1	30	GTAGGTATGAGATATGAAGACAAATTGTAG
KNB46651_2	30	GTAATCCTGATAGATTTGTGTCATCCATAG
KNB46651_3	11	GTTTAACGTAG
KNB46652_1	31	GTGATATTCATCGCAGTGGTTGATTGTTTAG
KNB46652_2	68	GTAGCCCTCCATCATGCGAGATCGTATTTCAGATATCTATTCAGACTATCAACGAATGTGTGATGTAG
KNB46652_3	31	GTAAGAGAAATAACAGGAATTGAAATCTTAG
KNB46653_1	47	GTAGTAGATACTCTTGTAGGAATTCATGCATATATGATTAACTGTAG
KNB46653_2	30	GTCAGTATTGCCAAGGGATATGATTCTTAG
KNB46653_3	30	GTATTGGATTGTATCTTCTTTGATCTTAAG
KNB46653_4	30	GTTTGTCTGATGGTTGGTTGAAATGTGTAG
KNB46654_1	32	GTGAACGAATAAAAGGATATTTCATCGTATAG
KNB46654_2	32	GTAGGTCTCTGTGCATATTGGGTGATCGACAG
KNB46654_3	26	GTAGGGTTTTCTTCTTCTGTTAATAG
KNB46654_4	39	GTAAAGGAATGTAGCTTCATTAAAAGACACATTATCCAG
KNB46654_5	29	GTAGGTCAGTCCACGAGTCTTAAATGTAG
KNB46654_6	30	GTAGAGAATTGTATGGAGTGTAATGAATAG
KNB46654_7	30	GTATCAATTGAATGAAAGAGTGATTGATAG
KNB46654_8	28	GTATGATTGAATGCCTTCTGTTAATTAG
KNB46654_9	30	GTAAGAATAAGGAAAATTGTTCATTGGTAG
KNB46655_1	16	GTTTCTCATGATATAG
KNB46655_2	30	GTAAGGTATTTCAAATCTGTTGATTTCTAG
KNB46655_3	37	GTGAATGTGGACTTGAGGAATGCTTGATTATCTCTAG
KNB46655_4	32	GTCATATTTTTATATGTATTTTAATTTTGTAG
KNB46655_5	30	GTAATCGAGATTTAATTTGTTAATCTCTAG
KNB46655_6	30	GTAGGAATTCAGGGCATGTATAAGGAATAG
KNB46656_1	22	GTCTAGTCCAACCCAAAAACAG
KNB46656_2	29	GTACTGAAGCAGTAATGCGTGAACTTTAG
KNB46656_3	31	GTACAGAGAATATCTGTGTTTTGATGGTTAG
KNB46656_4	28	GTAAGAAATGGAGATGGCTAAGACCTAG
KNB46656_5	29	GTAGGAGTGAAAGGAAGAATCGATTCTAG
KNB46656_6	29	GTAAGGATCAGAAAAAGATATGAGTGTAG
KNB46657_1	31	GTAAATAATAAAGAATTAGGATGATTTGCAG
KNB46569_1	30	GTAAGAGAGTGCTTATGGAATAAAGAAAAG
KNB46569_2	42	GTAAACAAGTGGAGGAATGATATTAGTATGGATGGTAAAAAG
KNB46569_3	29	GTAGAATTGTTTTCAGTTCTGAACAGTAG
KNB46570_1	44	GTGTTGATTTTGTATATTGGTTCTTGGTTATGATAATTCTATAG
KNB46570_2	32	GTTCTTTTTTCCTTTTTGCATTTCATGTGTAG
KNB46571_1	30	GTCCTATTTATCATTTTGATTTAATGATAG
KNB46571_2	51	GTATGTGAAATGATTCGAGTATATGGTTTGAATAGCAGAACTACATTGTAG
KNB46571_3	29	GTAGAATTGTTATAGAAGTTTAAGAATAG
KNB46572_1	29	GTAAGTGGTTTTGATGTAGTGTAATGCAG
KNB46572_2	29	GTGGGACTGAAGTGAGGGATTGACACTAG
KNB46572_3	42	GTATGTGAGAGTCCTTTTGAATTGGGAGTGAGTGATGATAAG
KNB46572_4	31	GTATGATTATATAGAGAATGGTAATGAGTAG
KNB46573_1	18	GTAGGCTTATGGTTCTAG
KNB46573_2	32	GTAAACCTATTCTCTCCTTGTCATTGTTCTAG
KNB46573_3	29	GTAGTAGTGATTGTTTTATATAATCATAG
KNB46574_1	35	GTATGTCCATTCTTAGGCTTGGATAACTTGGTTAG
KNB46574_2	30	GTAGGAAATGTGTGGTTAGTGTGATTGCAG
KNB46575_1	30	GTTGATTCAATAGCACTCGTTCACCTATAG
KNB46575_2	30	GTTTGTGTATCTATGTTTTCTTATTGATAG
KNB46576_1	19	GTGGTTTCCTTATCCTTAG
KNB46576_2	30	GTTCCATTGATGCCGGTGACTCACGTTTAG
KNB46576_3	30	GTTGTTATAAGGATAATAAGTAACGAATAG
KNB46577_1	30	GTAGGAACGAGGTGAATCTGTGAGTTGTAG
KNB46577_2	73	GTTAGGAAATGTTTGGTGGGTTTGGAGAGATTGAATCTATTGAGTAAGCGATATTGAATGGATATATTGCTAG
KNB46577_3	30	GTACTAGAGGATGGCGGAAGTTAGTTGTAG
KNB46577_4	14	GTTTGTGAGTGTAG
KNB46578_1	34	GTAATAGAAATATCCTTATTAATTCATGGTATAG
KNB46578_2	30	GTATTATAAATGAAGAAATGAGGATTTTAG
KNB46578_3	30	GTAACAAAGGTTAGATGTTCCAATTTGTAG
KNB46578_4	29	GTATGCATCATTGGAAGATTGAACGGTAG
KNB46579_1	30	GTTTGGATTGTGAGTTTAGGTGATCCTTAG
KNB46579_2	30	GTGGGCTTGAGAAAGAATGATGATGTCTAG
KNB46579_3	30	GTATTGGAACGATAACGTGTTGACATGCAG
KNB46579_4	23	GTCGGAAGTGGTATTAACAATAG
KNB46579_5	28	GTACTCTCGTTAGATTCCTTTCATCTAG
KNB46579_6	39	GTGATTCGACATTGTTGGTTTCTACTGTCTTGATCATAG
KNB46579_7	30	GTAAGGTATGTATGATTGACTAAGTGATAG
KNB46579_8	81	GTTGTTTAATCTCTCTTTATCAGGTAGGGAGTAGGAAGTGATATGAATGCTAGATGGTCATATTTGTTCTTTGTTGTACAG
KNB46580_1	33	GTAAGGAAATGGAGTATCCTAACTAACAAATAG
KNB46580_2	10	GTTCCTATAG
KNB46581_1	52	GTTATTCCTTCATGTAGTCGTCTATTTCTAAAAATGCTTATCAACTTGTTAG
KNB46582_1	55	GTATGAGAAATGCCAATATGAAGAGTAAGTGGATAGACTGATTCATGTAACATAG
KNB46583_1	30	GTAGTTCTGTACATGATCTATCACAACTAG
KNB46583_2	30	GTAGGGTTGTTTGTATCCAATTATGCATAG
KNB46583_3	30	GTAGTTGAATTCGGAACGGATCAGGATTAG
KNB46583_4	30	GTTGGTATTGTTGTAACTACTGAACTCTAG
KNB46583_5	52	GTTATGTGATGAGTTTGCTTCATTCCCGGAGACTGTAATGATCACCAATGAG
KNB46584_1	29	GTATAAGTTGCTCTCTGTTGTTATTGTAG
KNB46584_2	31	GTTGGACTTCCTCCAATTGCTTCATTTCTAG
KNB46584_3	29	GTAAGTTTGGAAAACCTGTTTATTTGCAG
KNB46584_4	29	GTAGGTGGATATTAGTTCCTGAACACTAG
KNB46584_5	31	GTAATCTTTGGTTCTTGTTGTGATAGGATAG
KNB46584_6	30	GTTGGGATCCCAAGAATTATTTATCTCTAG
KNB46584_7	30	GTATGTGAGGGATAGGGTTGTAAGATGTAG
KNB46585_1	31	GTAAATGAGTATAGAATAATGTAACCTATAG
KNB46585_2	29	GTTCTTCTTTCTCCTTCCTTTAACCTTAG
KNB46585_3	29	GTATGCTTGCTTGTTACTTGATGAGGAAG
KNB46585_4	29	GTAGGTATGAAGAAGGGGATTCACTGTAG
KNB46586_1	29	GTAAGAATGAATGTGATTGTTGAGGTTAG
KNB46586_2	31	GTACTTTGCATTGCTGATTGATTCTCCATAG
KNB46586_3	30	GTTGTTTCTGAATGCTCCCTTCATATGTAG
KNB46586_4	30	GTAAGAACTATTGAATTCTCTCAGCACTAG
KNB46586_5	31	GTATTATTTCTTGTTTGTCTCTGAAGTACAG
KNB46586_6	30	GTCCCAATCTTGATCTCATCTCACTTCTAG
KNB46586_7	31	GTAATTGCTCTCATTCTGACCTTATGTTTAG
KNB46587_1	31	GTAGTGAATAGGTTAATGGGTAACTCAATAG
KNB46588_1	30	GTACGGGAAATGGAGAGAGTTTAGGCGTAG
KNB46588_2	30	GTAAGTCTTGTAGAAGAGGTTTCATCATAG
KNB46588_3	30	GTACAGAAATTGGAGGTATTTTAGGAATAG
KNB46588_4	30	GTATTGGATGGATGGATATGTGAGGACTAG
KNB46588_5	30	GTAGGAATAAGCTGATATAGTGAGGAGTAG
KNB46588_6	30	GTAGGAATGCAGGAAGAGTGTGAAGAATAG
KNB46589_1	33	GTTTGAATGTATTCCTTCGAGTCTTAGATATAG
KNB46589_2	32	GTGAAGAATGATGTTGATGTTTGAAAGGGTAG
KNB46589_3	28	GTAGAGTTTGGTGTTGTCTCCTCATTAG
KNB46589_4	31	GTAGAGTCTGTAAGAGTATTTGATGTTCTAG
KNB46589_5	29	GTATGAATAGAATTGGAGTTTCATGATAG
KNB46589_6	28	GTAGATATATGTGTGGCATATCAATCAG
KNB46589_7	29	GTACATGTTAATTACTGATTTGATATAAG
KNB46589_8	28	GTATGAATGATGATGATATGTGATCTAG
KNB46589_9	38	GTCCTTTATATCCATTCTTTGTTTATACTCACAAACAG
KNB46589_10	30	GTACTCATTGGATGATCTCTTTGAAACTAG
KNB46589_11	30	GTTTGATTTACGGAATATTTCAATGGTTAG
KNB46589_12	30	GTTTGATTACTGGATTGTAGTGATTTCCAG
KNB46589_13	30	GTACCTTTTTGAAGTTCTTCTGATTAGTAG
KNB46589_14	30	GTGGTCTAATATTGTTGAACTGATTTCTAG
KNB46589_15	58	GTGTTCAACACTTGATTCGGTTACTATGTGAAGAGTGATTAAGGCAATTGATTTGTAG
KNB46590_1	31	GTATGAAATGATGGGTGAATCTGAAGAGTAG
KNB46590_2	30	GTATAGAACCATACTCCCCGTGTATTGAAG
KNB46590_3	28	GTACTATCGTTATTCACTTCTAATATAG
KNB46590_4	29	GTAGGAGTGAGAGAAGAATTAAACAGTAG
KNB46591_1	31	GTAGAGACTGGTTGTTTCCTCTTAAGAATAG
KNB46591_2	32	GTACTTGAGTAGTTGAACTGGTGAATTTGTAG
KNB46591_3	29	GTAGAAGAATCTCATCATATTAACCCTAG
KNB46591_4	29	GTAGGGTGTTAAGAATTTTATTTCTCTAG
KNB46591_5	30	GTAAGAAAAAGAATTATCACTAATGTTGAG
KNB46591_6	30	GTCATGATTTTGGAATTCCATAATTCTTAG
KNB46591_7	31	GTGATAATTGTCGTTGTAAATGATTCTATAG
KNB46591_8	28	GTATATGTCGTTGTATCATTTTCAATAG
KNB46591_9	31	GTGATAAGAGAATACGTAACTTCATAATTAG
KNB46591_10	30	GTCATATCAAATGAAGGAACTAATACATAG
KNB46592_1	15	GTTCTTAACCTATAG
KNB46592_2	30	GTAATCATAGAGAGTGGAAGTCATGAATAG
KNB46592_3	45	GTATTATCATCACTTGTACATTCTTTTAAACCATTTTACAGATAG
KNB46592_4	29	GTAGGCTTGATTCGTTGATTCAAGTGTAG
KNB46592_5	32	GTATTTTGTATTTCAATATTAGTGATATATAG
KNB46592_6	31	GTAGGACATGAATTAGTTGTTTGACATGAAG
KNB46592_7	29	GTGAGATATGAGAGAGAGTAATCATATAG
KNB46594_1	11	GTTAAGAATAG
KNB46594_2	30	GTAGGGGAATGAAAATGAGATGATTGGTAG
KNB46595_1	35	GTATTCGTTCTGTTGTTGTTAATTAAGCGTTCTAG
KNB46595_2	32	GTAGGATCATTAGAGCTTTGTGATTTGAATAG
KNB46595_3	37	GTGTCAGGCATGATTGTTTCGGGGGTGTAATATGTAG
KNB46596_1	11	GTACATTATAG
KNB46596_2	30	GTAGTCGTTTTTTTAATGTATTTCATGTAG
KNB46596_3	30	GTATGGTAATGAAATCTCGTTAATGACTAG
KNB46597_1	32	GTATTAAGTAAAAATGGTATGTTATGAAATAG
KNB46597_2	31	GTTGGTGGTATTACTCCTATAAATAGAGTAG
KNB46597_3	31	GTACATTTTGGCTGCTAGTTTCAGTGAATAG
KNB46597_4	29	GTAGTCTAGTTCGATAGGATCTTATCTAG
KNB46597_5	30	GTATTGATTTGGTGAATTCATGATGATGAG
KNB46597_6	150	GTGATGGGTGAAGGAGGAAGTAAGGAAGAGAATTGGTTCATTATGCAGTTGTGTTGAGTCTGGAACAATTGGATCATGCAAAAGCACGAAACGCCCCAATTTTAATATCCAAACATATTTCGAGGATTATTTCCTTTACAAAACTGTGAG
KNB46597_7	30	GTAGTATTGATGGAATGAAATGAGTCTGAG
KNB46598_1	30	GTAGGCAATGTCTTCAAAACTGATTCTTAG
KNB46598_2	31	GTAGGTACTATTTTTGGAATGATAGAAATAG
KNB46598_3	29	GTCATGTATTTAGTGTTGCCTCAATAGAG
KNB46598_4	30	GTACTTCTGAATATATTGACAATAATCTAG
KNB46598_5	30	GTAGGTTGAGACGATCAGTATCATGATTAG
KNB46599_1	33	GTGAGCAATTTCAAAGGTTCATTATCGTTGTAG
KNB46599_2	36	GTACGGTTGTGTGCAATTCAGATTCTGATTTTGTAG
KNB46600_1	31	GTATACTGAAGATGTTAGTATTGATACCTAG
KNB46600_2	31	GTACGTATATTGGATCTAGAACAATCGATAG
KNB46600_3	30	GTACTGTCTAGTCATCGAATTGACAATTAG
KNB46600_4	30	GTAAGAATGGGGAGGAGAAATACCGATTAG
KNB46600_5	86	GTTTTTCTAAATTCCCGCGGAATATTTTTAACGTTTTGTGAACCATTCATAATTTCGTTATCATGGGTTTTTGTGATTTCCCTAAG
KNB46600_6	32	GTATCATTTGTTGCGGAGATGTGAAATTATAG
KNB46603_1	34	GTATGTTCCTACTTGTCTGATGGATTATTGGTAG
KNB46603_2	31	GTGAGAATTCGTGTGTTTATTCATTTTTTAG
KNB46604_1	27	GTTATTGAGGCGTTATTTCATCTATAG
KNB46604_2	33	GTATCCTTGTTTGATAAGGAATCTAACACATAG
KNB46604_3	31	GTACTAGAATTGTGCTAGGAATGATCATCAG
KNB46604_4	31	GTGAGTGATGAAGAGAAGGAATCACACCTAG
KNB46605_1	31	GTTGAGTTTGAAATTGACGTATTAGCTCTAG
KNB46605_2	14	GTATTGAACTGTAG
KNB46605_3	28	GTAGTTGTTTGCTTCTTTTGATGAACAG
KNB46605_4	28	GTAAGAATGGTTCGTGAGTATTCTTTAG
KNB46605_5	30	GTGTGAATGAGAAGAGATGTTCATTAGTAG
KNB46605_6	31	GTGAGCAAAATCAACACTATTTATGGAATAG
KNB46606_1	31	GTAACTGAGAGTGAGATCTCGTGATGTTCAG
KNB46606_2	31	GTTGGATATGAAGAGTGTCTTTGAGCAGTAG
KNB46606_3	30	GTAGAGTTGGAAAGAATGTTTAATCGGTAG
KNB46606_4	30	GTTGCTGTTGTTGAATTTTATCATATCTAG
KNB46606_5	30	GTGAGATTTGAGTGAGATTTTCATTATAAG
KNB46606_6	29	GTAATGTGTGTTATTGGGCCAAAACATAG
KNB46606_7	29	GTAGGAAGAATCTGTTGTGTTCCACATAG
KNB46606_8	31	GTGATGGATAAGAGATGAAGTGATTGAGTAG
KNB46606_9	49	GTAGATTGTTGTATGGATATGGAATTAAAGAAAGTGATCGTACCAAAAG
KNB46607_1	29	GTATGAATTGATACACATGTCAATGGTAG
KNB46607_2	30	GTATGAATAATAGTTTACTATCATTTGTAG
KNB46607_3	29	GTAAGATCTCTGTTGACCTTGAATTGTAG
KNB46608_1	15	GTAATCGATGTGTAG
KNB46608_2	35	GTAAGTGTTGATGTGAAGGGAGATTATGAATGTAG
KNB46608_3	30	GTGATACTCTAAGAATGGGTTTATGTATAG
KNB46609_1	18	GTCTAACTCCATCTCTAG
KNB46609_2	31	GTATACCTGTAATAGATGTTGTGATGTGTAG
KNB46610_1	32	GTATGCTTTAATCGATAGTGTTAATGATAAAG
KNB46610_2	30	GTAGAAGTGAATTATGAGAGTTACTTGTAG
KNB46610_3	52	GTTGGTTGCGCCATATGGCGCATTTCTCGGCCTACAAACCTCCTATTCAAAG
KNB46611_1	33	GTAGTTTCGTTTAAATCTAGTGTAATTCTGTAG
KNB46611_2	31	GTAGGATTATTGAACCGGACTGAGTGTGTAG
KNB46611_3	32	GTGAGTCATATTTGGTGAAGAATAATCTCTAG
KNB46612_1	30	GTTTTGATGTTGGAATCGAGTAATCTGTAG
KNB46612_2	30	GTAGGTGTGATTAAGAGAAATGAGTTGTAG
KNB46612_3	30	GTATTTTATCTCTCGCATGGTAATTAATAG
KNB46612_4	30	GTGAGTTTGAGATAAGTGTGTCATCTATAG
KNB46613_1	31	GTTTATGGAGTTTGCTGCATCTAATGTGTAG
KNB46613_2	30	GTATAGATAAAATAACGTTATGATGAATAG
KNB46613_3	30	GTAGTGTTTCCATGGTTCGTTGATTTCTAG
KNB46613_4	14	GTATCGATCAATAG
KNB46613_5	30	GTACAGTTGATATTGAGAGGTAATAGATAG
KNB46613_6	30	GTATTATATTGAGTTGATGATGATACATAG
KNB46613_7	59	GTAGATCTTATTGTAAATCGTTTAACAAACACATGAATCTTTCTTTTGTTTTGTTGTAG
KNB46614_1	50	GTAAGAATTCTTTTATTTGATTATTCTATAGGCTGTATTTGTGATTGAAG
KNB46614_2	84	GTATGGTGTCTCTATACCATGATATTTCAAATAATATTGATGTGGCTGTGAAGGTTATAGGTGGAGATCGAGAGTAAGAGGTAG
KNB46614_3	90	GAAAGTATGTCAAGTATCACAGCAACGGAATAGTTGATTTAGTGTCTAACTTTGACGTATAGTATTGTACAAAGGAAGGGGTTTTATTTT
KNB46614_4	31	GTGGGTTTTAAATGAGTGAATTTATCTCAAG
KNB46614_5	30	GTGAATAAGAGTTCTTTGATTAACAAGTAG
KNB46614_6	30	GTTTGTTTTCCTCATATTCTCAATGGATAG
KNB46614_7	30	GTGGGTATGAAATGTGGTTATGAGAGATAG
KNB46614_8	26	GTAAGAGTGTAGACATTAACATGTAG
KNB46614_9	30	GTGATAGTCATTAATGTAGCTAATGTGTAG
KNB46615_1	31	GTTGGATTTTCAAGGGATGGGTTAGCGTTAG
KNB46615_2	30	GTAATATCATTGTTTTCCACTGACTTGTAG
KNB46616_1	37	GTATGATTTTGTGGAGGTGAGAAGTTTATTTTTATAG
KNB46616_2	32	GTAGGAAGCAATTAGGAAATGTTAATGTGTAG
KNB46617_1	31	GTAGATAGTTTATTGAGGTGTTCATACATAG
KNB46617_2	30	GTATGCTAGTTTATTTGGTTTGAGAAGTAG
KNB46617_3	30	GTAGTTCTAGTGGTCTCCGTTGATATGTAG
KNB46618_1	28	GTTCGTTAATAGGTGCTGTTATTAATAG
KNB46618_2	29	GTTGGTATTGTGGTGGATGTTCATTTTAG
KNB46618_3	30	GTGAAAATGTCTGATGGCTATGAGTTGTAG
KNB46618_4	31	GTACTCTTTGTTTAATATGGTTATTATTTAG
KNB46618_5	30	GTTGGAATGTTGGTTCAGATTAAGGATTAG
KNB46618_6	21	GTTTGAACATATAATTCATAG
KNB46526_1	29	GTATGATATGTTTTGTAATGGCTATATAG
KNB46526_2	31	GTAGTAGATCTTCTCTTAAATTATCTTTTAG
KNB46526_3	31	GTACAATGTAGCCAGTTGATTTTCATAGTAG
KNB46526_4	30	GTTCGAACTGAAAGGATGATTCATTGATAG
KNB46526_5	30	GTAAGAGTTTAAGGGTTTTTTCATTTCTAG
KNB46526_6	28	GTACTTCTCTTGTTTCTCTGTTATATAG
KNB46526_7	29	GTAAGTTAGAGGAAGAGTCTGATAGGTAG
KNB46526_8	27	GTTGTTTCCGTTATCCCTTATATCTAG
KNB46526_9	34	GTACATGTGACGGGGATAGTGACAGTGACAGTAG
KNB46526_10	32	GTACTGAAATCTATTCGAGATTACCTATATAG
KNB46526_11	30	GTTGCCAAGCTCATATTCTCTAATCCGTAG
KNB46526_12	30	GTTGGTAACGTTTGAATTTCTGATATGTAG
KNB46526_13	32	GTAGTCCATTTGTAACGTCTATGACTCAATAG
KNB46526_14	31	GTAAGTATGAATGAAGTGATAATGAAATCAG
KNB46526_15	30	GTCCAAATTGTATTTCTCTCTTATTGATAG
KNB46526_16	30	GTAATCATGATCAAACACCATTATCATTAG
KNB46526_17	29	GTTTGTATGAAAAGTGGTCCTAATTTCAG
KNB46526_18	30	GTCATATTGAAAGTGAACAATGATTCATAG
KNB46527_1	34	GTAAGGTGTTCGATTCAGTTTAATGTGGACAAAG
KNB46528_1	31	GTAGGATATTGCTGTTGTTAATTATTGATAG
KNB46528_2	33	GTTTCTTTCAATTCTTCTGTTATTAATAAATAG
KNB46528_3	17	GTTGATTCTTATTGTAG
KNB46528_4	69	GTTGATGGGAATTATCAACCATTGAAATCCTTTCTTGAGATACGGTTATGTTTTTTCCTTGATTTGTAG
KNB46528_5	28	GTATTGAATCAGTATCTATTCTATCTAG
KNB46528_6	31	GTAATGGTTCTTCATTTCTTTCATAGAATAG
KNB46528_7	30	GTGATTTTCTTCTTATCCTTTTATGAATAG
KNB46528_8	29	GTATGAATAATCATCTGTCTTTTCCTTAG
KNB46528_9	30	GTTTACTTAGGATGTTGAGTTAATCTTTAG
KNB46528_10	30	GTGACATTGGATGTGAGAAGTGACAAATAG
KNB46529_1	40	GTAGGAATGAATTAGGATAATCAATTGTTCTTATATTTAG
KNB46529_2	20	GTTCTTTCGTTTTATTATAG
KNB46529_3	28	GTATTCTTTTGGCTTTCTTTGAATGTAG
KNB46529_4	30	GTAGATATGTGTATGGAGTATGATATGTAG
KNB46529_5	29	GTGAGTGATTCTAATATAATTGACTGTAG
KNB46529_6	30	GTGATTATTATGGGATCATCTGATTATTAG
KNB46529_7	30	GTAGACAATAGAGTCATTCATAATATATAG
KNB46529_8	30	GTTTGCTTCAATTCCATCTCTGATATCTAG
KNB46529_9	29	GTATCAGGTGATTCTCTTCTTATATCTAG
KNB46529_10	29	GTAGGTGTAAGCATAGATATGAGATCTAG
KNB46529_11	30	GTACGTATTGAATGAGAAAGTGAATTGAAG
KNB46529_12	30	GTGAGAATAGGATTTGAAACTGATGTGTAG
KNB46529_13	30	GTATGGCAGTGAATAGAGTGATAAGTGTAG
KNB46529_14	31	GTAGGTTTGAGACATGATGAATGATTCAAAG
KNB46529_15	30	GTAATGATGAGAACAAAGACTGAAGTGTAG
KNB46530_1	29	GTATAATACCTTCAACTATTGATCAATAG
KNB46530_2	30	GTAACTGTAAATTGTTCGGCTGATACGTAG
KNB46530_3	30	GTATATGTGAGGTGCTTTGATTATTGATAG
KNB46530_4	29	GTGAAGATTATGAGTGATTGTGATAGTAG
KNB46530_5	29	GTGATATTTTCAATTTTTCTTAATTGTAG
KNB46530_6	29	GTAATTATATACTGTTTTATGAAGGGTAG
KNB46530_7	29	GTATGTCTTGTTCTTCTCTTCTTACCTAG
KNB46530_8	28	GTATGAGTAGAATAAGAATGAAACCTAG
KNB46531_1	34	GTACCTTGTAGTTTCGATTTTGATAATTCATTAG
KNB46531_2	32	GTACCTGGTATTGTTCTTTCTCTGAGTTCTAG
KNB46532_1	30	GTACATGCATGCATCTTGAATGAAGAATAG
KNB46532_2	30	GTCTGATTTCTGGAATTCCATAATTCACAG
KNB46532_3	29	GTAGATATGTGATTTGAGTTTAAGGATAG
KNB46532_4	29	GTGCGATGACTGAGAATAATGATGAATAG
KNB46532_5	30	GTCTTTATGAATGATTTGTCTTATTAGAAG
KNB46533_1	31	GTAATCGATATGATACCACTTTAAGAGATAG
KNB46533_2	35	GTATTTCTGTAGTCTTCCATATTCTAATGATCTAG
KNB46533_3	32	GTATGACCGTTTTGGCTGTTTTCTTAATCTAG
KNB46533_4	31	GTAAGAGTGGGGATGTAACAGTGACATGAAG
KNB46533_5	24	GTATTTTCATTATCTCAGTTATAG
KNB46533_6	32	GTTTGCATCCTTCAATCCACATCATCATATAG
KNB46533_7	30	GTAAATGATTCAGAATTGAATGATCGAAAG
KNB46533_8	48	GTTGTTTTTGAAGTGAATGTATTGAAATATGTCTTATCTTATGCTTAG
KNB46533_9	45	GTAGTTGAAATGATTGTTCGTTCTGGAAAGAATACTCATTCATAG
KNB46534_1	18	GTGGAGTGTTATATATAG
KNB46534_2	14	GTGAGTGTAAGAAG
KNB46534_3	28	GTACTTCTGTTTCGTTTCTTTCATTTAG
KNB46534_4	32	GTAGAACTCTAGGAATGATGTGATTAAAATAG
KNB46534_5	30	GTCATGATAAGGAATGTGAATGAATTCTAG
KNB46534_6	30	GTAAGGACTGTCTTATGATATGATAAATAG
KNB46534_7	31	GTAATTCATGAGGATTGGAATCAGAAATTAG
KNB46534_8	29	GTAAGCTCTTTGATGGGTATTTACTATAG
KNB46534_9	143	GTAAGTATTGATAGAATGGGAGATGATGAGCGATCGAGGCTAGAATGGATTCTTGATACTTTTCCATTCAATGAAGCGATAATCTTCTCGCTGATCCTTATGTTGTGTGTTGATGATTTGAATAATGTTGCTTACATTAGTAG
KNB46534_10	44	GTAGTTGAAGATGATGTAAGGATATGAATTGAAATGAATTGAAG
KNB46534_11	30	GTTAGTGAGATTGTGTTGTGTGAGAAATAG
KNB46535_1	32	GTTTGTATATCTTAGAGTGTTTTACGCTGTAG
KNB46535_2	54	GTAATTTCACCCCACAATACTCATGTAATTGTTACCTATTCTGTTTATCTATAG
KNB46535_3	30	GTTAGTGATTGATAAAGACCTGATGAATAG
KNB46535_4	31	GTATTACGATACACTAATGATTTATCTCTAG
KNB46535_5	30	GTATGTGTGCTACCTCTTTATCATTCTTAG
KNB46535_6	29	GTAAGTTTGGAAGAAGAACTTCATAATAG
KNB46535_7	31	GTAAGGATAATCTGGAGTTTATCATTTGTAG
KNB46536_1	30	GTATATTTCGTTTCATGGTTACTAGTGTAG
KNB46536_2	31	GTATTTTGTATTTTATGTGGATTCTGTGTAG
KNB46536_3	77	GTACCAGTGTAACGGAGTGTTTAGTGTAGATTCGTTCCATTACGGGTCATGCAGGTCTAGTAACGAGTGTAATGTAG
KNB46536_4	32	GTTGTCTTGTATACTATGCTTCATCCAATTAG
KNB46537_1	31	GTTTGTTCTGAATGAGAATCTCATGAAATAG
KNB46537_2	30	GTGAGGATATTGTGAGATTGTGATTCTCAG
KNB46537_3	41	GTAGTGAACCAAGTGGGCGTTGTCTTGTAATGAAGACATAG
KNB46537_4	29	GTATCTGAATTATAGTATATTTATTATAG
KNB46537_5	30	GTAGTTATGATAGGAAGAATGCATTGGTAG
KNB46537_6	30	GTCCTTCTCATAATCTCATATTAGTTATAG
KNB46538_1	32	GTTTGTTTGTATTAATATGGAATGAGTGATAG
KNB46538_2	27	GTGATGAAGTTAGTCCTAGAAATCTAG
KNB46538_3	30	GTAAGGATTCAGGCTGGTTCTGATCCATAG
KNB46538_4	31	GTATTTATTTGAGGAAATATTGATAGTATAG
KNB46539_1	30	GTAGGATTAGAATATGAATACAATTTGTAG
KNB46540_1	30	GTTTGTATTATCCTTCTCATTTATCCATAG
KNB46541_1	17	GTTGATTCAAAGACTAG
KNB46541_2	30	GTAACTGTTGGAAGTTGAATATGATAATAG
KNB46541_3	29	GTATGTATTCACTATTCGGTGTAATCTAG
KNB46541_4	29	GTAGGATATTGGGAGGTGGTAATCATCAG
KNB46541_5	30	GTAATGATGTTGAGGAGAATTCATGGTTAG
KNB46541_6	31	GTAAGCAAAATCGAGACTATTTTAGTCATAG
KNB46541_7	31	GTAAGGAAAAGAGAAGGAGATTTATGAATAG
KNB46542_1	35	GTACTTTTCTTGATGGTTTGTCTCATCCTTCCTAG
KNB46542_2	34	GTACTTGTGTGTGTCATTTGAGAATTATCCATAG
KNB46542_3	32	GTACATTTGTTGTTATGGAGTCTTATTTGTAG
KNB46542_4	32	GTTGCACTTATTTCGTGGGATGATTGTTGTAG
KNB46542_5	30	GTACAATAATCCTTGAAGAGTGAGTCGTAG
KNB46542_6	32	GTTCGAAACTGAATCAATGTTCTCATTTCTAG
KNB46542_7	30	GTATATTAGAGAGAATAGAATGATATTTAG
KNB46542_8	69	GTATACAGCAAAAGAATGGATGAATAAATGAACTTATTTGTAGAAGCGTGTTGCTGAAGGAGGCTTCAG
KNB46542_9	26	GTATTTGACTGTGACTTATTTATTAG
KNB46542_10	30	GTGAGAGTTTGGTAGAGGTATGAGGACTAG
KNB46542_11	31	GTAGGCTTATTGATTATGTATTACTGAACAG
KNB46545_1	30	GTTAACGATTTCATTGGAGTTGATGAATAG
KNB46545_2	30	GTGAGATATCAGAATGACAATGATGATTAG
KNB46545_3	29	GTATGATTTATGGAATGCCATAATTGTAG
KNB46545_4	26	GTGAGCATTTGGTGATTGATTCACAG
KNB46545_5	31	GTTTGTGTTGGATTTCTATGTTCATCTGTAG
KNB46546_1	30	GTAAGAATGTGATTGTAGTCTTTATTCTAG
KNB46547_1	27	GTCGGATTAACTTCTGGTCAATTGTAG
KNB46547_2	36	GTAAAGGTCAAATCGAGGAGTACGTCTAATCAATAG
KNB46547_3	31	GTAGTTCAAATCTAGATATACTTACTTCTAG
KNB46547_4	29	GTAGACTCCCTCTTTAGTTATCAGCTTAG
KNB46548_1	19	GTTTGTCTGATTAGAGTAG
KNB46548_2	34	GTAGGATGTAGAAGGAGAAGACAATCACCTATAG
KNB46548_3	32	GTAGGCGATGTGTTAGAGAATTGATTTTGAAG
KNB46548_4	30	GTTCAAGTTGTGTTTTCTTTTGACTTTTAG
KNB46548_5	29	GTAAGTGTCTTCTTGTTTGATAATTGTAG
KNB46548_6	29	GTATTTTTCATTTATTTCTTCTCAAATAG
KNB46548_7	29	GTAGGTTCGAGATGAAAGTTGACATGAAG
KNB46548_8	29	GTATGTCAGATGCGATTGATCAAGTGTAG
KNB46548_9	30	GTGAAGAATGAAGGATGAATTCATTATTAG
KNB46548_10	30	GTTAGTTCTGCTATTTCATCTAATCTCTAG
KNB46548_11	28	GTAGTGATATACTGAGATTATCATGTAG
KNB46548_12	31	GTATTTGAGAGAGAGTGGCTATGAATATTAG
KNB46548_13	31	GTATAATTCATTGGAAATCGTTTATGTCAAG
KNB46548_14	29	GTTTGTAAAGGTTTGGATGATTATGGTAG
KNB46548_15	32	GTTAGTGTTTCATATTGGGATTGATTATACAG
KNB46548_16	29	GTATTGGTACTGTTCTAATTTTCCTGTAG
KNB46548_17	31	GTTCATTTCTGAATATATATTTCATTTCTAG
KNB46548_18	30	GTAGATCCATCGTAAAATGATTATAGATAG
KNB46548_19	30	GTATATGAAAGATTCATTGATGATTATTAG
KNB46548_20	30	GTGAGGAATGGTAAATGGGTTGATGAATAG
KNB46548_21	28	GTACGATTTTATTTCCCCTTTCATGTAG
KNB46548_22	30	GTAGAATTGTGATTTTTATTTTATTTCTAG
KNB46549_1	30	GTATGAATAGTTACGACATTTAATCCACAG
KNB46549_2	30	GTTATGCAGAACTGGATCGATAATTCATAG
KNB46549_3	31	GTAGGGCTAGATGGTGATAGTAAGGTTTTAG
KNB46549_4	15	GTTGGTAATGGATAG
KNB46550_1	31	GTCTAATATCATAAGAATTGATAATCGATAG
KNB46550_2	30	GTACTAATGGATTCTAGATATGATAAATAG
KNB46550_3	30	GTAAGGAAGAAATCGTGTTATAATGTACAG
KNB46550_4	30	GTATTTGAGAGTATGGAGGTTGATATATAG
KNB46551_1	30	GTATTTTTAAAGCTATGGATTGATTCATAG
KNB46551_2	29	GTAATGATTCCTTCTCTTTCTTATTATAG
KNB46551_3	29	GTTTTTATTCTATTTTTCTCTTATTCTAG
KNB46551_4	31	GTTCTTTTTTCTTTATCTAAATGATGGTTAG
KNB46551_5	29	GTTGGATTTGTAGATGATTGTTACTGTAG
KNB46551_6	28	GTAGGTGAAGATTTAATCTGTGACATAG
KNB46551_7	30	GTAAGAACATTGATTCATGATCCTGTGTAG
KNB46551_8	28	GTAGGGATTAATTGAGTGTTTCATGTAG
KNB46551_9	29	GTATGGGAGATGGAGGAGTGATAAGATAG
KNB46552_1	56	GTATTATCGAGATGATGTTACTATTGATACTCACTGTTATGAGTAGATATTGGTAG
KNB46552_2	29	GTATTCTCTTATATAGTCTTCTATTCTAG
KNB46552_3	30	GTAATGAGAACGAAATAGTATGAGAAATAG
KNB46553_1	29	GTATTTCAAGCTCAAATCTGAGACAATAG
KNB46553_2	26	GTTGTTCTTTTCATTCAATATATTAG
KNB46554_1	32	GTGGGATATTGTTCGATCCCTTTGATTTTTAG
KNB46554_2	43	GTGTATCCTCTGTTCATATTCTTTGGTATTGTTTGTTGAAAAG
KNB46554_3	31	GTACGGGCTGATGTAAAGACCTTATAAATAG
KNB46554_4	32	GTATTTCTAGCGAAGAACATCTTAGAAGATAG
KNB46554_5	30	GTAATTATGCGGCTTTTGTGTGATATGTAG
KNB46555_1	25	GTACTCCATTCGTTTCATCATATAG
KNB46555_2	30	GTACAGCAATAGACTGTTGTATATTTGTAG
KNB46555_3	31	GTTCATAGATTGAAAGGGTCTTCATATGTAG
KNB46555_4	31	GTCGAAAACACTTTCTTGTTATCAGAAATAG
KNB46555_5	28	GTACTATTGATGTCTCCTGTTTCCCTAG
KNB46555_6	30	GTGCTAATTGAATCGAATTATAATATATAG
KNB46555_7	30	GTAAGTGAATATAGCTCTTGTCATTTCTAG
KNB46555_8	30	GTTTCACTTTCATTCTCCTCTCATGTATAG
KNB46555_9	30	GTGAGCATTTATTGTAACCTTCACTTCTAG
KNB46555_10	29	GTAGGTACTGAGAGAATTATGGACTGTAG
KNB46555_11	30	GTATGGACTTGAGATGGACCTGATTTCTAG
KNB46556_1	29	GTGTCTATTCCAGATCCTAAATTGGACAG
KNB46556_2	29	GTATAACTAAGCTGTTGTATTGTCAATAG
KNB46556_3	30	GTGAGCCTAAGCAGATTTGTTGATGGTTAG
KNB46557_1	30	GTAGTAGTTGGTGGTTCTCCTAATCAATAG
KNB46557_2	33	GTGATTTGTGACTGGAATGACTTATGTATATAG
KNB46558_1	17	GTGGAATAAACATTTAG
KNB46558_2	137	GTGAAACGGGACACAAGAGAAGCGAGTGCCCGAAGGCTAAATCTCAGGAGTAACATTGTTTGTTATGGAATGAATAATGAACCTGTAATCAATGATAGATTGGACTTAGAATTAGGTCCGTATGTGTATTGTGGGAG
KNB46558_3	31	GTACGTCAATCTTATCTCTTTTTATCTACAG
KNB46558_4	33	GTATGAATTAATAAGGTAATACTTACTGCATAG
KNB46558_5	27	GTTCTCTATCTTTTGTATTATTGATAG
KNB46558_6	37	GTATCATAATTGCTGTAGTAGTATCATGTTTCCTAAG
KNB46558_7	32	GTATTTCAATACTTTGCTATTATAATTCGTAG
KNB46558_8	30	GTTCTTATTTACTAATGTACTCAAAAGTAG
KNB46558_9	29	GTAGTTGACTTGGTTGTCTCTCAGTCTAG
KNB46558_10	65	GTAATCCATCGCAGGTTCTGAGGTAAAAGTTAAGAGATGTGTAGCATCTAGAATCGCATATCCAG
KNB46558_11	31	GTGAATTTAGAGGATGAAACACTCGACTTAG
KNB46559_1	30	GTGTTTTATTTGCTAATAGATGAGAAGTAG
KNB46559_2	30	GTATGAAATGAAATCTGTATGAATCATCAG
KNB46559_3	21	GTTTGTAAGTGTTCTGTTTAG
KNB46559_4	29	GTATATCTGGTTGGAGGATTGAGACAAAG
KNB46559_5	33	GTATGTTAGAAGTATCCACGAATACTGGATTAG
KNB46559_6	38	GTATAGAACATAGTTTGGGTTCTTCTGTGTTTGGTTAG
KNB46559_7	20	GTGGCTTTTTCTGGAGCTAG
KNB46559_8	33	GTAATGTTCGTAGGAGTTGTTCTCATCGAATAG
KNB46559_9	34	GTAGGATGTAGAGAGACGATATCATCGTTTTTAG
KNB46559_10	30	GTTCATGTCCTAAGGAGTTTTGATTAGTAG
KNB46559_11	30	GTACGGATTCTTTGTTCCTTTGAGTTGTAG
KNB46559_12	32	GTGAGCAATGATAGGCTGGAATAATCTGATAG
KNB46559_13	30	GTAGGAAAGAGAGGAAGGATTGATTACTAG
KNB46559_14	30	GTTGACATTAGGGAAAGGAATGAATGATAG
KNB46559_15	30	GTGAGGAAAGAGACAGTGGATAATTACTAG
KNB46559_16	32	GTGAGTGATCACGAGATGGAGATTATGAATAG
KNB46560_1	34	GTGATTATTTCACTTTGCTTCTCATCATACGTAG
KNB46560_2	35	GTATGTTATGTACTTCTTATGCTTACTGTTCGTAG
KNB46560_3	30	GTATTAACTTTAGTGTCGTATTACTCATAG
KNB46560_4	29	GTAGGCTTATGGAATGAGATTCATGGAAG
KNB46560_5	30	GTGAGTACTAACGATGTTGGTGATTTGTAG
KNB46560_6	40	GTTGAAAATTGATGATATGGTTGCAACGATGAAATAAGAG
KNB46560_7	31	GTTCGTTGGTTGGAATGAACTTGAATTATAG
KNB46560_8	30	GTATAATAATGGAATTGAAATTAGGAATAG
KNB46560_9	30	GTAGAATTGTAGTAGTTGATTAACCGAAAG
KNB46560_10	30	GTACATGTATGATACCTGTTTCATTCGTAG
KNB46561_1	34	GTATGAGGATTTGAACTGTGAGCTTATGATATAG
KNB46561_2	30	GTTGTGTTGGTTGTGTTGGTTCATTTGTAG
KNB46561_3	30	GTATGTGTTCGGAGGATTTACGACACATAG
KNB46561_4	31	GTAGAACTAAGTATTGTATTTGATATTACAG
KNB46561_5	30	GTAGTAATAGCATTGATATCTTAGAAATAG
KNB46561_6	28	GTGAGATTGTAGTTGAGAATTCACTCAG
KNB46561_7	30	GTTTGGATTGGTTTTGGTGTTGATTTCAAG
KNB46561_8	30	GTTGGGATTTCATTATCAAGTTATTCTTAG
KNB46561_9	28	GTATGAATGAGTTGAAAGTGAAGAGTAG
KNB46561_10	30	GTAGGTGAGAAGGAAGTGTATTCTGTATAG
KNB46562_1	30	GTGATGTTTCAGGTTGTTGATCATGAATAG
KNB46562_2	37	GTTCTGGTCCTTCTCATTTTAAATGATTTATACATAG
KNB46562_3	30	GTAAGTCAGTTTTTGTTGCATTATGAGTAG
KNB46563_1	32	GTTGATATTCATATGGAATATATCACTCATAG
KNB46563_2	32	GTTGAAGGCATTATTTAGAATATCATTCATAG
KNB46563_3	30	GTACATGAAACAAGTTCTACTGATTCGTAG
KNB46564_1	30	GTAGTTGAGGATATCCTATCTCACATCCAG
KNB46564_2	30	GTTATTGAATCATTTCTCTCTGATTCATAG
KNB46564_3	30	GTCATTCCCGTGATTCTAAATGATAAATAG
KNB46564_4	30	GTGAAATATTGTTGATTGGATGATTGTTAG
KNB46564_5	30	GTAGGAGTGATGAATGAAAATAATTGAAAG
KNB46564_6	30	GTGAGGAATGAAGACTTGATTCATAATTAG
KNB46564_7	31	GTATCCATTGAATTTGTAATTTCATATGTAG
KNB46564_8	30	GTATATAACAAAAATATGAGTTATTTTTAG
KNB46564_9	30	GTATGAATACTGAAATGAAATGAGGTTTAG
KNB46564_10	30	GTACGTCCAATGTATGATCATCAAATCTAG
KNB46564_11	30	GTATGTATTTGAATCGTCCTTTCATTTCAG
KNB46564_12	30	GTAAATTTGAGTATAGAGAATAATGAATAG
KNB46564_13	31	GTAAGTCTGGTTAAAGGCATTTGATTCTTAG
KNB46564_14	13	GTCAATGAGGCAG
KNB46564_15	64	GTATATTCCTTTTTGGGAAATGTCAGATCAGGTGATTTGTTCATAATATTAATTAACTTATCAG
KNB46564_16	31	GTATCGTATAGCTGTGAAATCTCACTTGTAG
KNB46564_17	32	GTAAGTATTTTATTAGACTCCTAAATATGTAG
KNB46564_18	30	GTAAGACAAATAGATATCTTGTTTATATAG
KNB46564_19	32	GTTGGAATGAAGAACGGTCTTGAGTCTTGTAG
KNB46564_20	31	GTCCTATGATCATTTATCAAATCATATTTAG
KNB46565_1	30	GTTGTGCTATGGTATGTTTCTTATGAATAG
KNB46565_2	30	GTAAGAATCGATCCTTATTTTCATTCTCAG
KNB46565_3	30	GTACTACAGTCAAATACATATGATTTCTAG
KNB46565_4	29	GTGATCATTCCTCTTCTAGTTTATTGTAG
KNB46565_5	30	GTACTAGTCATTGCATCATATGAATCATAG
KNB46566_1	25	GTGAAAATCATTTGCAGGTGTTCAG
KNB46566_2	31	GTAGGTCTTTTTATGATGTTTGATGGAATAG
KNB46566_3	31	GTGGCCATTTAGTGTTTTTTTTAATTCCTAG
KNB46566_4	30	GTACTCTTCTTTCCATCTCTGTGATTCTAG
KNB46567_1	30	GTATCATTATTTATGTGAAATGTTGATTAG
KNB46567_2	29	GTAAAGTGTTGATGAGGATGTCGAATTAG
KNB46567_3	29	GTACTTCGATTTTTCTCTATATGATGTAG
KNB46494_1	30	GTATGTCTTTTGTGCCTTCTCTCATAATAG
KNB46494_2	29	GTAAGTCTTATTAGTACAATTGATTGTAG
KNB46494_3	28	GTACTCTCAATTCTCGTATTCCACGTAG
KNB46494_4	28	GTATTATCTTGTCTCCAGTTTCATGTAG
KNB46494_5	30	GTACAATTCGTTGAACGGGCTCACAAATAG
KNB46494_6	30	GTATGATCTATCGATACTTGTTAGAATTAG
KNB46495_1	30	GTACATCTTGTGTTGAAGTGATTAAATCAG
KNB46495_2	32	GTAGGTCGTTATGAGGTGAGATCAGGGAATAG
KNB46495_3	31	GTATGATGGAAATCGTAAGTGATATTGGTAG
KNB46495_4	31	GTAGGTAGTGATAAAATGGATTGATCGTTAG
KNB46495_5	30	GTGGTTGTTAGTTCAGACAATGAGATTTAG
KNB46495_6	29	GTAGGAGTAAAAGGAGAGTATGAGAATAG
KNB46495_7	30	GTAGAAATCTAAGAGAGAGTTGACTTTTAG
KNB46495_8	31	GTGAGTAGAGGCATAGGAAAGTAATGCATAG
KNB46496_1	30	GTGGAATTTAGTCCATTGAATTATTATTAG
KNB46496_2	30	GTTGCAAAAGGAAGTCATTGTGATGAGTAG
KNB46496_3	29	GTACATGAATGTGCTGTTCTCGAGTGTAG
KNB46496_4	29	GTATTTCTTTTCAGTTTTGTTTCCTGTAG
KNB46496_5	29	GTAGCTATTTTTGTAGTGGTTTAGTCTAG
KNB46496_6	28	GTAAGAATGTGATTTTTTAAGGAGATAG
KNB46496_7	71	GTGTCGATTAGTGATTGTTACTGTTGGAATGATGAACTCTATGTCCGTTTCGATTCTTCTTTTGAGTGTAG
KNB46496_8	32	GTTAGGATGGATTCCTTCTTATTGACTTCTAG
KNB46496_9	29	GTTAGTGATGAAAGAGTGGTGAAGTGTAG
KNB46497_1	32	GTTGTTTTGAATCCATTTACTTAATCGTATAG
KNB46497_2	31	GTTGTGATTCCTATTGTTGGTTCATGCATAG
KNB46497_3	27	GTGTTTTCTAGTTTTTTTGACCTGTAG
KNB46497_4	30	GTGGAGATAATGGATTTCCTTAATTGATAG
KNB46497_5	31	GTACTCTCAGTTGGTTTGATTGAGGTTCTAG
KNB46498_1	27	GTCGTTATCCACTGTTCTCTCCTGAAG
KNB46498_2	11	GTTTGATATAG
KNB46498_3	31	GTATGAAGAATAAGATAAAGATGATGAATAG
KNB46499_1	31	GTATGTATCGCGGTTGTGTTATCATTGACAG
KNB46499_2	44	GTACGACGGATTTTTGTAGGTTTGAGAACTTTTGTTCATCCTAG
KNB46499_3	30	GTAGTATCTCAAGAAAGAAATAAGACTTAG
KNB46499_4	30	GTATGCAATCCTTTTTTCGTGTAATTCTAG
KNB46499_5	12	GTTTGAGTCTAG
KNB46499_6	30	GTAAGGACAGATAATAGAACTCAGAAATAG
KNB46499_7	29	GTAGAGATAGGTATGAGAATGAAGTGTAG
KNB46500_1	35	GTAATTTGAATCTATGGAAAAGGACTAATATGTAG
KNB46500_2	32	GTAGTTGATAGATACAATTATTTCATGTTCAG
KNB46500_3	34	GTAGGGACATGAATGGTATGGGTTCATGTTGTAG
KNB46500_4	31	GTAAAAAGATTTAGAAAGGATTGATGAATAG
KNB46500_5	31	GTGAGTGAGTGAAACGTCTTATTATGAGTAG
KNB46501_1	32	GTATGAAAGGGTTGTGTAAAATTGACGATTAG
KNB46501_2	31	GTTCGTGAAATATCTCGATAGTGAATTGTAG
KNB46501_3	35	GTTAGTTATTCTAAGGATTTTTTGATTCTGAATAG
KNB46501_4	30	GTGGTAGTTGTGTAACTGATTGACAAATAG
KNB46501_5	35	GTATGGCATTATCTTGAGATGGACTGTAGTTGGAG
KNB46501_6	31	GTATATGATATTCCTCACATTGAAGTTGTAG
KNB46501_7	32	GTGAGAGATACAAGAATGATTCTAATCAGTAG
KNB46501_8	64	GTGTGATGATGGAAGGCTGTTTCTCCATTCCTTGTAAGTGAGAATTGTGATCATGATTTGTTAG
KNB46501_9	30	GTGAGGAGTATAATACAGAATAAGATGTAG
KNB46501_10	31	GTGAGTGATTATTGTAGGGAATGATATCTAG
KNB46502_1	25	GTTATAGCCTTTCCGTTATCCTAAG
KNB46502_2	38	GTAGCTTTGAGGTTGTGAATGTGTCTCATCTTTCGTAG
KNB46503_1	32	GTAAGATGACCAGAAGAGGTGTCATTACCTAG
KNB46503_2	31	GTATTTGTAAAGATTGTCCATCAACTTCTAG
KNB46503_3	30	GTACAATTTGAGTAATATACTTAGAAATAG
KNB46504_1	31	GTGAAAGGAGCTGGGTTTATCTATCAGGTAG
KNB46504_2	28	GTAGGAACTTATTATGATTCTGATGTAG
KNB46504_3	30	GTATGTATGATTATTCCTTTCTGATCGCAG
KNB46505_1	30	GTACAATTCATGTATAAATGTAAAACATAG
KNB46505_2	30	GTGAGCATAATTTGAATCTATGAAGGATAG
KNB46505_3	97	GTAATGGAATAGCTAAGAGTAATATCGTAGATTAAAGAGAATTCTAGCGCTTCTCCTAATGAAGTGTGAGTGGAATGTAGTAATCGATGACTCATAG
KNB46506_1	30	GTAAGGATTGCCTTTACTCGTAAGAGTTAG
KNB46506_2	30	GTAATTTAGATCCTATCTATTAGTAGCTAG
KNB46506_3	30	GTAGGATTCATTAACATTCATCATTGGCAG
KNB46506_4	32	GTAATTTGTATGAACTCGTTTGTAAGATAAAG
KNB46506_5	17	GTTGTTGTTAAGTGTAG
KNB46506_6	28	GTTTTTTGTGCAGTTCTATGATAGATAG
KNB46506_7	30	GTAAGAAAGTGAAGATAAAATGAAATTTAG
KNB46506_8	30	GTACTGTAGTCTCTCAGTCATAATATCTAG
KNB46506_9	29	GTAGCTGCAATGATTGAATTCAAGATCAG
KNB46506_10	30	GTAAGTGTGGATGGAGAGTATGAGTGATAG
KNB46507_1	48	GTATGAAAGTGGATTATTCCATTAATTCTTGGGTACAGACATCTCTAG
KNB46507_2	18	GTTTCTATTGATTCGTAG
KNB46507_3	29	GTATTGAATTTGGTTTTGCTCTGATTTAG
KNB46507_4	58	GTAGAGTCCAAGTCATCAAAGTGTTGAGTCAGAATCCTTCGCTTCTTCTGATGAATAG
KNB46508_1	29	GTAAATGTGATGGATTCATGTGATTGTAG
KNB46508_2	28	GTACGAATGGGGGACGGTTGACAAGTAG
KNB46508_3	94	GTTTGTTAGAATTGTTTATGGAGACAGTCGAAGAAGATAGTTCTGTAGTTCGATTGTTTCAGCGGTACCTTGCTCAGTTGAATTTTTAGTATAG
KNB46508_4	33	GTTTGTTGAATATGTAGTGTGTTTGATGGATAG
KNB46509_1	29	GTAAGTGTGTTACTTCTTTTCGAACATAG
KNB46509_2	96	GTATTGGTATTTCTAGACTCTAAACTGTAGTTCTGGTCGCTATGAAGATAGTTTTGTGGGTAATTTGTAATTGTATATTCATGGTCTTTATTGTAG
KNB46509_3	30	GTAACTAAATGGATTGTTTCTAATGATCAG
KNB46509_4	31	GTTGTTAACTGGATGATGAATTAATGTTTAG
KNB46509_5	31	GTAGGATCAAATTTGAAGATATGACAATTAG
KNB46509_6	30	GTACTTCTATTGGAATGGGATCATTTGTAG
KNB46509_7	30	GTAATTCCCGTGATTTAGGATTATCTTTAG
KNB46510_1	31	GTAATCAAATCATCATGATAATTATACCTAG
KNB46510_2	30	GTAATGCTTTGTATTGAATGTGAACAATAG
KNB46510_3	32	GTGAGTGATATAATGAAGAGAGTGATCATTAG
KNB46511_1	30	GTAATGTTGTGGATGAGAACCGATTTGTAG
KNB46511_2	28	GTAAGAAAGATGTGAGATTGACATTTAG
KNB46511_3	24	GTGGATAAATGGACTTATACATAG
KNB46512_1	29	GTATGTTTCAAATGGATTGCAATATGTAG
KNB46512_2	30	GTGAAATTTCTTCATTGCATTGACATCTAG
KNB46512_3	28	GTAAGAATGAGGGATTACTGGGATGTAG
KNB46512_4	30	GTTGGTGAATCCCAGCAGATTCATGAATAG
KNB46512_5	30	GTAGTGGTTAGTTTTAAGGCTAACTGATAG
KNB46512_6	29	GTACGATTTTTGGGATTTGTCTTATATAG
KNB46512_7	31	GTATTTAGCTGCTGTTTTGTATGATTGATAG
KNB46513_1	30	GTATTCCCGCAGTTGTCGTCTCACCTCTAG
KNB46513_2	30	GTAGAAGTGATGATGAGTAGTGATTAGTAG
KNB46513_3	30	GTCGGTATGGATGATGAGAATCATGATTAG
KNB46513_4	30	GTAGCGATTGAGGGGATCCTTTAATGATAG
KNB46513_5	31	GTAATCTGATTTCAATCGAAATGATGAATAG
KNB46514_1	32	GTATGAGTTGGAGTGTAATCTTACTCTTATAG
KNB46514_2	32	GTTTGTTCTTTGTGTATTTGGCTTACTGAAAG
KNB46514_3	31	GTGAGTTGTTCTATTTAGTGATGAATTATAG
KNB46514_4	30	GTTAGATCGAACTAGTCTGGTGATTTCTAG
KNB46514_5	30	GTGGGGTCGTGCTGTGTTGATCATGAGTAG
KNB46515_1	30	GTAACGACAAGTTGAGTTGTTTATTTTTAG
KNB46515_2	21	GTTTGTTCGTTATTTGAGTAG
KNB46515_3	15	GTTGATGATACTCAG
KNB46515_4	30	GTGAAGTATGAATGAGAGAATGATCATTAG
KNB46515_5	29	GTAAGAATTCCCGTGGGAATGATATGTAG
KNB46515_6	22	GTAGTTCAGAAGAACTGGCGAG
KNB46515_7	30	GTAAGTGATTGAGAATTGGATAAGAGATAG
KNB46515_8	30	GTGAGAGAGAGAATGAGAAATGAGATTTAG
KNB46516_1	32	GTGGTGAAATACAAATCGTTTCATTCTTCTAG
KNB46516_2	33	GTATTGTGTTTCTCACTCACAGTTCACTTCTAG
KNB46516_3	31	GTATAGGTGTATCAACTAAGATTATTTTTAG
KNB46516_4	30	GTTTGCCTTGATGTACTGGATAAATACTAG
KNB46517_1	30	GTGATTGCATGGAATGATTCTTGATTGTAG
KNB46517_2	49	GTACTTTTAACAATCTAACTTTCTTAGGAATGAAGAAAGTTCTGTAAAG
KNB46517_3	39	GTATTTGCTTGGTCTTGTTGTGTTTTTGCTCATACCTAG
KNB46517_4	31	GTATGATGTGTAAGATGGTAATAATATCTAG
KNB46517_5	30	GTAGTAATAAGTCGTATCACTGATTTTCAG
KNB46517_6	30	GTTTTCCTTCAAATGGAGTCTCATTCTTAG
KNB46517_7	31	GTAGCCTCTCTTGTTCTCATCTCATTCGTAG
KNB46517_8	30	GTAACTGAGTTATTGTCTCCTTACAATAAG
KNB46517_9	31	GTAGAGATGTGTGTTGAGAGTTTAAACGCAG
KNB46517_10	30	GTGTGAAATTCGAGGGTATTTAAGGAATAG
KNB46518_1	30	GTTGCATCGTTTTTGAAGGATAAAGTGTAG
KNB46518_2	12	GTTAACAGTTAG
KNB46518_3	30	GTTTGGATAATGGAGATAGTTTATATCCAG
KNB46518_4	32	GTATTCTAATAATACAGTCACTTGATAATTAG
KNB46518_5	28	GTACACTTGTTCTGTTTCTGTTATTTAG
KNB46518_6	29	GTAATTGTGTATCCTGAAGTGAATAGTAG
KNB46518_7	12	GTTAATGAGAAG
KNB46519_1	32	GTGTTAGCATTCACTAGATCTATGATTTGTAG
KNB46519_2	30	GTGGATATTCCTAATGAGAATGATTAGTAG
KNB46519_3	29	GTAAGAGGAATGAGAATGATGAGAAGTAG
KNB46519_4	30	GTAGGAGAGAGAGGGGTGAATGAGTAGTAG
KNB46519_5	24	GTGTGTTTGTGAGAGAGGTATTAG
KNB46519_6	29	GTATTCACGGGAATTTGTGTTAATTGTAG
KNB46519_7	30	GTAAGTCTGTGAGGTTGTTCTAAGCAACAG
KNB46519_8	32	GTAGGAGAAGATGAGAATAGATGAGAACATAG
KNB46520_1	29	GTTGGCTTTGTGAGTTGGATTTAGAATAG
KNB46520_2	29	GTAACAAAATCGAAACACATGAGAGATAG
KNB46520_3	33	GTATGAATAAATTATGTCATCTGATGGTATTAG
KNB46520_4	29	GTATGGTTGGGAAGGGAGTTGAATCAAAG
KNB46520_5	30	GTTCTAATGGAAAAATCAACTGATTCATAG
KNB46520_6	30	GTAGCAATCATGGAATCGAGTGAGTCATAG
KNB46520_7	30	GTACTTCTTCTTGTCTTTCCTTATTTTTAG
KNB46521_1	30	GTGTGTGAAAAGGGTTAAAGTGAGGTATAG
KNB46521_2	29	GTAGAAGTGAGGTTCATGATGTCATTTAG
KNB46521_3	29	GTTGGAATTGGAATTCCCTTTTCCCATAG
KNB46521_4	77	GTTCACATGACCAATCGAATATATCCATGATTAGAAACCAGAGTCAGTTCCTTCATTCCACTTTCTTCCCTTTAAAG
KNB46521_5	30	GTAGTATTACAGAAACGAAATGATCTGTAG
KNB46523_1	31	GTAAACAACTATGACTCTGATGACAGACTAG
KNB46523_2	34	GTACCTTGTTGTTGATGTCGTAATTACAAGCTAG
KNB46523_3	31	GTGAAATTAGAACGTGAAATTCATGATGTAG
KNB46524_1	51	GTAGAATGACTGAAGAAGTATTGCAAGACAATGGAACCTACTGATTCCTAG
KNB46524_2	34	GTAAGTGGGTTTAGTCCCAAACTGATCCTTCTAG
KNB46524_3	30	GTACGAAATTCCTACTATTTATGAATCTAG
KNB46524_4	67	GTAATGTAGTTTACTTAATCACAAGTGAAAGCAAAGGTTGTGAATTCGTGTTCATTCTCACATGTAG
KNB46524_5	24	GTTCTCTTGCTATCTAACCTGTAG
KNB46524_6	29	GTAGGAATTCCAGAAGATGTTCATTGTAG
KNB46525_1	42	GTGTAAAGAATGGTTTCGTTTCTTTCGTTTTATAATCCTTAG
KNB46525_2	30	GTAGAGATTATCTGTAAGTCTGACACGTAG
KNB46525_3	30	GTAGAAGTGATGGAGAGAAACAACAGATAG
KNB46525_4	29	GTGAGAATGATTGTGACATGTTAACGTAG
KNB46525_5	31	GTTGGAGCAGAGGAGTATGCTCATTGTATAG
KNB46450_1	30	GTATCATTCTTCTTTGAGAGTTACGTCTAG
KNB46450_2	30	GTACGGCCTGGGAGTGGTCTTAAAGTATAG
KNB46450_3	30	GTAAATGTCAATAACTGGGTTCATATCTAG
KNB46450_4	31	GTATGTGATTAGATGCAAGTATGATAGTAAG
KNB46450_5	29	GTAAGCAATAGTGAACTGTTTAACACAAG
KNB46450_6	21	GTTATAGAGTCTCATTCCTAG
KNB46450_7	30	GTAGGAACAACTGTGGTTCTTGATTAGTAG
KNB46450_8	30	GTAATATTGAGCTGAGGGTCTGATTAATAG
KNB46450_9	29	GTAGTTATTCGCAACTGGTCTAATCGTAG
KNB46451_1	32	GTATGCAATTGACTGTGTGGAATGAGAACTAG
KNB46451_2	32	GTCGGGTTGTCACAACAAATGTTCATTTCTAG
KNB46451_3	30	GTATGTCTTTGTAATTTGGCTTCATTATAG
KNB46451_4	26	GTAGGATTGTGATTACACGTTAATAG
KNB46451_5	30	GTGAGCATGAACTTGAGGAATGAAATTTAG
KNB46452_1	31	GTACCGTCTGGCCTTTTGTTTTTCACCATAG
KNB46452_2	30	GTATGAGAGAATCAGAAAGGTGATGAGTAG
KNB46452_3	30	GTAAGTTCGATTGAATAGTGTCAGAGATAG
KNB46452_4	76	GTAAGAAGAAATGGAATTGTAATGATTAGATTACTATTGTCTCCTGATCAAGATATCGTCATAGCAGAACCTGAAG
KNB46452_5	30	GTAGTGAATTATAATGAAGATGATGGATAG
KNB46452_6	43	GTATGAAAGAAGTCTATCTAATGTGTTTTCTGTGTATATTTAG
KNB46453_1	29	GTAGGAATTCAAAGTACTATGAATGCTAG
KNB46454_1	31	GTACCTGAGTGTATTCGAGTTTATTTTAAAG
KNB46454_2	32	GTCTCCTCTTTCAATTGTTCCTTATTGTTTAG
KNB46454_3	33	GTAAGTCCGATCTATTTCGAGATAATTGAATAG
KNB46454_4	30	GTACAGATACCCTCTTTCTTTGATTTTCAG
KNB46454_5	30	GTATGTATTCTCCTGAATAGTTATTTTTAG
KNB46454_6	32	GTAGGGACGTTCGGGTGAGTGTAATGAACTAG
KNB46455_1	31	GTTAGTCTAGTAATTCTTTATGATTTATTAG
KNB46455_2	40	GTACTGTTTGTATGGTTCCATTATTTAGTCTCATATGTAG
KNB46455_3	24	GTTTTATGACTGTATCATTTGTAG
KNB46455_4	33	GTTGTACAGTTAGGTTGTTGAAATGACCACTAG
KNB46455_5	45	GTGTTTTCATTTCTTGTTGGCATGTTTGAAATGCGTCATGATTAG
KNB46455_6	30	GTCTTCATTAGTCCTTTCATTCATTTCTAG
KNB46455_7	30	GTCTATTTTTTTCTTGATCATGATCTTTAG
KNB46455_8	30	GTTGTGTTCTATATATTATTTGAGTGATAG
KNB46455_9	29	GTACTCATTCCAATCAAGTTTAATCATAG
KNB46455_10	36	GTGTTTGTAAATACTGAATATGGGAATAACTCATAG
KNB46455_11	51	GTTAGATCCAATATGTGTGGATTGATATTCACTCTAATTATTAGTCTTTAG
KNB46455_12	30	GTAGGAGTGAGAGTAAATCATGAAGAGTAG
KNB46455_13	29	GTAAGTATTTAGTCATGCCTTCGAATTAG
KNB46455_14	41	GTATGTGTCTGAGGTCTGTTAATGATCAGAGTCTCCAGTAG
KNB46455_15	29	GTAGATATTTGGGAGAGAATGAACGATAG
KNB46455_16	15	GTCAGTCATAAGTAG
KNB46455_17	30	GTAGAATAAGAATGGAGTCATTTGATGTAG
KNB46456_1	26	GTTTGTGAAAGGGATATCACGATTAG
KNB46456_2	31	GTCATCTTAATAATCTTTTCTAATCTTCTAG
KNB46456_3	30	GTATGAAATTGTCTGTTCTGTGAATGCTAG
KNB46456_4	12	GTTGACAATTAG
KNB46456_5	30	GTATGATTGTAACAGCTTGTTGAGTCGTAG
KNB46457_1	32	GTGATTTGTGTTTTGGTAGGTTTAGTATCTAG
KNB46457_2	30	GTATTCGAAAAAGGGAATAATAATCTCTAG
KNB46457_3	29	GTAGGTTGAGGTCTGTATCTTTCATATAG
KNB46458_1	31	GTGTGTATTGATTCTATTGGATAATATTCAG
KNB46458_2	29	GTATGAGGTGTTTGTAGGCTTTGACCTAG
KNB46458_3	30	GTTGTTATAATATTAAGAAATGAATTATAG
KNB46458_4	30	GTATTTCTTTCCTCTCCTCTTCATTGATAG
KNB46458_5	66	GTGTTACTGAAGGATCCACACACTGAGCCTAAAAGACCTTGTAGGTAATGGAGATTGGTTGATAAG
KNB46458_6	30	GTGAGATTGAATGGGGAGTTTCATTTATAG
KNB46458_7	30	GTGGGAGTCCAGGGGAATTGTGAGATGTAG
KNB46458_8	120	GTATTGGTTTTGTTTGTTGAATCATGTTACTAATTTCCCGGTTTCCTCTTTTTCCACGATGTAAGAACTCCATAAAGACAAGCATTAGGTGGGATTAAATAATGAATTGTAATAGATTAG
KNB46458_9	36	GTAGGATGACGTGGTTTGGAGGATTCTTACTCCTAG
KNB46458_10	30	GTATGAGTTCTCGGGACTTGTGATGCGTAG
KNB46458_11	32	GTAAGTAATGATTATTGATCATTCATATTAAG
KNB46459_1	28	GTAGCTGTCTTAAGGGAATATGACGTAG
KNB46459_2	30	GTAATGAAATGGATTTGAGTCGATATGTAG
KNB46459_3	27	GTATAGTTTTGTTTTTGTTTGAAACAG
KNB46459_4	38	GTATGTCAAAATCTATATTCATGACGAATAGAACGAAG
KNB46459_5	32	GTAAATTGGAGTTGAATTGCTTATGATTGTAG
KNB46460_1	31	GTAATAATGGTAAAGAATGATAACTGTGTAG
KNB46460_2	30	GTAAGGGTTCTATGAGCTGTTGATTGCTAG
KNB46460_3	28	GTAGGAATGGTGAGTAAGTGCCACTTAG
KNB46460_4	30	GTATTCGTTTTAGAGTGTAATAACAAATAG
KNB46460_5	29	GTATGAATTGGGTCTGCTTTATTAGATAG
KNB46460_6	30	GTACATTTAGGAGAGAATCATTATGAATAG
KNB46461_1	32	GTATGATACCTTTCTTTTGTCTTTTATTCTAG
KNB46461_2	29	GTAATATCGGAGTGAATTCTTAAGATTAG
KNB46461_3	30	GTAAGTGAAGTGAGAATGAATCAACCATAG
KNB46461_4	31	GTTGGTGTTCAGTGATTTATATTTATCATAG
KNB46461_5	30	GTAAGCATGAGAATATATTCTAATATCAAG
KNB46462_1	31	GTAATGGTGTATAGAAGTAAATAACTCGTAG
KNB46462_2	30	GTGAGGAATAGAGTGGAGAGTAATACATAG
KNB46463_1	31	GTAGAAATTTGTTTCATTTATTCATTTGTAG
KNB46463_2	29	GTGGGGAGTTTATATCGATGTTAATGTAG
KNB46463_3	30	GTAGTGATAGAAAGGAACATTCATATCTAG
KNB46463_4	11	GTAAGAATGAG
KNB46463_5	31	GTATTTTAGAAGATAGAAGTGTTATGAATAG
KNB46463_6	116	GTAGTAACAAGTTTATTTATCTCTTCATTGAATAGCTGTTGTTTCTGAGAATCCTTATACAGTAATGTTGCGATTTGAACCGAAATGTTGGTATGTTGAAGATATATGACATCTAG
KNB46463_7	32	GTAGGTTCTCTAATAAGAGGTTGATTAGCTAG
KNB46463_8	30	GTAAGGATCATGAATGAGACTGAGTAGTAG
KNB46463_9	30	GTAAGGTGGGTTATTATGTTTGAAATGAAG
KNB46464_1	11	GTGAGAAGTAG
KNB46464_2	31	GTTGGATAAAGAAGCGGATTTCACTTTCTAG
KNB46464_3	29	GTTTGTGTGGACGAGTGGATTGAGTGTAG
KNB46464_4	30	GTACGAATCAAGGATTGCATAATATGAAAG
KNB46464_5	15	GTCATTAATGTCTAG
KNB46465_1	33	GTATATCTCTCATGATTGTGTAGTGATTTCTAG
KNB46465_2	26	GTATCTCTTTTCCATATTAATTCTAG
KNB46465_3	30	GTTCGGATGATGGGTGGTCATGATGTGTAG
KNB46465_4	31	GTAAGGATTGGTTTCATTCTGTTAGTGTTAG
KNB46465_5	31	GTTCAGATTCTGTAGGGTGATTATAGAATAG
KNB46465_6	30	GTTGGTGTAAGATGAGTCTCTGAGTTATAG
KNB46465_7	30	GTAGTCTTCCTTTTGTCTCTTCATATGTAG
KNB46465_8	30	GTAAGAGATAGCTCATAAGTTCAGTTCTAG
KNB46465_9	30	GTAGGAGCAATTCTGATGATTGAGGTGTAG
KNB46466_1	31	GTAAATATTGTTTGTGACAAATCAGACATAG
KNB46466_2	30	GTATTTCTAGTGACTTGAAATGAGGGATAG
KNB46466_3	29	GTTGATTCATTGTCTGTGATTAAGGATAG
KNB46466_4	27	GTTGTTCATATCCCTGATGATCAGTAG
KNB46466_5	29	GTTCGTCTCAGGAGATAGTTTAACTATAG
KNB46467_1	46	TTATTATCACTGATATGTAGTCCGATTCATGCTACATGGTTGGGAG
KNB46468_1	31	GTATTGTTGTTTGTCCTTAATGAGTCGATAG
KNB46468_2	30	GTAGGGTTGTTGACTCTTCCTAAGTCCTAG
KNB46468_3	29	GTACTGTTGAGTGTGGATTCTCATTGTAG
KNB46468_4	31	GTGAGTGAGAGGAAGTTTGAGTCAATCATAG
KNB46468_5	25	GTAGATGAAGTGATATGATAAACAG
KNB46468_6	30	GTGGATGATAGAACAAGGAATGATGTATAG
KNB46469_1	33	GTAATATTAGTTTTGGGATTAATTTATCTATAG
KNB46470_1	31	GTGGGAATAGAAGTTGTCTAATAATATCTAG
KNB46470_2	30	GTGATTCTTTATCTTGGGTTTCATGATTAG
KNB46470_3	30	GTAGTTGTGAACGAGAATTGTTAGATGTAG
KNB46471_1	60	GTTTTATAATGGAGCAAATCCAAGAGTAGCTTTATTTTTTGCAGTTTTGTGATGCGATAG
KNB46471_2	31	GTATTGGATGAGAATGGTTTGTGTTTGGTAG
KNB46472_1	32	GTGGGATATTGAGGAGTTTTCTTTTATTCTAG
KNB46472_2	30	GTAGGATCGAATATTTTTTGTGATGCATAG
KNB46473_1	29	GTAATACTGGAAGTGGAATACCATTGCAG
KNB46473_2	30	GTAATCCTTTGTCTTTGGTTCAACGCATAG
KNB46473_3	27	GTTATTGATACCAGTTGTTATTTTTAG
KNB46474_1	33	GTAATTCTTGCATTTGATATGGTAATTTAATAG
KNB46475_1	31	GTAATTTCATATATAGAACTGTTAATAATAG
KNB46475_2	30	GTAAGAATTCGTACATATTGAGAATTATAG
KNB46475_3	29	GTGGATTTTTTGTTTTCAACTAATTGTAG
KNB46475_4	22	GTGATTCAAGTCTATCAAATAG
KNB46475_5	29	GTAGGGGTGATTGATTAGTACTACGGAAG
KNB46475_6	30	GTATGGCTTGTTCTATTTGATCAAGAACAG
KNB46475_7	29	GTAGGCATCATTAGTGTCATTTACATTAG
KNB46475_8	28	GTATCTATTCTGGCTGTTTCTTCCATAG
KNB46475_9	32	GTATTCTTGTGAAATATGATGGTGATGATTAG
KNB46475_10	20	GTTTGTTGGATTTCTGAAAG
KNB46476_1	32	GTATGAGGATAGAGTCAATGAGTCCCATTTAG
KNB46477_1	31	GTATACATAGTGAGGATAGTAGTAAATCTAG
KNB46477_2	39	GTAGCTGATGTGAGTTCTGTCCGTTCCTGTGACTATTAG
KNB46477_3	30	GTAAGATTGATGGTAGATTGTGAATTGTAG
KNB46477_4	32	GTAATATGTGTGTCTGATGTAATGATGATTAG
KNB46478_1	29	GTAGGTATATGAATGGCTTGTAACTGTAG
KNB46478_2	27	GTGATATAAGAAAGATATGATGTCTAG
KNB46479_1	28	GTAAGACATCGGACAATTTCATAAAAAG
KNB46479_2	10	GTAGAGTAAG
KNB46480_1	30	GTATGATTTGCCGTTTTTCCTTTCTGATAG
KNB46480_2	30	GTACGATTTGTTTCTTTTCGTGATGTGTAG
KNB46480_3	30	GTCTGTTTGTGAATGGGTGGTGATTAGTAG
KNB46481_1	36	GTAAGGTCTTCTTTAGTATCACTGTAATGCTTCTAG
KNB46481_2	32	GTGAGAGACTGATTCTTCGTCCTTATTCGTAG
KNB46481_3	33	GTATTTATGATAAACTGTTGGTAATTAGTGTAG
KNB46481_4	32	GTAACATATTATGTTTTCTTTTTACGGTATAG
KNB46481_5	30	GTAAAAGTTCCTAGAGGAAATTGAATTTAG
KNB46481_6	29	GTAAAGGCGATTCTTAATATTCATTGTAG
KNB46481_7	30	GTAAGGACGTGGAGAAGAATTGACATGTAG
KNB46482_1	30	GTTACAGAGTAGAGTTACTAATGATTGTAG
KNB46482_2	32	GTATTGTGACTTTATACCTTTCTGATAGATAG
KNB46482_3	30	GTAGTTATAAACGTTCAAAGTGAGATTTAG
KNB46482_4	30	GTGAACTTGCTTTTGACAATTCATCTCTAG
KNB46482_5	29	GTATAATTCCTCCTTCTATTGACATTTAG
KNB46482_6	30	GTATTGCTTTGTTCTCTCAGTAATTTCTAG
KNB46482_7	31	GTTGGTATTGTGGAGAGGCTTTGAGCGATAG
KNB46483_1	31	GTATATTTGGTCTAATTCTCTTATGATGTAG
KNB46483_2	30	GTAAGGTTTTGGCATTGAAATGATGTGCAG
KNB46483_3	31	GTTTGGTTTGTTCGGTTTCTCTCATGGATAG
KNB46483_4	30	GTAGTCTTTGCTACATCGGATTCATGATAG
KNB46483_5	31	GTAGGATCAGAAACATGTTTATTACAATTAG
KNB46483_6	30	GTAGGGATTGAGTGTGAGGATGATGGACAG
KNB46484_1	33	GTATATTCTAAAGGGAATGTATCATTTTGGTAG
KNB46484_2	31	GTATGTGTGTCATTATGGAAGTAACTCATAG
KNB46484_3	29	GTACAACTCTTCTGATTTAATGAGAATAG
KNB46484_4	30	GTGAAAAAGAATGATTGAAGTGATATCTAG
KNB46484_5	32	GTAAGGATAGACAGTAGAGAATGATGGGATAG
KNB46485_1	31	GTTTGACATTATGGTTGCGAGTTTCCTCTAG
KNB46485_2	30	GTTTGATTTTGTATTTTTCTTTACTTCTAG
KNB46485_3	30	GTATCTTGATTGCCTTTATATTGATTGTAG
KNB46485_4	28	GTGGGGATTTGGAGATTCTCTCATGTAG
KNB46486_1	31	GTACAGTTCAATCCAATCGCTTATGATCTAG
KNB46486_2	31	GTTTGTATTCACTTTATGACTTGATAAATAG
KNB46486_3	31	GTAGGAATATGAAAGATCCTTTAAAGAGTAG
KNB46487_1	32	GTTATTTCCAGTTGACTGCTTTTATCGTGTAG
KNB46487_2	12	GTTGATTTCTAG
KNB46487_3	30	GTTACCGTGGATGATTGTTCTTATAACTAG
KNB46487_4	23	GTGTATGTTTCTCTTCATTGTAG
KNB46487_5	31	GTACTTTCGGATCGTTTCTACTATTTCGTAG
KNB46487_6	30	GTAATGATCAAACCTGTAGTTGACCTGTAG
KNB46487_7	2464	GTGCATTGAAATCCCGTCTTATAGTTGAATTCTAATAATAGTCCCATTTTCTGTGTGTTTCTTTTTTGTCCAAAACAACGTAGATAGATGGATTTCGTCCCTGGAAACGATAGTTCCGAGTGGCAGGTACTTGGAGACGAGGAGCGCTACGTGCTATATCAACAAGTGACAGTTCAGGAACCTATGGGTTGGTCTGGACTATCTTTAGATTGCTACAAAGCTGCATGTGGGAAATATAGTGGTAGGTTCTATTTTCAGTGTTCGTTCTAATTCTTCTAGGACCGATAGCATTGAAGTGGAATTCAGATGAAACATTACCTATGAACTGTGATGTAGACTTGACTACAGACATTCTAATATATGATTCTTGTGGAAAGAAGGTATTTTAGCAAAGATTGT…
KNB46489_1	32	GTGATTTCTTTCTTATTTGTGTATAGTATTAG
KNB46489_2	28	GTATAGATATGAAATATCTCATATGTAG
KNB46489_3	31	GTAGGGTGTTCGATGTCACTTTGATTCATAG
KNB46491_1	16	GTAGTGTGATGTATAG
KNB46491_2	12	GTGAGTGGGTAG
KNB46492_1	31	GTGTGAATACTATGTTAGATCTAACGTATAG
KNB46492_2	31	GTAGTTACATGGAAATAGTATAAAGGACTAG
KNB46493_1	53	GTAGAATCGCGGCTAACGCCTCTCCCTTTTCTTGAAAACCATTAGTTTTCCAG
KNB46493_2	32	GTATTTGTCTGGCCTATTACTTATGATCATAG
KNB46493_3	31	GTAGGTAATAACAAGCAATGATGAAATGTAG
KNB46400_1	30	GTAGTGTTACGTGACAGAACTGACTCCTAG
KNB46400_2	32	GTATTTGTAGAGAATAGAGTTGATGGGGGTAG
KNB46401_1	32	GTTCTGAATTCATTTGGATGAGTTATTTATAG
KNB46401_2	31	GTAACGCTACCTTGTGGACTTTCATGAATAG
KNB46401_3	31	GTACTGTCAATGTGCAGAAAGTTACCGATAG
KNB46401_4	30	GTAAGATTTTATCATTCGCTTCATCTAAAG
KNB46401_5	31	GTAAGAATTCATGATTCATGATGAAGTGAAG
KNB46401_6	29	GTAAGATTGGATCTTAACTTTTATTACAG
KNB46401_7	30	GTGAGAGATGAGAGAGAGAATCATGATTAG
KNB46401_8	31	GTAATATAGTGGAAAAAGGAATGATTTGTAG
KNB46401_9	29	GTTGGGATTTTTGGAGTGTGAGGATGTAG
KNB46402_1	30	GTAACTGATGAGACATGAAGTAATTTGTAG
KNB46402_2	30	GTGTTCTATTCTCTTTGGATTAATCGATAG
KNB46402_3	30	GTTTGTTTCTCCTCCAAATCTCACTCATAG
KNB46402_4	31	GTATTATTGTGATTCTCAAATCACGAATTAG
KNB46402_5	32	GTACTTTTTTGATATGAAACTCCCATCCATAG
KNB46402_6	29	GTACTATTAGACTGTGGAGTGAACTGTAG
KNB46403_1	32	GTATTTATTTTTGGCATTGGAATTGATTGTAG
KNB46403_2	32	GTTGTTGCTTTGTTTTTTCTTTTTACATGTAG
KNB46403_3	102	GTAGGAATCTGCTATCAATGTAATGTAGAACACAACATTTCCGAAAAGAAGCGAATTGAGCGAATGAACCTTTGCATCAATGAATTGTTTAGCCTTCTTGAG
KNB46403_4	30	GTATAGTCATCTGGCGTTTCCATTCGAAAG
KNB46403_5	15	GTGTGACTCAGATAG
KNB46403_6	31	GTATAACAGTTATTGTTTCTATCATTCAAAG
KNB46404_1	30	GTCGATGTGCCTATCACGAATCATTTTTAG
KNB46404_2	31	GTATCAGATTCTGATTCATATTGAGTATTAG
KNB46404_3	28	GTAGTGTATTTCCACTTGTCTTATGTAG
KNB46404_4	29	GTATGATTTCTATATATTATTCATTATAG
KNB46404_5	29	GTATTATTCATATACTTTTCATCAAGTAG
KNB46404_6	30	GTAAGATTAGGATTGAAATGTTAGTCATAG
KNB46405_1	32	GTAGGTGAAGAATGGAATCGGATCAGATATAG
KNB46405_2	30	GTCATTTCATCTTCTTTGTATGATCATTAG
KNB46405_3	30	GTAGGCCGATCATGATTATCTTTCCCATAG
KNB46405_4	30	GTCATATCATGATTTCAGAATGATGATTAG
KNB46405_5	29	GTAAGGAATATGGAGTAAAAGACACGTAG
KNB46405_6	30	GTAATTGTCAATGGAATACTTGAAGATTAG
KNB46405_7	30	GTGGGTTCTTATCTTGTTCTTCATAACTAG
KNB46405_8	30	GTTGGTGAAGGAGAAGGGGTTCATAAATAG
KNB46407_1	29	GTCTGATTACTCTCTCCATTTCATTCTAG
KNB46408_1	31	GTGATATTGTCACTTTGAACTCATTGGATAG
KNB46408_2	21	GTACATCTCCTTTCTCGCTAG
KNB46409_1	36	GTAGGTAGTTTCGAAAGGATTATTTTATCTCTATAG
[truncated: 22,095 more rows]

## Sheet: ST7_introns
ST7 introns
intron id	length	sequence
XP_012893584_1	33	GTAATCATTGATGGATTTCTCTCTGAGATATAG
XP_012893584_2	32	GTAAATATGATCGATTTTCATGTTCATTGTAG
XP_012893584_3	33	GTATTTGtcatcttcttttctcatTATCACTAG
XP_012893584_4	29	GTATGCAATGTTCAATCGTTTGTGAATAG
XP_012893584_5	29	GTTGAAATTGAATGTACTCTCTAGCATAG
XP_012893584_6	33	GTAAATATGAGTTGTTTCTGTGATTCTCTATAG
XP_012893585_1	49	GTAAATATCCTAAGAATCGTAATAATAGTCTACTTTTCACTATTCATAG
XP_012893586_1	31	GTAGTGCATTGCCATTCTTATGATTGTATAG
XP_012893589_1	31	GTATTTGTAAATTTATATTTGATGATTATAG
XP_012893591_1	35	GTAAGTTCTCCCTTCAATTCTTTCATATTCTATAG
XP_012893591_2	35	GTATTCTTTGCTCTCTCTTTTCCTATTATGACTAG
XP_012893591_3	37	GTATGATTTATGAAAGTTGCTCTCTCTTACATACTAG
XP_012893592_1	33	GTAGAACCCTATTTAGTTAGCATTGATTGTTAG
XP_012893593_1	34	GTTTTATTTGTTCGACCCGATCTTATTTTGCTAG
XP_012893593_2	33	GTAGAATCCGCTTGCTGTGACCTGAGCGAGTAG
XP_012893593_3	30	GTAAGAGTGATCGATTGGCCTGATTGCCAG
XP_012893593_4	32	GTATTTCTTCGGCGAAGACTTTCGAAACGTAG
XP_012893593_5	31	GTAAGGTCATGGCTCTGCGTTTCAACAGCAG
XP_012893593_6	30	GTGGGAGGTGGGGAGTGACTTTCTTTGTAG
XP_012893594_1	31	GTGGGTGTTCTGTGTTCAACCTGACGCATAG
XP_012893594_2	33	GTATCCCCGTGCACTTCTCGCTTTGACTTCCAG
XP_012893595_1	31	GTAAGTTTCCACGTAATGAAGTTATGATTAG
XP_012893595_2	31	GTGAGTCGAAATGATTCTAGTCCATCTCTAG
XP_012893595_3	33	GTTAGCCGTTCTCAGCGTAATAAACGCGGATAG
XP_012893595_4	29	GTAGGCCTCCTTCCCCGCGTTTCCAGTAG
XP_012893595_5	32	GTAGGGCGCGCGGTCTCGACCTTAGTGTGTAG
XP_012893595_6	35	GTTGGTTTCAAAGAGGGATTATTTCACTTTGCTAG
XP_012893595_7	30	GTAGGGTCATTATTTTCCTTCAACAGTTAG
XP_012893596_1	63	GTAAGGCAGCGACGCTACCGAAGCTCGACAAAGAAGGTCGCGACCTCTGCGCCCTTACTGCAG
XP_012893596_2	30	GTGAGTGAGAGTGAAATCGGTCATTCATAG
XP_012893596_3	31	GTAGGAATGTGCGCTCGAGTGGGAATTGTAG
XP_012893598_1	30	GTAAGGGAAGGGAGGGGCGGTGAGTTGTAG
XP_012893599_1	29	GTTCGTTTTTCTGAATTTGTGCCATCTAG
XP_012893600_1	32	gtatcgttcgttTGCTTACATTCATACTATAG
XP_012893600_2	29	GTAATTGCTATTATCACCTGATTAAGTAG
XP_012893600_3	32	GTATATTTtgtttctctctttctttgaATTAG
XP_012893600_4	29	GTAGGGCGAGGGAGGCGGTGAGCATGTAG
XP_012893601_1	30	GTTTGCTTTCATTACTCTATATGAATGTAG
XP_012893601_2	29	GTTTCCTCAGCTTCCTCCTTTCCCTCTAG
XP_012893602_1	31	GTAGCTGTAACTCTTGCCAATTATTGCGTAG
XP_012893602_2	28	GTATTATTAGATTTTATTTCTTGTTCAG
XP_012893602_3	32	GTACTCTGAAATTGCTCTCCAGTAACGCTTAG
XP_012893602_4	28	gtACTATCAATCCTCTTCCCTATTGTAG
XP_012893602_5	31	GTTTCCCTTTTCTTAGGATGGTTGAAATTAG
XP_012893602_6	46	GTATGCACTAAATGTGTTTTACCTATTTGTAGTGTGAGCAATGTAG
XP_012893602_7	30	GTACGAGTAGCATGTTATTGTTAAATGTAG
XP_012893602_8	74	GTATGCCTTGTTAGAAGCCGAGCATAAACTGGGAATGCTGACTACAGCAGTTCCCGGAATGGATTATTTGTTAG
XP_012893602_9	22	GTTGGAATGGCGTCAAAAATAG
XP_012893604_1	29	GTAGAGCTTCTAATTTGCTTGAACGGTAG
XP_012893605_1	29	GTATTCGTTTTCCATTTCTATCAAGATAG
XP_012893605_2	33	GTTCACTTGCTTTGCTTTCTATCTCACTTAAAG
XP_012893605_3	31	GTTTTGCGCTGTTTGTTTGCCTTTCCAATAG
XP_012893605_4	30	GTTCCCTTCTCTCTGAAGCGTGAATTGTAG
XP_012893605_5	30	GTGTGGTTGGTGGAGTGCGGTGATGGATAG
XP_012893605_6	29	GTCGATTTGATTggatgaatcgaatgtaG
XP_012893605_7	30	GTAGAGGATGGGACGATCGGTAATTTGTAG
XP_012893605_8	28	GTGGGGCTACCTGATGCGTGTGATGTAG
XP_012893605_9	29	GTCCTACTTCATTTCTAGTAAAACTGTAG
XP_012893606_1	34	GTACTTCAAAGGCTTGTTTCCTTTAATTTTGTAG
XP_012893606_2	31	GTACAATTGTTTCTCCTTCTACTACTCATAG
XP_012893606_3	32	GTACCCATCTTCTCTATACTTTTCACCTCCAG
XP_012893606_4	30	GTGAGCAGCTTTGCGACGAATGAGATGTAG
XP_012893606_5	35	GTGCGGAATAGGAGCGCTTATTACGGTATCCGGAG
XP_012893606_6	28	GTAGAGGTGCAATGTATCTTCGCCGTAG
XP_012893606_7	30	GTTTGCCTTTATCCTTCATCTAAATCACAG
XP_012893607_1	30	GTCGATTTTGGAAAGTCGTCTAACTCATAG
XP_012893608_1	30	GTAAGTCTTGCTCTTCGCTGGAGAGTGTAG
XP_012893608_2	31	GTACCCCCTCGTTTCACTCCTCACCTCCCAG
XP_012893608_3	29	GTAGAGCCGCGCCGAGGCGTTGAGAGTAG
XP_012893608_4	29	GTTCGGATTCTCTTCTCCATTTATCGTAG
XP_012893608_5	32	GTAGGCGCCAATCTGTTCGTTCATTCGCGTAG
XP_012893609_1	34	GTATGGCTCGGTGATTCCGTGAGTGATGATTTAG
XP_012893609_2	31	GTAACACGCAAGATTTCAGTCCCACTCGTAG
XP_012893609_3	35	GTAGGTTTAGCTATGGTTGATGGTTATCTTTGTAG
XP_012893609_4	31	GTACGATTTACAGTTGGGTGCTATTCATTAG
XP_012893609_5	30	GTAGGTGAAGAATAAAATCTGGATTGATAG
XP_012893610_1	29	GTAGCGGAATAAGGGTCCATCGAATCTAG
XP_012893610_2	50	GTAGGGAAAGACCAAACAGAGCGGGAATCGAACCGAGTCGCGCGCGTTAG
XP_012893610_3	29	GTTCgacgtttccacgtttctccatttAG
XP_012893610_4	32	GTACATCCCCGCGGCTTTTTCGTGAGCTGTAG
XP_012893610_5	38	GTTTTCCGCGTTTTGATTGGCGCACGAGTTTTTTGTAG
XP_012893610_6	64	GTAGCGTGTACTCGCAGATTTTGCTGGGGCAGATCGCGCTGTACCGCAATCCGACGTCGTGCAG
XP_012893610_7	30	gtttgtttgagctCTCTCTTTGACACACAG
XP_012893610_8	29	GTGAGGAGCTGATGGGGAGTGTTAGATAG
XP_012893611_1	30	GTCTACCAATATTAATGTGTTGATTAGTAG
XP_012893611_2	29	GTGCTAATTCGGATTTTATTAGAATATAG
XP_012893611_3	31	GTAAACTATTTGACAGATAGTTTACGAATAG
XP_012893614_1	31	GTAGGAGGCAGTTTCTGCGGCTCACCGCTAG
XP_012893616_1	29	GTAGGCGTGCAGGAGAGGATTGAAATAAG
XP_012893618_1	30	GTGCGagagaaccgcggggatgagGCGTAG
XP_012893618_2	30	GTggttccgcgggaattggGTGATTTCTAG
XP_012893620_1	35	GTTGGGTCTACTTCATATCTTTCTTATTTTCGTAG
XP_012893620_2	29	GTACTCGATTTTGTAATGTATCTCTGTAG
XP_012893620_3	32	GTATGCCGATTCGTTTGCTTTTTTAGCAATAG
XP_012893620_4	33	GTATGCATGCAGGAGTGACGGGATCATGCGTAG
XP_012893620_5	34	GTATCCAGCATCCTTCGCAGCGCATTGAATGTAG
XP_012893620_6	33	GTAGCCAATCAGAAGGGAGTGCGTGATGAATAG
XP_012893620_7	31	GTAAGTGCGTGGAGAGCGGAGTGAAGCAAAG
XP_012893621_1	32	GTCTGTTCTTACCATGAATTGTCGATTTGTAG
XP_012893621_2	29	GTATGAAGAGGAGGTTCAATGCGATCTAG
XP_012893621_3	35	GTACGGACTTTTTTCTAATCCATTTTATTCTCTAG
XP_012893621_4	29	GTACTTTAtcccctctctctcctcaACAG
XP_012893622_1	30	GTAGATGGTGATTGACTTTCTCTGATGCAG
XP_012893622_2	33	GTAGGGATGGATGCATGGGATGCTGATCGTTAG
XP_012893623_1	28	GTGGGGGTCGATCGGGCGTTTCATGTAG
XP_012893624_1	8	GTTCGCAG
XP_012893625_1	21	GCTGGACTTGTATGATTGCAG
XP_012893625_2	30	GTCGCCGTTCGCTTTGCCCTCTATGAATAG
XP_012893625_3	30	GTCGCTCCCAATTTTATCTCTGACTGGTAG
XP_012893625_4	31	GTGCgcgtggaaacgtggaaatgAGGGGTAG
XP_012893625_5	32	GTTGGCCGCGGGGAAGAGAGGATGACGGATAG
XP_012893627_1	38	GTAGGACGCTTCTGAGGGGGAGGGGCTCATGCACATAG
XP_012893627_2	33	GTAGGATGCACATTGTCCGCTCATAACCCACAG
XP_012893627_3	32	GTATTTTATGCTTTCTGCAAAATTCCGATTAG
XP_012893627_4	30	GTATGTTTCTTTCAGTGTTATGAACGCTAG
XP_012893627_5	30	GTGAGGTTAATGAAGCGGATTCACGGCTAG
XP_012893628_1	29	GTAGGGGCGATGGGAGGGCTCAAAACGAG
XP_012893629_1	28	GTAGAAGTAGTGAGTGGCTAATATCCAG
XP_012893629_2	29	GTATGATTGCAAAATCTGTTGAAATATAG
XP_012893629_3	74	GTAGTGATGTGGTGTACGATCAGTTTTGCGACCTCTTGCAAAATGTATAGAATGAATGTAGATTAAATGAGTAG
XP_012893629_4	32	GTATTTAAAACGCCAGCAACCTTGAATTGTAG
XP_012893630_1	33	GTAAGCGTGCTTTTGTCAAACTCTTACTCTTAG
XP_012893630_2	29	GTACAATGTCCGTGTTGTGTTTTCCCTAG
XP_012893630_3	34	GtactctctttctcttcctcctcctaACAGACAG
XP_012893630_4	31	GTACCTTCTTTTTCCTCTTTTCTCACTCCAG
XP_012893631_1	30	GTACGTTTTATCGATTCGGGTTCATTGAAG
XP_012893632_1	33	GTCGGTGGTGCAGAGCGAAGAGAGCGCGGAGAG
XP_012893633_1	32	GTAGTAATACAGAAGTCATATCTATACTGTAG
XP_012893633_2	32	GTATTCATTGTCTTTTTCCCCTAACATCATAG
XP_012893633_3	31	GTGTAATATAGACGCCCTTGCCTGCTTGAAG
XP_012893633_4	2730	GTTTCGACATGTTTTGAGATGATAAGCAAGGGTAGACAAACAGAATGAAATGCACTGTAGAGTTGGAAGTTAACTTAACGGCTCTGTACACAGAGTGCGACGATCAGAGTTCGTGGTACTACATGCGAACGTTGTTTACGATCATTCAAGAActggtggagaagaagatctTGCCGCAGTCAGAGGGCGAGAAACTGCTGAATGAGCGAATTGAAGCCATCAAAGAACTGCTGGAAGTAGAGCCGGATTGTATTTATGGCGATCGTTTCTTGAACGAGTTGACCGCCTTGCAACTGtgtcttgtttgttgtgtAAAAAACAATCGAAAGCTAAGAATATGAGGGCATTACTTCCACTTTATCTCCCGATTGAACGGCTCGAAACACGATCTTTCTCTTC…
XP_012893633_5	33	GTATACACTAAGAGTTTACGTGTTATTATTTAG
XP_012893633_6	31	GTGGGAGTTCTCGTCATCACTGATTCTGTAG
XP_012893633_7	31	GTGTGTTCTTCGATTGTCTTTTCATCTCTAG
XP_012893633_8	35	GTACGACTTTCTTCCCTCGGAGTTTTAACGTACAG
XP_012893633_9	30	GTAGGGCGTGTGGAGACGAGTTAATGGAAG
XP_012893633_10	30	GTACGAGTGAGGGAGTGGGGTGATGAGCAG
XP_012893634_1	33	GTAGGTCTATAATCTTGACCCCTACTGAAATAG
XP_012893634_2	32	GTAGATTTATTAATGTACCAATCTGAGTGTAG
XP_012893634_3	33	GTATTTTCATTGTTGCAAATAATTCACAATTAG
XP_012893635_1	37	GTAAGACCTAGTTAGTGTGAAAACTGATGTTGCTTAG
XP_012893635_2	30	GTAGTTCCATACTAATTACATGAGAAATAG
XP_012893635_3	28	GTATTCATTCTTCGCTATTTCTCCCAAG
XP_012893635_4	34	GTATCCCCTCCTCTTGATTCAGCATGTTCTCTAG
XP_012893635_5	29	GTACtcaatcgtggaaacgtggaaactaG
XP_012893635_6	30	GTGGGAACCGGAAGGCGGAATGAGGTGTAG
XP_012893635_7	25	GTAGAGGAGAGAGTGTTAGGAGTAG
XP_012893636_1	36	gtgaatcattgttttctaCAGCGAGTGGTAAGTCAG
XP_012893636_2	42	GTGGTAAGTCAGTAACGATTTctgatgaatcaatgaatcgag
XP_012893636_3	42	GTAACGATTTctgatgaatcaatgaatcgagCTAAAGAAAAG
XP_012893636_4	45	GTATTATTTTTTCATAATATCCATTGGTTTCTTAACCACACCTAG
XP_012893637_1	30	GTGAGAGTCGCTTCGTCTTCTGAGGTGCAG
XP_012893637_2	30	GTAGGCGTTTGGCTTCATTGCCACTTGTAG
XP_012893638_1	34	GTATTGGCATTGGTGATTATAAATCACTTAATAG
XP_012893638_2	30	GTATCAGTGATGTTAATTAGTAAAtcatag
XP_012893638_3	32	GTATGTGTGCTGTCGCTCATTATTATACATAG
XP_012893638_4	32	GTAAAGATTAATCAATACTTTCATTACTGTAG
XP_012893640_1	32	GTAGGGATTTCGGAGAGTGCTCATTATCTCAG
XP_012893640_2	30	GTAGGATAGGTCGCGTTTCGTTACTTGCAG
XP_012893640_3	29	GTTTGGAGCATCTCGTTATTTCCCTGTAG
XP_012893640_4	33	GTTCCCCTCTCTCTTTATCTTTCTAACCCCCAG
XP_012893640_5	34	GTTTTCTTCTTGTAGTCCTATTTTATTCCTTTAG
XP_012893640_6	30	GTAGCCGTCGAGGGGCAGAGTGAGGCGTAG
XP_012893640_7	32	GTAGGAGGAACATGGGGGATGGTGAGGCGTAG
XP_012893641_1	31	GTACACACTTGATTCCTCGTATTATGATTAG
XP_012893641_2	32	GTAactgttgttgtttttttaTCAAGAACTAG
XP_012893641_3	27	GTGGTCGGTAATAGGAAAGGATCCAAG
XP_012893641_4	36	GTACCGCCTCCTCGTTCTTGTTTAACCTTGTTATAG
XP_012893643_1	60	GTACTGAGTTAAAGTGACGAATAAATAATAGAATTCTGAGGAACATTATCTTAATTGTAG
XP_012893643_2	79	GTAATGAAGATTAATGGCATGTACAAAACGGTTGATACCGATTATTTGTACTCCTTTTGAAGTGGGGGTTTAACTATAG
XP_012893643_3	49	GTACGCTGAGTAACATTTCTCCCCGTTGTTCACAATGAGTGTTTGCCAG
XP_012893643_4	63	GTTGTTTTATGGGCGATCATTCAATTCTTCcgtttctttttctctgCTTTTCTCTCATTCTAG
XP_012893643_5	40	GTAGGACTCTCCTCTTCTATTCTCTCTTTCTAATGACTAG
XP_012893643_6	53	GTACATCGGCGAGCACGACGTGTTCATTCAGCGCATGGAGGGCAACGCGCTAG
XP_012893643_7	28	GTAGAAACGCCGCGTCGGTTCTCTGTAG
XP_012893643_8	62	GTTTGTGTGGACGATATTTCGGCAGCTTCAGCGTTTGAAAGGGGAAAGCGAGTGATACATAG
XP_012893643_9	31	GTTTGCTCCCCACTTCTCTCCTCATTCCCAG
XP_012893643_10	35	GTACGACGTAACCGTCACCGAACCCTCCGATAAAG
XP_012893643_11	30	GTATGAAAGAGGCGGGGGAGTGACGAATAG
XP_012893643_12	32	GTAGAATTCGAAGAAGGTGTCAACGATTGTAG
XP_012893644_1	33	GTAAAAACTATGTATTCTCGGAATAATAAATAG
XP_012893644_2	28	GTAATTTTTGCAATAGCCTTCTATGTAG
XP_012893644_3	25	GTATTTTTTATTTTCTACTCCACAG
XP_012893644_4	56	GTACAAAGTGGGAGGCGtgctcctcttccttctccaaaAGAACTGCTTTATCAAAG
XP_012893645_1	29	GTGGGCAATGCTGAGTGGGATTGAAGCAG
XP_012893645_2	41	GTGAGTTTCGATTGTGtgaggaagaagaatataACGCATAG
XP_012893645_3	35	GtccgaattcgatcgaacgCCGTGTGATCTTGTAG
XP_012893645_4	29	GTCCGCCATGGGAGGGGCTCTCAGCATAG
XP_012893645_5	30	GTCGGAATCTGCGGGGATTCTGACGTGTAG
XP_012893645_6	30	GTGGGAGCGAGATAACGCGGTGACGGATAG
XP_012893645_7	29	GTACGCGAGGAGGGAGGGGTCCAGCGTAG
XP_012893645_8	30	GTACAGGCGAAGAAATGGCGTGAGGGGTAG
XP_012893645_9	31	GTaggcgatttcgcgtggGGGTGAAAGAAAG
XP_012893646_1	31	GTAGGTCCGTGCTGCTTTGTTGAGGCTGTAG
XP_012893646_2	33	GTATTGCTCATTTTGACCGCCATTGATGTCTAG
XP_012893647_1	30	GTAATGATTCGCACACATAGTAAAATACAG
XP_012893647_2	33	GTTTACAGTACTCGTATTCAAAATGAGGTATAG
XP_012893647_3	34	GTGTTTCGCATCCATTTGAAGATTCATGGTGTAG
XP_012893648_1	31	GTCGGGTCGAATCGAAATAAATCATCTCTAG
XP_012893648_2	31	GTGAGCAATTCGCGGGGAGGATCACGCGCAG
XP_012893648_3	30	GTacgctccccgcggttcctgACCATGTAG
XP_012893649_1	101	GTAAGTAGACACGTCGATGTTGTTGAGAAATGGTTTTCGTGCGATGCTGTCCGCTAGACTCATCTCTCTATCATTTCGCAGAATTTCTAATGTTACTGTAG
XP_012893649_2	32	gtaggaaatggaaggTGGATCTGATTCCCTAG
XP_012893649_3	29	GTAAGCTTCTGTCGCTTGATTGAGACTAG
XP_012893650_1	31	GTTGGATTGGATCTTTAAATTTTATGAGTAG
XP_012893651_1	30	GTATTCTATCATAATGTTCTTCAGAGGTAG
XP_012893651_2	29	GTACCTATTTTATTTCTTATATTACATAG
XP_012893654_1	29	GTACATCATGTCGTGTTTCTTTATTCTAG
XP_012893654_2	40	GtttttttttattttttgttttttcttttcttaTTTTTAG
XP_012893654_3	33	GTACCGCCTTCCCCTCTCTTTATTCACGCGTAG
XP_012893655_1	28	GTCGGCGTGATGGCAGCTTTCGATGTAG
XP_012893655_2	192	GTGGGGGCCGATCTCTCCGCCTTAACATATCcgatgaattgaatgaattgaatgaattgaatgaattgaatgaattgaatgaatgaatgaattgaatgaatgaattgaattgaatgaattgaatgaattgaatgaattgaatgaatgaatcaaaaaTAAATCATTATCAAAGGGTTCTTAACGGACAGAAAG
XP_012893655_3	29	GTGCGATTTCGGGGATGAATTCATGATAG
XP_012893655_4	36	GTAGGAGATGGGAATGTGAAATGATTGTGTTTTTAG
XP_012893656_1	31	GTTGGAGAGATGTTGTTGATCTTATTTTTAG
XP_012893657_1	34	gtattattatttcaCATAGAATTCTCATTTATAG
XP_012893657_2	32	GTATTATCTTTCTTCTCCTAACTTATATATAG
XP_012893657_3	33	GTACATAGATCTTTCAATTGTATTACCCCATAG
XP_012893657_4	33	GTATTTGTGTAAGTTTGCTTACCTCAGAACTAG
XP_012893658_1	34	gtattattatttcaCATAGAATTCTCATTTATAG
XP_012893658_2	32	GTATTATCTTTCTTCTCCTAACTTATATATAG
XP_012893658_3	33	GTACATAGATCTTTCAATTGTATTACCCCATAG
XP_012893658_4	33	GTATTTGTGTAAGTTTGCTTACCTCAGAACTAG
XP_012893660_1	33	GTATGTTTTTTTGTAAATTTCCTTTGACTGTAG
XP_012893660_2	66	GTAAGAAACTGCGTTGGCTACAGGAATATCCGTGTCATTACTACATTTTCCTTGTTTTATTTTTAG
XP_012893661_1	28	GTAAGCGTTTATACCGAGTAATGAGAAG
XP_012893662_1	30	GTATTTTATCGATTCTCAATTCAGCGGTAG
XP_012893662_2	29	GTAGACTTTGTAGACTTTATTTCACTTAG
XP_012893662_3	31	GTACGGCCTCTTCATGCTTCGTCATTTTCAG
XP_012893662_4	29	GTTTTCTTTCCTTCCGCTCTTTACTCTAG
XP_012893662_5	32	GTGCCTcgttctttctctctctgtTTCCCTAG
XP_012893663_1	15	GTACATGACGAATAG
XP_012893663_2	56	GTATGCCATGCCATTCTCAAGAGTGTATTTGTACATCGTTGTTCTGTAACGCTCAG
XP_012893663_3	31	GTACTGTGCTTTTAAGGTGAATACTGGGTAG
XP_012893663_4	44	GTACGATTCGAATCGCATTCTACcgaaacaaacaagcgGAGCAG
XP_012893664_1	30	GTGAGACCGGGCGCGGTGTCTGAGGGATAG
XP_012893664_2	29	GTAGAGATGGAGAAACGGGTCGAGAATAG
XP_012893664_3	34	GTTTCTCGCTCGATTTGGATTGCCTGACGCCTAG
XP_012893664_4	30	gtggaaacgtggaaacgcGGTAACGGGTAG
XP_012893664_5	75	GTCCAGAACTTCGCCGCCCATCGCACCGACCCGGGGCCGCTGCCCTCCCGATCGCTCCTCTTCGACGTGCTCGAG
XP_012893664_6	29	GTAGGGGTGATGGGAGCGGTCGAGCGTAG
XP_012893665_1	30	GTATATGCTATGTGCATATATAATGCATAG
XP_012893666_1	31	GTAAGCAAGAACCTCTTTTGTTCATGCACAG
XP_012893666_2	30	GTATGTGCTTTTGTCCCGATTTCATcaaag
XP_012893666_3	30	GTCCGTTTAACACccatttttgatttttag
XP_012893666_4	33	GTACCTTGCCATCAAATCGCCGTGACGTCCTAG
XP_012893667_1	31	GTAGGGAGTCTGTTTTCTCTTCTGATGGTAG
XP_012893668_1	30	GTAAGCGTTCGAACCCTTCGCAACGCATAG
XP_012893668_2	29	GTGGGATTGGAGAGGAGGATTGAGGGTAG
XP_012893669_1	35	GTACTTTTGGTGAACCCGCGTTAATTTACATGTAG
XP_012893669_2	32	GTTTGTCGCTCCTTGTCATCTTGATACTTTAG
XP_012893669_3	32	GTACCCATTTCTGTGGGATTATCCCCCTCTAG
XP_012893669_4	30	GTGCCTtctctccttccttctcaTCCACAG
XP_012893669_5	24	GTTCGTTTGAGGGGATAAAATGAG
XP_012893669_6	29	GTGCGTTGTGGAGGCGAAGTGGGATGTAG
XP_012893669_7	29	GTAGGGCGCGGCGAGGCGTGAGCACGAAG
XP_012893669_8	30	GTGGGAGAATGGACCGGAAATGAGGGGTAG
XP_012893670_1	29	GTAGGAACCTTTGGTGTTTGCTCATTTAG
XP_012893670_2	29	GTTTCTATTTTGGCAGCATAGGAGTGTAG
XP_012893670_3	31	GTTGGCTATTTTTCAAAGAAATGATTTGTAG
XP_012893670_4	31	GTATACCTAGCGTCTTTCCTATAATCTCTAG
XP_012893671_1	31	GTATGGATAGACCTGTATCATATGATGGTAG
XP_012893671_2	39	gtATTCTTGCACACAAACTGTTTCCACTGTCCATTCTAG
XP_012893671_3	33	GTAGGTGATTCgggatcgatcgatcgacTCTAG
XP_012893671_4	25	GTACGAGCGAAACGAACATGTGCAG
XP_012893672_1	33	gtttgttttctgtaGTTATCTGTAATTCGATAG
XP_012893672_2	30	GTTTGTGACTTGTGTGCGCATTTAGTTTAG
XP_012893672_3	36	GTAAGCCACTCCTCTTCTGTGTCTGATTTTGTGTAG
XP_012893672_4	34	GTTCGTGTCTGCCTTGTTTGGTTAATTCGCTTAG
XP_012893672_5	32	GTTTGTTATTTTGTTTGGCTTCTACTTTCTAG
XP_012893672_6	30	GTAGGTGTTTTTTGCGTTTCTCATGTGTAG
XP_012893673_1	35	GTCACTCTCACTGGGCTACTATTAAGCACGATAAG
XP_012893673_2	30	GTATATCATTGAAGTGGCGATAACTTGTAG
XP_012893673_3	30	GTAAGGAATGGTGTTTTCTGTGATGTTGAG
XP_012893673_4	30	GTTTGTTCTTCTCATGGTTCTCACAGCTAG
XP_012893674_1	31	GTTTGCCGCTTCCGTTCTGACTCATTCGTAG
XP_012893675_1	30	GTGCTTTTTTCATCATTCCATCGAGTGTAG
XP_012893675_2	30	GTAGGCGAAACTGAAAGCGATGCGACGTAG
XP_012893675_3	29	GTACacgaagagaagagaatTCGATGTAG
XP_012893675_4	30	GTGAGTGCCGATCGGTGGATTGATGTCCAG
XP_012893676_1	30	GTATGTTTGAATGAGGGTTCTAATGACTAG
XP_012893676_2	34	GTAGGACCTGCTACTTGCTCGTTATTATTGGTAG
XP_012893676_3	32	GTAAGCCTCCTTCTCGGATTGGTTATGAATAG
XP_012893677_1	32	GTAAAGTGTAGCGAGCCGTGATAATTGAATAG
XP_012893677_2	33	GTAGGTGGAGAGGACATTGGAGTGAGGAAATAG
XP_012893678_1	29	gtatgGTTTCTTCGTGAGATGTGTTGTAG
XP_012893678_2	28	GTATGTTTCTTTCCTGTATTTTCCCCAG
XP_012893680_1	33	GTagggagagagagagggagGGTTGACGCGTAG
XP_012893681_1	30	GTATATCTTAAATAGAGCAGTCAATTCTAG
XP_012893681_2	31	GTAAGTGGATATCAAGTCAATTCACTCATAG
XP_012893681_3	31	GTAGGACTAAGAAACCTTTTCAACGTACTAG
XP_012893681_4	53	GTAACCTAACCCTCTCAATTCGCGTAGGCGACACCTGGATCGCTTCCAGCTAG
XP_012893681_5	29	GTCTCATTTGATTCGTCCCTTCATTGCAG
XP_012893681_6	32	GTAGAACAGGGAAAAAAAGAAGTGAGTTGTAG
XP_012893681_7	30	GTAGGAGGGAGAGAATGAATCGCAATGTAG
XP_012893681_8	29	GTGGGGAGCGGGGAGGGATTGCGAGGTAG
XP_012893681_9	32	GTAGacggagagagagaggagatCAGTTGTAG
XP_012893681_10	29	GTAGGGATGGATGGGAGAAATGAGGATAG
XP_012893682_1	29	GTAATCGTGGATGGATTTCTTCATTTTAG
XP_012893682_2	31	GTAGGCGGAGCGGGGCGCGCGTGACTCGTAG
XP_012893683_1	34	GTATGGTTTGGTTTCCAGGAAATCCTATGTGTAG
XP_012893683_2	30	GTAGCGTCAGTAGGCGTGCGTGATTTGTAG
XP_012893685_1	15	GTGCGTGAGCGATAG
XP_012893686_1	32	gtttgttttttttCTCGGGAGTAATCAAATAG
XP_012893686_2	32	GTACCCGCGGTTCTCGCTCCATTCCCGCGTAG
XP_012893687_1	30	GTGGGTTTGGGAGCGATTTCATGAGGGTAG
XP_012893687_2	31	GTGAGCTTTtggcttctcttcctccctcTAG
XP_012893687_3	30	GTCGATGCGATGTGTTGCTGTGAGATGTAG
XP_012893687_4	29	GTAGATGTTGTTCTGGGTGTTGAATGCAG
XP_012893688_1	34	GTACGAATTTCTGAAACGAATTTTAGGTTCTTAG
XP_012893688_2	31	GTAGTGGAAGTCAAAAACAGTGATTGATTAG
XP_012893688_3	31	GTATTGCGTATGAGTTTGTTTTGTTCCGCAG
XP_012893688_4	34	GTTCCTTCTGCCCTCCTCCCTTCTTACTCTCTAG
XP_012893688_5	32	GTACCTCCTTTCTCCCTTTTTTTCCACCTCAG
XP_012893688_6	30	gtttccccgtttccccggtCTCACGCCTAG
XP_012893688_7	30	gtttccccgtttccccagTCTAACGCATAG
XP_012893688_8	30	GTAGGAGAGGGGAGGAGGCGTGAGGCGTAG
XP_012893688_9	31	GTAGAGCGTCGCGGAGCGGACTGACGCGTAG
XP_012893689_1	29	GTAGGAGTGGGGGAGAGCGTCGATTGTAG
XP_012893690_1	31	GTGAGTGTTGCTGATCTTGTGTTCCTTGTAG
XP_012893690_2	34	GTATGCTGTTGATATTATGTTCGGTAAATGGTAG
XP_012893690_3	29	GTTGCAGCGAAAATTCGCCTCCACCGTAG
XP_012893690_4	335	GTGAAGCTGGTGAATCTGTTTATTAAGCACATGGTGGAGAATGTGGCCAACGTGGCCAATCGGGACAGTAAGGACAATAAGGCCCATGCGGTCAATGCGGTCAATGGGGTCAATGGGGTCAATGCGGTCAATGGGGTCAATGGAGGGTCTGAAGGGAGTctggagaagaaagagaagaagatggtGGACTACGTGAAGGCGATTCAGATGTACGTGTCATCGATGGAACACTAATCGGTCAGATTCGATCTTCGTCTTCGCCAGCTGGTCAAAGACTACTACAACAACGTCCCCAAAAACGACGTACCCCCTTCGATCCCGCCCTCATCGCCTAG
XP_012893690_5	31	GTGCGCGGCGGAGGCTCGGCTGAACGCGTAG
XP_012893691_1	77	GTAGGTGGCGAATCGAGTTGTGCCGTTGTGAACTGTGTTGTTTCTGTCGAATGAACCGTTCTAATATCCTAAAATAG
XP_012893691_2	34	GTAATTTGCGGAAGTGAAGTGTCTGACGGTGTAG
XP_012893691_3	32	GTACGTGTTTCGTGGTGTGGAGTGATGGTTAG
XP_012893692_1	33	GTTGCGTGAAAAATGAGGGTTTGAATTACTGAG
XP_012893692_2	34	GTTGCCAAAGTTGAGATTACTCACCAGTTTGTAG
XP_012893692_3	34	GTAGGCTCGTTTCGGCATGTTCGGTGATTTGTAG
XP_012893692_4	31	GTAAGGGGTTTTCCCGATTGTTCGAATCTAG
XP_012893693_1	32	GTATTTGAAGCGAACGTGCTCGTGATGGGTAG
XP_012893693_2	30	GTAGCGATGTGGCGTGTTTCTGACCAGCAG
XP_012893693_3	30	GTAGGGGATCGCCTTCCTCCTCGATTGTAG
XP_012893693_4	29	GTAGTTGCGTGGAGAGAGGTTCATGGCAG
XP_012893694_1	32	GTAGCTTGTTCCGTTAATTACTGACACATTAG
XP_012893694_2	30	GTAGGCTTTGGAGACCATGTTTCATTGTAG
XP_012893695_1	35	GTATGTTATTGTATGCTTACGAAATTATATCGTAG
XP_012893695_2	35	GTATTCTAGTGAAATAAAGATTGGTAATGGAATAG
XP_012893695_3	28	GTATGattcctctctctctctaaTGAAG
XP_012893695_4	28	gtttccacgtttccacgtttctcccTAG
XP_012893695_5	29	GTACCCGCGGGGAGAGGCGTGGACCGTAG
XP_012893695_6	31	GTCGCTTGGCTTCCCTCGGCGTGACCATCAG
XP_012893695_7	28	GTACGATTTTGGCGGCACTGCGAAGCAG
XP_012893695_8	30	GTAGGAGAGACGGAGAGGAATGAGCGGCAG
XP_012893697_1	31	GTTTGCTTTTTTCGACGAATTTATTTTGCAG
XP_012893697_2	31	GTTTGATTGTTTCTGTAGCGATCAAATGAAG
XP_012893697_3	29	GTTTTTGCATTTAGTTGCGTGTCATCTAG
XP_012893697_4	30	GTCGGATTGGCGGGAGTCCGTTTCGATTAG
XP_012893697_5	29	GTTCTGGCTGATCGTGGCCTCGGTGAAAG
XP_012893697_6	28	GTAGAAGTGATCGGGGTTTGGACACTAG
XP_012893697_7	28	GTAGAATTGGCGGGGAACTGCGAAGCAG
XP_012893697_8	34	GTTGTAGGGAGATGGCGTGGGTTGCGTCGCGTAG
XP_012893698_1	33	GTTTTTCGCGATTGTTTGAGCTCATTCTTGTAG
XP_012893698_2	33	GTAGACAGGAGTGAACTCCAGCTAAATGGGTAG
XP_012893698_3	30	GTTTGTATGATTCGGGGAATGTGAATATAG
XP_012893698_4	33	GTAATAGTCTACCATTCACGATACGAGCTGTAG
XP_012893698_5	35	GTACGCTTGGAACCATCCCCGTTGATTTCCTGTAG
XP_012893699_1	10	GTATCCGAAG
XP_012893700_1	30	GTAGTCTGCGTGTGTTGTGGTTTATCGTAG
XP_012893700_2	31	GTGGAAAGTGAGCAAATGTGTTTATGTTTAG
XP_012893701_1	29	gTAAGCTTGCTTAGTTTCGATGAGCAAAG
XP_012893701_2	29	GTACAAATCTCCCATTTCGTCTCTCCTAG
XP_012893701_3	33	GTATTTCCGtgcttctcttcatctCAGTCGCAG
XP_012893701_4	29	GTTTGTGCACGATCTCCCATCGAGCGTAG
XP_012893701_5	37	GtaggaattccagaattcGGCACTATTTTATTTTTAG
XP_012893701_6	35	GTGAGAGAAGGGACATGGCGTGATGTGATGCGTAG
XP_012893702_1	29	GTAGGCGAGGAGGGCGGAGTCGAGCGCAG
XP_012893702_2	33	GTTGTAGGTAGCGAGGCGAGGATGAGAGCGCAG
XP_012893702_3	30	GTCTGAGCTGTAGAGGAGAACCATCCGGAG
XP_012893702_4	36	GTGAAGGTACGCGCCATCGAGGCGAGTGAGCGATAG
XP_012893702_5	30	GTAGGGACTGGAGGCGGCGATGAGGGGTAG
XP_012893702_6	31	GTGGGCGGAGAGGCGCCGCGCTGACGTGTAG
XP_012893702_7	30	GTAGCGAAAAGGCCGCGAAATGAGGCGTAG
XP_012893703_1	29	GTACGTTTTGTCGAATAGTAACAAGGTAG
XP_012893703_2	32	GTGATATATTGAAGAGTGGGTTTGATTTCTAG
XP_012893703_3	30	GTGAGAATCTGgatattggatgatttGTAG
XP_012893703_4	29	GTCGGGATTGTAAAGGGTGTTCATTGTAG
XP_012893704_1	29	GTATTTACAGATTATTTCATACTACATAG
XP_012893704_2	31	GTACACACCATCTTTCTATGTGATGAAATAG
XP_012893704_3	33	GTATCTCCTCTTTTATTCTCCTAAGCATTCTAG
XP_012893705_1	31	GTCGGATTTATTTCTGTTTTTTTAGTTTTAG
XP_012893705_2	31	GTATTTTTTCTATGGTGGAATGACATCGTAG
XP_012893705_3	32	GTACTGGGTCGAATCATGTTTTAATTGTCTAG
XP_012893706_1	30	GtacggggaaacggggaaactcGAGCATAG
XP_012893706_2	34	GTACGAAGAAAAAGCGCGGGAACTCACGGAATAG
XP_012893706_3	30	GtcggaatgaaactcccttGTGAGAGGTAG
XP_012893706_4	29	GTAGGCGCAGCGCTGCGTGTGAAGAGCAG
XP_012893706_5	34	GTTCGCTTCTCGGTGCGTGGCGTTACGAGCGTAG
XP_012893706_6	30	GTGGAGTCTTCGTGTTGGAGTGAGGCGTAG
XP_012893707_1	33	GTACCTGTGATAGCGGGTGTGTTTACGGTGTAG
XP_012893707_2	31	GTAGGGTGTGTGAAAGAGGGTCAAATGAAAG
XP_012893707_3	30	GTAGCCGCACGCTTGGAAGGTGAGGAATAG
XP_012893707_4	33	gtacaCGAAGTCTTGAATCGACCTCACTCGCAG
XP_012893707_5	29	gttcgatttcgatcgggttttgatcGTAG
XP_012893707_6	33	GTAGGACTGATCAGGGTTGGGTGTGACGCGCAG
XP_012893707_7	33	GTATCCTCTGCCGTCATTCGATTCCGAATCTAG
XP_012893707_8	32	GTAGGCGACGCAGAGGGGAGTTTGAGTGCCAG
XP_012893707_9	28	GTAGACGCGGAGGAGGTGTGGGACGTAG
XP_012893708_1	40	GTAACTCCCAGTTCCACTATTCTCATATTTTCATTTATAG
XP_012893708_2	25	GTACTACACTATTATTTTGAATAAG
XP_012893708_3	43	GTAGGATACTACTATGGCTACATTGTCTCTTCTTACTCCTTAG
XP_012893708_4	32	GTATGCCTCCCCTCCTTTGTCCTCACCTCCAG
XP_012893709_1	37	gtattttcttttctctctccctTTGTCTCAACGTCAG
XP_012893709_2	33	GTGGGCCGGAGCGGAAAGACCGGTAATGCGTAG
XP_012893710_1	33	GtttcctctttctctttctttcttaCGATTCAG
XP_012893711_1	32	GTGCGATGGGAGGAAAGAGGATTGATGGGTAG
XP_012893712_1	37	GTACGCGCATTGTTTCTTCTTATTTTAACCTTACCAG
XP_012893712_2	32	GTATTTTTGccattcgatcgaattccagGAAG
XP_012893712_3	28	gtggggaaacggggaaactggGACGTAG
XP_012893712_4	43	gtttccccttttcccCTTTTTGTGAGTCGTAGCACACGCAGAG
XP_012893712_5	31	GTatcccgcggggaagacGGCTGAGTCGCAG
XP_012893712_6	28	GtacctccgtttccacgtttccacgtaG
XP_012893712_7	31	GTTtcgttcgatcgaattcgatgaagtGCAG
XP_012893712_8	33	GTAACTCCCCATCTGATTGGCTGATTGAATTAG
XP_012893712_9	28	GTGGGGATTTTTGGAGTGTTTGAAGTAG
XP_012893712_10	30	gtggaaacgtggaaacggagtGAGGGATAG
XP_012893712_11	30	gtagaaacgtggaaacgtggtAACGCGTAG
XP_012893713_1	21	GTAGGTTGGAGTGAGAGATag
XP_012893713_2	71	GTGGGATTGTGGATATGCCTAGTTCTGGTTTCTAGTtggttttgtttgttggaattcccgcggaacccTAG
XP_012893713_3	44	GTTTGTAGTGGATTTGGGAGTGGCTGTGGCTCATTTGTGTGTAG
XP_012893713_4	53	GTGCACTTTGCAAAGCTTCATAAGTGGATTTTGCTATGGATTCTGAGGGGTAG
XP_012893714_1	32	GTAGGGCGTGCGATTGCTTTGTTATCGATTAG
XP_012893714_2	30	GTGCGAGTTAGGTTTTTTGTTTATTGCTAG
XP_012893714_3	32	GTTCGACTTTTTCATTTTGGATTCAACATTAG
XP_012893714_4	31	GTTCGGAAGTGCGGAGAGGCGTGAGGAATAG
XP_012893714_5	30	GTAGGCGGAGAGAGAGACGATGAGACGCAG
XP_012893714_6	30	GTCACGACGCTCTCGCGATTGTACGACGAG
XP_012893715_1	29	GTATTTCCCGTTCGATCGCTGCGATCTAG
XP_012893716_1	32	GTACAGCCTCGCTTGCGAGAATGACCGTCTAG
XP_012893716_2	29	GTATCTGAAGTTGGATAACTTGAGCGTAG
XP_012893716_3	30	GtgtggaaacgtggaaggTGTGAGGGGTAG
XP_012893716_4	28	GTGGGCGTTTGAGGCGGCTGCGAGCTAG
XP_012893716_5	30	GTAGAGAAATGGAGGTTTTCTTGATTCCAG
XP_012893716_6	29	GTAGGGACGGGGAGCGAGCTGAAGGGTAG
XP_012893717_1	29	GTACGCTTCTCgttttctcttcattcCAG
XP_012893717_2	29	GTACAGCAAGCGAGGTGTGTCGACTGTAG
XP_012893717_3	28	GTCGAGATGGGGACGGGTTGTGACATAG
XP_012893717_4	31	GTAGAATCGGTGGGATCCCATGACGTGCTAG
XP_012893717_5	30	GTAGGggagaatggaaggagTAAAAGCCAG
XP_012893717_6	30	GCTGAGAGAGAGCGTAGGAGAGAGGCGGAG
XP_012893718_1	31	GTAGAAGACGGGAGAGAGGCGTGAGATATAG
XP_012893718_2	31	GTAGCCTTCCAGAAGAAGGATTGACGTGTAG
XP_012893718_3	31	GTAGGAATGGGAATTCGATTGTGAGGTGCAG
XP_012893719_1	29	GTTTGGATTGCACGCTTTTTCGATTATAG
XP_012893719_2	33	GTAATCGCTGGGTTCGCTGTTGGTGAGTTGTAG
XP_012893720_1	11	GTAATGAGTAG
XP_012893720_2	30	GTATTTCTCTTTTCTATTCTTCACATGCAG
XP_012893720_3	32	GTAACCCCCTCTgctcctctctctctctctag
XP_012893720_4	10	GTGATTGCAG
XP_012893720_5	4	GTAG
XP_012893720_6	30	GTTGGTTTTGGCGCGGAGGGTTCGAAATAG
XP_012893721_1	33	gtaattgaatgatttgaaATTGTAAGATTCTAG
XP_012893721_2	36	GTATGAATTGTGcatgaatgaattgctGATAATTAG
XP_012893723_1	4	GTAG
XP_012893723_2	36	GTAGAAGatgaaaaagagagaaaggcTCATCCATAG
XP_012893724_1	31	GTGGAATCTGAAAGGGGAGGATGAGAGCTAG
XP_012893724_2	30	GTAGGGTGAGGGGAAGGGGGTGAAGGGTAG
XP_012893725_1	30	GTTTCTTCTGAGCACCCTCTTCAAAAATAG
XP_012893725_2	43	GTCGAAAACCTCTCGACCGTAGACGTCAATTCAGCGGCCAAAG
XP_012893725_3	30	GTTTGCGAGTGAAACGCCCATCAATCGAAG
XP_012893725_4	31	GTTGCTCTGGCTCGTTCTTCTTACCGTTCAG
XP_012893726_1	34	GTGGGAAGGATGGAGGGAAGAGTGTGATGAGTAG
XP_012893727_1	29	GTGCATTTCATGGAATTGGTTGAGCGTAG
XP_012893728_1	31	GTACTAGAAGTGCGGAGACATGACTGTGTAG
XP_012893728_2	54	GTAGGAGCCGTTACAACGAAACCGGTTCCGACAAAGCGTGGAAGTAAGACGTAG
XP_012893729_1	19	GTacgcttcttctttttaG
XP_012893729_2	15	GTAGTTGCGTTCTAG
XP_012893729_3	28	GTTTGAATTTCTTTGCTATTAACACAAG
XP_012893729_4	28	GTATTACTCGTACTTTTCTTCTACTCAG
XP_012893729_5	29	GTACTCTCCCCTTTTCCTTCTTATCCCAG
XP_012893729_6	35	gtatttctttttctctctctcgaaTCTCCTTTTAG
XP_012893729_7	29	GTAggttccacggtttccccgttttGTAG
XP_012893729_8	28	gtttccccagtttctccgtttTATGTAG
XP_012893729_9	30	gtttgtttcgtGTGGAGCCATAATGGGTAG
XP_012893729_10	39	GTGATGGAGGTATGGTTGGAATGGGTCGGTGAGGAGTAG
XP_012893730_1	100	GTAGGTAGTTGTGTTGGAAATAAGAGTTTTAACGATCGAATATGCGCATTGTTCATTGAGTTCGCGGTCCTCTCGGAATAGGAATCTCATCTGTTTTTAG
XP_012893730_2	31	GTATTATTTCGTGCATATTTCTAAGGCAAAG
XP_012893730_3	39	GTAAGAAGCTTTGTGTGAGGGCGAATTGCTAATGTGTAG
XP_012893731_1	35	GTGAGCATCGTTTTTGTGTTTGCCTGATGTTGTAG
XP_012893731_2	34	GTAGAATGTTTGAATCGCTAAACTATCTTTCTAG
XP_012893732_1	30	GtaaggaaggaagagggGAGTGAGAGAAAG
XP_012893732_2	34	GTATCATCGTCTATTTTGGGGTGTGAGCGAGTAG
XP_012893732_3	31	GTAGCGAAGCCTGTTTAGAGGTGACTTTTAG
XP_012893732_4	29	GTAGTATTCTGGACGATGTTTGAACATAG
XP_012893733_1	25	GTAATAGATCTAATATTGTCTATAG
XP_012893734_1	30	GTAGGTGCGAGGCGGGGTCGTAATGCATAG
XP_012893735_1	33	GTACATTtttttcctcctctcctcTCTTTCTAG
XP_012893735_2	34	GTAttcgattcctcctctcTGCTGAGTGGCGTAG
XP_012893735_3	30	GTACGCGTGGAGGCGTGGAATGAGCGAAAG
XP_012893735_4	34	GTTTTTTTCTGTTTCTTCGTGTATAATCGGCTAG
XP_012893735_5	30	GTGAGAGTCGATGAGGGGTTGGACGCCTAG
XP_012893736_1	29	GTATGTCTGTCAAACCCTGTCAACTCTAG
XP_012893736_2	34	GTTCCATCTTTTATTTTCTGCACCTCATTTCTAG
XP_012893736_3	30	GTAGGTGcccttctccttcctctcccTCAG
XP_012893736_4	30	GTTTTGCCTTCCGCCTCCGCTCACCGTTAG
XP_012893736_5	29	GTAGGGCGTCTGCGCTTCTGTCCATGCAG
XP_012893737_1	34	GTTGGCTGCGCTGGCACGACTTGTTATCTTGTAG
XP_012893737_2	31	GTATATTTTGGAAAAGGATTCTCATTTGCAG
XP_012893738_1	29	GTATGTCGTTCTAGTCTAATCGAATGTAG
XP_012893738_2	29	GTATTTCGCTTCCTATGCTGCTCATGTAG
XP_012893738_3	29	GTAGGAAGTGCAGTGGAGATGGCATGTAG
XP_012893738_4	60	GTTGGCATTGTGAGATTCTTTGCGACTCATTCGAGTCGATTATGAGTCCATATAATTTAG
XP_012893739_1	30	GTGGGGTTCGTTCGTCTTGTTTCATCCTAG
XP_012893739_2	32	GTACggaaatgatggaagagGATTACGATTAG
XP_012893740_1	34	GTTTGTTTTCCTACTGAATACCACTTACATTTAG
XP_012893740_2	32	GTATGAATTGAGAACTTTTATCTGAGGGCTAG
XP_012893740_3	32	GTGACTACTCATTGTTAGTCATTATTCTGTAG
XP_012893740_4	30	GTAATTCAGTGTTATTCAAATTATGGATAG
XP_012893742_1	35	GTTTGTAATCTCAAACTCCTCATAAACTCCCTCAG
XP_012893742_2	29	GTTTTCgtcctccccgcggtgaaccATAG
XP_012893742_3	30	GTAGAGCGAGCGGAGAGGCGTCAATCGCAG
XP_012893742_4	29	GTAGGGGAAAGGAGAGGAATGAATGGAAG
XP_012893743_1	28	GTAcccccgtttccccgtttctcccTAG
XP_012893744_1	7	GTTCGAG
XP_012893744_2	23	GTGTTGGTAATCGTTGACTGTAG
XP_012893744_3	10	GTACTCGCAG
XP_012893744_4	22	GTGAAACGAATCGACTCTCTAG
XP_012893744_5	38	GTTCGCTGCACacttcttttcctcctcaTCACTCATAG
XP_012893744_6	33	GTTTCCAGCGCGTTTTTAACTCCTCATTCGTAG
XP_012893745_1	30	GTTTCTCTAAGAGTATCCGCTGAGTTGTAG
XP_012893745_2	31	GTAAGAAATAGGCGGAAAAAGTTAGGTGTAG
XP_012893745_3	33	GTAGATAGCGAAGGATTGGTTATAAAATGATAG
XP_012893745_4	30	GTTTGCTTCCGCTGTTTTCCTTCCCAGTAG
XP_012893747_1	34	GTAGAGTTCGGTTTGATTGGAATAGTTGCTTTAG
XP_012893748_1	33	GTAGAGCGTTTCTCCGTGTGTTTTAATTTGAag
XP_012893748_2	30	GTTCGACCCGAATAAAAGAATTATGTGTAG
XP_012893748_3	30	GTACTCATATCCATCTCTTTCTCATTCCAG
XP_012893748_4	29	GTACACTTTTCGcttctccttttctccAG
XP_012893749_1	30	GTAACATCTGTATCTCCTTGTTTACTTTAG
XP_012893749_2	31	GTTTGCGTTTTGCGTTTCTGTGCATCTGTAG
XP_012893750_1	30	GTGATTTTTGTCTAGTGAAGTGATTTGTAG
XP_012893751_1	30	GTTCGGATTCCTCTTTCGGCTCATATCTAG
XP_012893751_2	30	GTGCGTGGTTCGTCCGTTTGTTTTTCGTAG
XP_012893751_3	31	GTAGGCTGCAACCGAGCGAGTGCGAGCGTAG
XP_012893752_1	30	GTAATCTTCGTCGTGGAACGTTACTCCTAG
XP_012893752_2	29	GTAGCGATTTGTTTGCGCGTTTACGTCAG
XP_012893752_3	29	GTACCCCTATTTTCTTCTGTTCACCACAG
XP_012893752_4	32	GTATGCATTTTCTCTCTCTGAATCGATCCTAG
XP_012893752_5	30	GTGTGTGCTGGAGGGTTGACTGGACTGTAG
XP_012893752_6	31	GTAGCGTTTTTCGCGTGCATGCGAGGTGTAG
XP_012893753_1	17	GTGTGTTTTGAACGTAG
XP_012893753_2	36	GTAATCGCTTGCAGACACAACGAATCATCGATCTAG
XP_012893754_1	29	GTGGGTGTGGGCAGTGGGTGCGAGTGtag
XP_012893754_2	29	GTGGGATTGCGAGGACTGTGTGATCGTAG
XP_012893754_3	33	GTACGgctttctctctctctcccttctctctaG
XP_012893754_4	30	GTAGAGAATGGGGCGAGGACTGAAGGGTAG
XP_012893754_5	29	GTAGGAGTGAGGAGGGCGTGCGAGGATAG
XP_012893755_1	31	GTAGGATCTTTCGTTTTGCTCGTGAAAGTAG
XP_012893755_2	32	GTAGGTTGCATGAGCGCTATTTTTAAAGGTAG
XP_012893755_3	29	GTTTTGACGAGTGCTTGCTTGAACTGTAG
XP_012893756_1	32	gttccacgtttccaccttCTTCGGCGTAGAAG
XP_012893756_2	28	GTaggatccccgcggggatgcgACGTAG
XP_012893756_3	30	gtagaaccgcggttatccAAAAAAGCGTAG
XP_012893756_4	30	GTGgggattcccgcggggactGACGCGCAG
XP_012893756_5	29	GTGGGGGTTTTGGCGGGAATGGGAGGTAG
XP_012893757_1	31	GTAGGCTCTATCCAGCATTTCATAAGTGAAG
XP_012893757_2	31	GTAGAGATTGTTATTTCTATGTGAACATCAG
XP_012893758_1	32	GTACTCGGTATCATTGCTAGTATCCAATATAG
XP_012893758_2	31	GTGCATTTTGAAATAGATATTTGATATCCAG
XP_012893758_3	29	GTATATTCACTACTTTTTTTCTCCTCTAG
XP_012893758_4	36	GTTTGTGTTctgtgtgtttgtttgtaaTGTGAATAG
XP_012893758_5	29	GTGGGATCCCAAACCGCGGTGAATTGTAG
XP_012893759_1	76	GTTTGTGAGATCCTATGGCAAGCGATACAAGGACGACGAATATGCGTTGCTGCTTTGTGTTTGTGTTGATCGCTAG
XP_012893759_2	34	GTACATTTTTACACTCTCTCCTTGTGACACACAG
XP_012893759_3	36	GTATTTTTTCTCTATTTCTTCGTCCATATGGAATAG
XP_012893759_4	35	GTTCGCGgtggggaaacggggaaactcCCATGTAG
XP_012893759_5	28	GTGGGAGTTTCGTGGGGGTTTCAGGTag
XP_012893759_6	68	gtatttttggaattgtgGAATGACCGAAATAGAGCCGATTTCGGATGAAACGATGGAAAAGATCGTAG
XP_012893759_7	33	GTTGGCATTAAAATGACACAGAATTCATCGTAG
XP_012893760_1	43	GTAGTGTGTATGGTTTGCTCATCGCAGAGTGCATTACTCCTAG
XP_012893760_2	26	GTATGTTTGTCCAGAATGTAAAATAG
XP_012893760_3	29	GTAGATTCAAAGTTGCGGTGACAAGGTAG
XP_012893760_4	30	GTAAAGTAGAATCGAAAGCGTAACATGTAG
XP_012893761_1	34	GTACTTCCCGATTGTGTTTCTGTGTTACACGCAG
XP_012893761_2	30	GtagagcgaggaggagagtGATGATTGTAG
XP_012893763_1	33	GTAGTTTACTCCATGAATTTTGCGAGTTAGTAG
XP_012893763_2	34	GTATCGCTGTTTCTTTTTCCGTTTCACAGGATAG
XP_012893764_1	30	GTAATGTGTGTCCCCCCACGTCAAATCTAG
XP_012893764_2	31	GTATGTctttttttggaattgtGATCCGAAG
XP_012893764_3	31	GTATTTTTTCCCTCGCCTCCCTCATTCCCAG
XP_012893765_1	31	GTGTGCCTTTCAGAATCGTTTGTTTCAGTAG
XP_012893765_2	31	GTACAACCCTGCTCGATCTTTTGTTGGATAG
XP_012893765_3	33	GTAACatatttcttcttcttctcacCTTCTTAG
XP_012893766_1	28	GTAGGCGAggttctccgtttccacgtaG
XP_012893766_2	66	GTACGGGACGGAGGAGAACGCGTGATGCGTAGCTTGAAGGACATTCCGAAGGAGAAGTGGGCGCAG
XP_012893766_3	30	GTGCGAATCACGGCGTGTTGTGAAGTGTAG
XP_012893766_4	28	GTAGCgctatggattgtttgatATGCAG
XP_012893766_5	29	GTACTTCTTGCTGAATAAATTGAATTTAG
XP_012893766_6	25	gttttcttctttccatcTAGATGAG
XP_012893766_7	32	GTACGTTTTGTAAATCACCCTCTTTTTCTCAG
XP_012893766_8	30	GTGGGAAAACGAAGGGAGAGTGAGGTGCAG
XP_012893766_9	33	GTATTGAAAGCGATTTCCGACTCACTTTCGAAG
XP_012893766_10	35	GTACTTTAAATTTgaaaaaccgcggtgatCGCTAG
XP_012893766_11	31	GTAAACCCTCTTTTACAAAAATTCCACAAAG
XP_012893766_12	49	GTAGGTTTTATTAATAAAAAAAATAAAATGTAACTGATCTAATCAATAG
XP_012893766_13	31	GTGCGCTATCCATTCCCCATTTCCCTTCTAG
XP_012893766_14	33	GTAGAAGCCGTCGATTGGGCGGCTGACGCGTAG
XP_012893766_15	32	GTTCGTTCTGCTTCCTGAACTGTCGAGTGTAG
XP_012893766_16	29	GTAGGAATGGGGAGACGAGTCGAGAATAG
XP_012893766_17	31	GCTGATCAAACAGGCGGTGAAGAATGCGCAG
XP_012893767_1	32	GTTTTGCGATATTGTGTGCGAATGATGCCTAG
XP_012893767_2	35	GTATTTTCTTGCAAATGATAAGTTTATCATTTTAG
XP_012893767_3	29	GTATTTCCAAtcgaatccattgattCTAG
XP_012893767_4	32	GTCTGCTTTCCTCACATTTGTTTGATGAATAG
XP_012893767_5	34	GTACGCTTtcctcccttctctccacTCTCCGTAG
XP_012893767_6	2822	GTCATTCCGGACGCATTCTCGGACTCATTTCGCGCACGCTTTTGCACACCCCGCTTTCTTGCCTCCTGCCCGAATCgtatccccgcggaacccCGTCGGTCCCGTCGGTCCCGTGGGAACGAAGCGAAAACTGCACGTTTTCGATGTTCACGATGGAGGATCCGTGCGAAGAGTGCACCTTTGTCCGCGACGTCTTCGACTGCCGCTTGCTGCGATCGCTCGACGCCATGCAGCCCTACttgcagcagcagcagcagcagcagcagcagcagaaGGGGGAGGGAGAGGTGATGGCGCTGTCGCAGGAGACGATCGAACGGGTGAAAAAAGAGACGGGGCTGACGGAGGAACAGCTGCAGAAGTGCTACAACATTCTGCTGCATCGCATTTTCTCGGCGG…
XP_012893768_1	31	GTAAGCTAGTGGAGGCGATTATCATGAGTAG
XP_012893768_2	30	GTAAAATTTAAATTTTGGGTTAATGGATAG
XP_012893769_1	31	GtggtttccccgtttcccccTTGATTTCTAG
XP_012893770_1	21	GTAATGAGGAGTATATTACAG
XP_012893770_2	32	GTTTGAAATTCGTTCCTTCACTTACCATATAG
XP_012893770_3	32	GTACTTGCTTTGTTTTCCGTACATTTGAATAG
XP_012893770_4	32	GTACGGCAAGGCAGAGAGATGATGAGCGATAG
XP_012893770_5	29	GTAGAGAATTGGAGTGGGATAGGAGGTAG
XP_012893770_6	29	GTAGGAAAGAGGAAAGAAATGGAACGTAG
XP_012893772_1	53	GTAGGGTTTTGGTGTTGATTCTTTGTGGTTCCGGAGCTCATTCCTTTTTATAG
XP_012893772_2	30	GTGCTTGTTTGAGTGTGCTTTCATGGATAG
XP_012893773_1	30	GTGGGCGTGAGCCAGCGAGCTGAGCGGTAG
XP_012893773_2	30	GTaatttcccgcggttctcgtGAGACGTAG
XP_012893773_3	32	GTCTGCTGCTCCGAGAAGGTCGTGACGCGTAG
XP_012893773_4	28	GTAGGCGAAGCCGCGGGCTGGGACGTAG
XP_012893773_5	28	GTAGCGGcgtgatcgggttttgagGTAG
XP_012893773_6	31	GTCGCATTGGGCCGCGCGTTTGATCGCATAG
XP_012893773_7	34	gtttccccgtttaGTTCACGCTGCACTGCGAGAG
XP_012893773_8	28	GTAGGAGCGAGGAAGGCGTGGGAGGTAG
XP_012893774_1	31	GTATTGTGTTTGAGGTGCCGATTTTATATAG
XP_012893774_2	30	GTAGGATCTAAGGGGTATTTTCAGATTTAG
XP_012893774_3	31	GTTGGACATGCCTTTTTAGCATCATGTTTAG
XP_012893774_4	32	GTATGAAGGATGAAGGAAGGCGTGAATCGCAG
XP_012893774_5	31	GTTGGGATGATGGGGGGTTTGTGATTGGTAG
XP_012893775_1	46	GTAGGTGTGTTTCCTGAATCTGGTGTGTTCTCTCACAATCCCCTAG
XP_012893775_2	32	GTTCATTCTGTGACTCAGGATTGACCTGTTAG
XP_012893775_3	32	GTTTGTGTTTCTGCTGTCATATCACGTTCCAG
XP_012893775_4	30	GTAATCGTGCCATTTCGCTGTTAGTTCTAG
XP_012893776_1	32	GTAAGGTCTTGTACTCTGCGCCTAATTTACAG
XP_012893776_2	31	GTGATTGACTCGTGGTTTGATTCATTGCTAG
XP_012893776_3	31	GTAATTTGTGCTGGGTCGGAGTAATGTGTAG
XP_012893777_1	30	GTTTGGTTTGACCGATGGGTTGACCGGCAG
XP_012893778_1	31	GTATCACTTTGTGGAACTGAATAATAATTAG
XP_012893779_1	32	GTTGGTCTTTGGAGTGGATTGATAATGCGCAG
XP_012893779_2	28	GTACGATCGTTCCGTGGTAGTAATGTAG
XP_012893779_3	28	GTAATCTTGTCTCTTGTCTCTTCCCTAG
XP_012893780_1	31	GTAGATGCTAGTTTCTTGGGAAGATACGTAG
XP_012893780_2	31	GTATAGAATCGGGACCGCATTCAGCGTTTAG
XP_012893780_3	31	GTCTGCGCAGTTTTTTTAGTGTTAATGCTAG
XP_012893780_4	31	GTATCTGTTTTGCTATTTCTCTCGATTCCAG
XP_012893780_5	28	GTagaatccccgcgggagtcCTCCGTAG
XP_012893780_6	28	GTagaagaaccgcggggatttcATCTAG
XP_012893780_7	28	GTAGGGGAGGGCAGGGAGTGCGAAGTAG
XP_012893780_8	28	GTGGGGGGAGGAAGCGAATTGAGAGTAG
XP_012893780_9	29	GTAGGCGGAGGGAGAGCGATGAGAGGTAG
XP_012893782_1	28	GTAGGAGAAGGGGGAGTGTGATGAGTAG
XP_012893784_1	32	GTTTGTGTTtttcgattgatattgaaatATAG
XP_012893784_2	30	GTATTTTATTTGTGGATTTCCGAAGCGTAG
XP_012893784_3	29	GTCCTTCCTTTTGATTCCTTCAATCCCAG
XP_012893784_4	30	gttttcttttctctttctcttctctcgTAG
XP_012893784_5	132	GTATTTTGGCTTTCCATATCCCATCGAtttttgaattgaatgaattgaatgaattgaattgaattgaatgaattgaatgaatgaatgtctTTTTATCCAAACGAATTGAAACGTCCTTCACTGCACGGCAAG
XP_012893784_6	30	GTATCGCAGCTCATTTCTCTCGACACATAG
XP_012893784_7	30	GTGCGAGATGGAAAGCGAAGTCAAGCGTAG
XP_012893785_1	32	GTGGATTGCTTCGTTTTCTCTTCAGACTCTAG
XP_012893785_2	29	GTTGGACAGGGGACGTTTGTGTGATGTAG
XP_012893785_3	30	GTAGGGAGTGAGGATTGTGGTGGAGAGTAG
XP_012893785_4	31	GTTTTCGTTGTTTTCGTGTTTTAGGTGATAG
XP_012893786_1	31	GTATAGAAGCGTTTTCATTCCTTACGTCCAG
XP_012893786_2	28	GTAGGCTTTTTGCAATCATTTAATATAG
XP_012893786_3	28	GTATTTTTGTAATTCCCTTTCCATCTAG
XP_012893786_4	29	GTAGGCAGCGTCccctcccttctctccag
XP_012893786_5	30	GTACAGGAGAGTGCGGGGCGTGAGGAGTAG
XP_012893786_6	30	GTATGTGCGATGGGGAGTGGTGAGAGATAG
XP_012893788_1	30	GTATAGTTCTGTCGTTTAGCTAACGAATAG
XP_012893788_2	28	GTACGAGAGAAGCGGGAGTGAAATGTAG
XP_012893788_3	32	GTATTTTTAGAAtgttttgtgtttgttgctAG
XP_012893789_1	31	GTAGACATGCACGGGAGTGGATAATATCTAG
XP_012893789_2	31	GTGCGGTTGTGCCGGTGGTGCTAAGGATTAG
XP_012893789_3	31	GTACATCGTGCTTGTGCGTTTTGAGTTGCAG
XP_012893789_4	34	GTACTTGCTCTCCTCGCTCCACTCTTACCCACAG
XP_012893789_5	31	GTACGCATTGCATTCCGCGCCTTCCTCGCAG
XP_012893789_6	30	GTTTGGACGGCCGGGAGGCGTGACGGGTAG
XP_012893789_7	33	GTAGGCGGCGCGGAAGAGGGCTGATCTGTGTAG
XP_012893789_8	37	GTAGGgggagagaggagaggAGAGGAGTGACGAGTAG
XP_012893791_1	28	GTACTCCAGCTCCTCCCATTCGACACAG
XP_012893791_2	28	GTCGCTTTGAGTGCGGATTGCGAAGTAG
XP_012893791_3	32	GTACGCTCCTCGATTTCCTCGCTCCAATGCAG
XP_012893793_1	30	GTAGAGACGGGAGAGGGTGATTGAATGTAG
XP_012893793_2	57	GTACAACGTGGTTTATCGGCATCTCAAGTGCTCTTTCGTTCGGGTTTTGACGCATAG
XP_012893794_1	29	GTATTGGATTCTCTTTTCGTATTCCGTAG
XP_012893794_2	30	GTATTTCTATTCCTTCTCCTCTGATTGTAG
XP_012893794_3	30	GTTGTTTTTTGATTCTGTTCTTACTAGTAG
XP_012893794_4	29	GTTTGTCTACTGATTGGCCTTCACTGTAG
XP_012893795_1	31	GTATTGGATTCTGTGTTTGCTCATTCTTTAG
XP_012893795_2	34	GTATCTACATTGCGCTAAGCACGTTACTTTCCAG
XP_012893795_3	31	GTACCACAGGCGCTCTAAGACTCATTTTTAG
XP_012893795_4	30	GTATTTATACTCACATCTCTTGAACTCCAG
XP_012893795_5	30	GTATTGTACTGATGTTCTTACTGATTGTAG
XP_012893796_1	34	GTATTGGATTGGGCGGCGATCGAGTGGTTTCTAG
XP_012893796_2	31	GTGAGGGTTGAGCTGCACTCGTGATGGGTAG
XP_012893796_3	30	GTGGGAGAACGAGGGCATTGTGAGGGGTAG
XP_012893796_4	31	GTCGGATGTGGATTGGGCGTGTGATGCGTAG
XP_012893796_5	33	GTACTTCCGTGATCGAACATATTTCACCCGCAG
XP_012893796_6	31	GTAGGGGAGCGAGGAGAGGTGTGAGGCGTAG
XP_012893797_1	33	GTAAGGGATATTTGGGAAAAGTGTGACGTGTAG
XP_012893800_1	30	GTACAGCTCTTCCTTGCGTGTAATTCCCAG
XP_012893800_2	28	GTAGGCTTGTTCATCTGTTTAAATGTAG
XP_012893800_3	368	GTTTGTTTCTCCGCACTCTTCCTAGATTTGTCCCCATCATCACAATGAAATACGGAGGAATCGATATCGATCTCTCCTACTCACCCATCACTCGCTACCAATTGCGTCTTCCACGCGTTtttttcttctccatcaatcgTCATTCCATAGAACTTCGACATCCTCGATGACGAAAATCTCCGAAACGTCGACGACCAGACCGTCCGCTCCCTCAACGGCCGCCGTGTCACCGACACGATCCTCAAGCTCGTTCCCAATCGCAACGTTTCCCCTTCTTTCGCTCTTCATCTCCAGACTTTTCTCCTCGTTTTGAAAGCCTTCCGTTGGTTCGCTCAAGTATCTTTTCCCTCTCCTAACTCTCCTTCCAG
XP_012893800_4	30	gtagaaacggggaaacggggaaacgtgTAG
XP_012893801_1	44	GTATTATCATGAGTACTTTGAACAATTGTTCATTGACCTCGTAG
XP_012893801_2	32	GTAGTAGCTTAACAAAACTAGATGATGCGTAG
XP_012893801_3	32	GTACTGCCTATTGCCGAGTTGCTACGTTCTAG
XP_012893801_4	31	GTACGGTTTTATTCATCTCTCCTGACTCTAG
XP_012893802_1	33	GTAAGAAACATTATTGGTCCGCTTAGCGAATAG
XP_012893802_2	33	GTATATAGTGAACCAAATCGCCTGAGAATATAG
XP_012893802_3	32	GTACGACGCAATTTTTGCTTTGTGATCGTTAG
XP_012893802_4	29	GTTGTGCCTCTCCCTGCTCTTCACTCTAG
XP_012893802_5	33	GTgagtggaggaggagagagatGATGTGTGTAG
XP_012893803_1	32	GTATAGAATGGAGGGGTGAAATGTGATTTTAG
XP_012893803_2	30	GTAGCCCCATTGCTGTGGATTCAACAATAG
XP_012893803_3	37	GTATGTGTTTTATTCATCGCAgttgattctattctag
XP_012893804_1	44	GTGCTTAAATCGGTGAGAGTTCGCTTGTTTGGAATCATCAGTAG
XP_012893804_2	30	GTCGGCTTACTATTCCCGTTTTAATTGTAG
XP_012893804_3	28	GTAAGCTTTAAAATGTGTCTTGACGTAG
XP_012893804_4	29	GTAGGGTGAGCGTGGCGTTTGCGACATAG
XP_012893805_1	32	GTTACTATTTTTAGAAGTGGAGCAAGGGAAAG
XP_012893805_2	32	GTATGTTCCGCAGAGCGATATGAACCGTCTAG
XP_012893805_3	30	GTAGCCTTCTCTTCGAGTTTTGAGTTGTAG
XP_012893806_1	32	GTATTCTTTGACTTTTGTGTTCTTAAGGATAG
XP_012893806_2	31	GTATTTCCCATATTTTTGAAACTAGAAATAG
XP_012893806_3	32	GTTCgttcctttctctcttttctcACCTCCAG
XP_012893806_4	30	GTCGCTTTGAgtgaatggagtgaagGGTAG
XP_012893807_1	34	GTAAGTTTGTATCGAGAGGTTGTAATGAAAATAG
XP_012893807_2	31	GTACGATATTCTATGAGGGATTCTATTATAG
XP_012893807_3	36	GTATTCAATTATTATTTTAATCTTCTAATATTGCAG
XP_012893807_4	29	GTAGGCATAAACCCTCGATTCCATCGCAG
XP_012893807_5	34	GTATTTTTTattctccatttccatcCCCATTTAG
XP_012893807_6	31	GttctttttccttctctctctctcatCGTAG
XP_012893808_1	21	GTGCATTATGTTCACCATGAG
XP_012893808_2	35	GTAGGAAGCAAACGGAATTGTAGGCTGACGAGCAG
XP_012893808_3	32	GTAAAAGCAGTCAAGGGAAGCTGAGATCGTAG
XP_012893808_4	201	GTTGTCTCCTACATTCCGCCCGTTTGTTTGGCGCTGTGCTTTAAGTGTAGTCGTACGAAATCCCGCCTGAGCAGCAAGTCAACATGAACAGTCTGAAGCAATCCTCCACGCTTCCGCTGAAATGCATTAACTTTAACGGAATCATGTTCCTCGTGTCGCATGTTTCGTTCCATGTACTCGCTCCATCGCTCTGTGATCTAG
XP_012893808_5	36	GTATCTCAGTTGATTGAGAGGATGCTTATGAAATAG
XP_012893810_1	36	GTTCGCCGTGGAGGACGCAAGCGACCTAATCCTAAG
XP_012893811_1	4	GTAG
XP_012893811_2	31	GTATAGTGCTGTGAACGTTTTCTATGTGTAG
XP_012893812_1	34	GTATTCCCCTATAATTCCTGTTTCTTATGTGTAG
XP_012893812_2	32	GTAGGCAGTTGGTTTTTGTTGGTAATGTGCAG
XP_012893812_3	31	GTAAGTATGGAGGCGTAGTGTCATGGTGTAG
XP_012893813_1	30	GTATTTTAATGGAATCTATTTTCATTTTAG
XP_012893813_2	30	GTAATTTTTATGGATGAGTAATTAAAGTAG
XP_012893814_1	32	GTAAATGGTTTTTCTGGCTCAATGAAGTATAG
XP_012893814_2	31	GTACGTGATGGCGCTGTTTGCTGATCCCTAG
XP_012893814_3	31	GTACGGCATGCGTTCGGTGTCTCACCCACAG
XP_012893815_1	30	GTAAGACCAGCCTTTTTCTTCACATCATAG
XP_012893815_2	30	GTAAGAATTTATTTTCCTTTGATTTTGTAG
XP_012893815_3	31	GTACGCGTTTTGGGGTTAAGATGACCTCTAG
XP_012893815_4	32	GTCCTCTCTCCTTCTAATCCCCTCACtctcag
XP_012893816_1	30	GTAGAAGCGGCATGCAGGGATGATGATCAG
XP_012893817_1	16	GTAGGGTTGTTCATAG
XP_012893817_2	30	GTACACTCAGCGTTCTGAACTAAGTCGTAG
XP_012893817_3	30	GTTGTGGAGACGAGAGAGGATGATTCGTAG
XP_012893818_1	31	GTAAGTTGTCAGTATGTACTCATTCGACTAG
XP_012893819_1	49	GTTGATATCTTGATTGGAGTTGTTCAATTCATTTTAACTGACTTTGTAG
XP_012893819_2	71	GTAGTGGAAGCATCTGTCTTAATGTGATTCAATCGAGTGCCTATTCTCCTGCCGCTACTCTTGAAACACAG
XP_012893820_1	32	GTTGATGGTTGTTTTGTCTTTTTACCTTCTAG
XP_012893820_2	30	GTAAGTGATTGGGCCAAACACGAGTCCTAG
XP_012893820_3	29	GTGAGCTTTCATTAAATTGCCAAGCGTAG
XP_012893821_1	30	GTATGGTTGGTAGATAGATGTGAGGAATAG
XP_012893821_2	30	GTATCTGATTGTGGTTAATATCCATATTAG
XP_012893821_3	29	GTAGGATCTGCATTCTATGTCTAGCATAG
XP_012893821_4	31	GTAAGTACCGACGGTGTGGATCCATGGGTAG
XP_012893822_1	29	GTACCGATCCCTCATCGCTTCGATCGTAG
XP_012893822_2	30	GTTTGTGCAGCGCGCTCCGTTCATTCCTAG
XP_012893822_3	30	GTCGCTTTTTTCGCCCTCTCTCACCCCCAG
XP_012893823_1	30	GTAAAGCATGGATTTGCTAGTTATTTGTAG
XP_012893823_2	69	GTATTTGTTGTTGTCTTTTTATGTGAACTAGACTTTTGCAGAAACTCCTGGCAAGAAAACGAGTCCTAG
XP_012893824_1	35	GTTCGAATGATCGGCGCGTGTGAAGACTGTCCCAG
XP_012893825_1	30	GCCTGCTTTCTTGATTTTTCTCATTTCTAG
XP_012893825_2	28	GTACCTCATGTAAGCGTGTGATATACAG
XP_012893825_3	28	GTCGGAGTTCATTGCGTATTTCACTCAG
XP_012893825_4	29	GTTAGCCTTGGACCTTCAATCAACTCTAG
XP_012893825_5	29	GTTTTTGCTTGCCTTTCGTTGGAGGGTAG
XP_012893825_6	10401	GTTGAGAGCAAAGAGTGATTGGTAGCGAATCGAAGCTCGATGGCTTCGGATATCGCGCAGAAGCGACGCACTGAAATTGATTTTATAAACGGCTACATTGTGGCGATGGGGAGGAAGCAAGGAGTCGAAACACCCGTGAATCGTTCACTCACAGAACAGGTGAAAAGCATTGAATGCAAGTGAACGCATTGATTCATCCATACATTTTTTTGTTCAATAAACAATCCACAATGTATCTCTTGTCTCGGTAAAGGGATCGTCCAACACGTTCGCCATCACATCTTTCATTCCGCTCATCACTATCCATCAGTCCATCCCCAGCAACTCGTACAATTCATATTCTTTCTTCGCGTTTTGATTTCCTTTCGGCGCAGAGTCAGGAACTTCTCTTTCACTTCG…
XP_012893825_7	31	GTACACGGTGTTCCCTGCTTGTGATGCCTAG
XP_012893825_8	35	GTAAGCATTGCGAAGTGTAAGAATTCACACCGTAG
XP_012893827_1	31	GTATGCGCCTTTTGTGTAAATCACCATCTAG
XP_012893827_2	32	GTAGAATTCGATTGCTGTTTTTAACGATTCAG
XP_012893827_3	32	GTATCTCATTACTTTCTTTTGTCTATATCTAG
XP_012893828_1	29	GTAGGTTAGATTCGCAGTTTTTTATTTAG
XP_012893830_1	34	GTACGATTTTGAATCTGTGAGTGTGATGGTGTAG
XP_012893831_1	30	GTACGAGTATATCTGAAGGTTTCATTTTAG
XP_012893831_2	29	GTAAACTCTGCATTCGACTAGGAAAGTAG
XP_012893831_3	32	GTTTATTATATTCGTGTTCTCTTATACTCTAG
XP_012893831_4	30	GTACCATTGCTTTTGGATTTGCTTATATAG
XP_012893831_5	29	GTATGCTTTTCTGTGTTTTCTTGATTTAG
XP_012893832_1	28	GTGGGTTTAGCCGTCTTCTGGGACGTAG
XP_012893833_1	36	GTGTGTTTTGGTTTGGTTTGGTGTGTAATGGAATAG
XP_012893834_1	35	GTTGTAATTTTTTTcttcattgaattgaagcaAAG
XP_012893836_1	29	GTAAAATCTTGCTGGGATCTCGATTTTAG
XP_012893836_2	30	gtttccccgtttcccctcCCTGACCGCTAG
XP_012893837_1	32	GTACGTACATGCCCTTTTCTTCTCACCATTAG
XP_012893838_1	32	GTCCGTTTTATGAAGAATCGCTGATTGAATAG
XP_012893838_2	30	gTAAGGAAATTGGATTCGGTTTCCGCGTAG
XP_012893839_1	19	GTTAGATTCTAGTTCGTAG
XP_012893840_1	50	GTGATATCCTTTGTGTGTTTGGGATGGGTGTTGGGACGAGCCTTGACGAG
XP_012893841_1	30	GTAGGCTGTGTAAATACGTATTTTATATAG
XP_012893841_2	29	GTATATTTGAGATAGGGAATGGCATGTAG
XP_012893841_3	29	GTATGCTTTCTTATTGTCGTCTAATTTAG
XP_012893843_1	30	GTAGCGATTTCGGCGTTGCTTGATATGTAG
XP_012893844_1	29	GTACGATAGTGCGAAGGACCAACAACTAG
XP_012893844_2	42	GCGCATTCGTGTCTCCGAAGAGGATGAACTCCTGTTCGATAG
XP_012893844_3	42	GTAGCGAGCTTTTGATGATGAGAATGATACTCATGGGTGTAG
XP_012893844_4	34	GTACTTTTACGGTTTTGTTTTGGTTATTATTAAG
XP_012893844_5	30	GTCAAGCCATTCTCCTTGTTTTATCCCTAG
XP_012893845_1	32	GTATGAGCGTTTTTTCCCTTATACCTTTCTAG
XP_012893845_2	30	GTATTCTATAGGATATCCCGTTTAGAGTAG
XP_012893845_3	28	gttgttcctACCGTCTTTCACTCTGTAG
XP_012893845_4	31	GTAGAATGAATGGGGAATGGCGTGACTGCAG
XP_012893845_5	16	GTTTGGGGGAGTGTAG
XP_012893846_1	30	GTCGAGAAGCGGAGAGGCGATGAGAAATAG
XP_012893847_1	34	GTATCTTGCTACAGACGATTGCTCTCATTTTTAG
XP_012893847_2	30	GTGAGTTTTGGGTAAACGCCTTCTCTCTAG
XP_012893847_3	30	GTTTGTGCGTTCACTGCTTCTAACACTCAG
XP_012893847_4	32	GTAAGCAACGCTCCTCTCTGCGTGATTCCAAG
XP_012893847_5	36	GTAAGCGAGGTGCTTTGTCTCGCTCTCATCGCTCAG
XP_012893847_6	29	gtttgtttgtgGAGGAGAATCGAGCGTAG
XP_012893848_1	31	GTAAGGATTAAAGTGAAATTATTACTTATAG
XP_012893848_2	31	GTATTCATTTTTGTGGTTACTTCCATTCTAG
XP_012893850_1	36	GTATTTTCTCTCTGCATTCCTCTCTCTCACTCCCAG
XP_012893850_2	36	GTAGGATTTTTGATTCGGTTTGCGAGTGATGTGCAG
XP_012893850_3	29	GTAGGGGTAAGAGAGGGCGTTGAGCGTAG
XP_012893851_1	30	GTACGAGCGCGCTGGATTCATGAATCGTAG
XP_012893851_2	31	GTAGGTGAGGAGGAATTGCGTGAGGGAGTAG
XP_012893852_1	35	gtAGGGCGTGGAGCGTGGAGAGGAGTGGCTCGTAG
XP_012893852_2	30	GTGCGGTTGTGCGGATCGCGTGATTTGTAG
XP_012893852_3	31	GTAGCGGagtgatcgggttttgatgATGTAG
XP_012893853_1	30	GTATGTGGTTCGAAGCGAATTGGACTGTAG
XP_012893853_2	32	GTGAGTCGTTTTTCTTGGTGGTTAACGATTAG
XP_012893853_3	34	GTAAAAGGAGGTGAAAATGGCTGTAATCGTCTAG
XP_012893853_4	33	GTAATTTGAAGTTTAGGAAATATTAGTATTTAg
XP_012893855_1	31	GTATACCATTCATTGTTTCTTTTTAGAATAG
XP_012893856_1	33	GTCTGGGTAGTAGGAGTGTGCTGTAATTGGTAG
XP_012893856_2	32	GTACTTTGTCGTGTGGGACTGTAAACTCGTAG
XP_012893856_3	32	gtattgaatgaaagGTGTGAGTGACAGTGCAG
XP_012893856_4	30	GTAATTGAGCGTGTGAGTGTGCGAGTGTAG
XP_012893856_5	30	GTAGGGTCGAGTGTGTGTTTGGACGCGGAG
XP_012893856_6	30	GTAGGGCTGGCTGCGCGCCGTGACGAGCAG
XP_012893856_7	30	GTGGGGCAGGACTGCGCGGGTTAGACGTAG
XP_012893856_8	30	GTGTGAAATGAGGTGTGAAGTGACGCGTAG
XP_012893857_1	33	GTTTGTGGTTTGTGGTTGGAAGTAACGATTTAG
XP_012893857_2	31	GTAAATGGTGGTTGTGAGGGGTAATGGTCAG
XP_012893857_3	33	GTTAGCGATCTGAAGAACGTGACTCACTGCCAG
XP_012893857_4	32	GTAAGGAATTGAGTGTGTGAGTGAGTGTGCAG
XP_012893858_1	31	GTAGTGATGAAGAAGTTTTTCCACTGTGTAG
XP_012893858_2	30	GTATTGCTCTATTTTTCTATGCATTCTCAG
XP_012893858_3	29	GTAAGCAAAAATGTTTCTATTTGATGTAG
XP_012893858_4	34	gtagAGAGAAATTGATCTTCAGGCTCATTCCCAG
XP_012893858_5	29	GTAGCTGCTTTCCGCGGGTTTGAGGGTAG
XP_012893858_6	28	GTAGAGATGGGCGAGCCGTGCGAAATAG
XP_012893858_7	30	GTTTGGATTTGAAAGAGCATTTGAGTGTAG
XP_012893860_1	30	GTGAAGGCAGTAAAATCTCTTGAGAATTAG
XP_012893861_1	33	GTATTCGATCGAATTTAGAATTCACTCGTATAG
XP_012893861_2	29	GTATTCATTATGCCTGTGATTGAATTAAG
XP_012893861_3	30	GTATGCAAGTCAGTACCTACTAAGTCACAG
XP_012893861_4	29	GTACGAAACCTTCAACAATACCGATCTAG
XP_012893861_5	39	GTAGGGGGGACACTGTACCAATATCGTTAACGTGGATAG
XP_012893861_6	30	GTAAGAACGTGGCAGCGGAGTGAAATCCAG
XP_012893861_7	38	GCATGTATAAGATGTGGTGCAGCGACGTGTTGGGGAAG
XP_012893862_1	30	GTGAGATCGAAGAATGGTTTTTACACGTAG
XP_012893862_2	34	GTTCGTTTTGCTTTCGCTTTCTTTGATGGTGTAG
XP_012893863_1	30	GTAGATTTCAATTATGCCTGACTAAGATAG
XP_012893863_2	37	GTACTTTTGTATTTTAATTATAACCTCATTGATTTAG
XP_012893863_3	31	GTGGGTGTTTGCCATTGCCTATTATTGATAG
XP_012893864_1	32	GTATTATCTGTATTAGCATGACTATAGTCTAG
XP_012893864_2	30	GTTGTTGGCTTTCGCTTTGCTTTAATGTAG
XP_012893864_3	29	GTAAGAGATGGGATCGTTGTGTAACGTAG
XP_012893864_4	30	GTTTGACTGAGCGatctttttcatttttaG
XP_012893865_1	32	GTATGTTTGGCAGGCAGCACTCTAATATGAAG
XP_012893866_1	33	GTATGAGTCGATTAGACATAATTTAACAGCTAG
XP_012893867_1	32	GTAGGTTACGAGATATTGCTAATTATTTTCAG
XP_012893868_1	33	GTTTTTGGATGTTTTAGGGATGGTCACAGTTAG
XP_012893868_2	32	GTACTTTCGTAGTAACAGCGACTAATGCGTAG
XP_012893869_1	30	GTAATTCGTGTGTACCGCCCTCTTCCGTAG
XP_012893869_2	31	GTGCGACGTGCAGCGAGATAGTAAAGTGTAG
XP_012893870_1	28	GTAGTTTTCATCTATATGTCCCATGTAG
XP_012893870_2	33	GTATTCATTCTCGCGATCTCCTTAAAACTCTAG
XP_012893871_1	36	GTAGGGAATATGGGTTTGAAAATCCTAATGCAATAG
XP_012893873_1	31	GTCCGAGAACGTTCATTTTATCATTTTGTAG
XP_012893873_2	30	GTAAGTTTGTTGGGTTGGAGTGACTTGTAG
XP_012893874_1	32	GTATACACTTCCGGTTTGGGCTCATAAAACAG
XP_012893874_2	31	GTAAGGATATGTATTCGCGTGTAACGCGTAG
XP_012893874_3	30	GTAGCGATAGCCGGATTTTTAGGACCGTAG
XP_012893874_4	39	GTAGGcattttctttctctctctccctcctAACGCTCAG
XP_012893875_1	31	GTGGGTCTCCTAGCTGTTTCTAAAAGAGTAG
XP_012893875_2	33	GTATGAAACAGAGAGTTGCCGCTAAATTCTTAG
XP_012893875_3	30	GTGCTGGTGTCGGAAATAACTCACTGTTAG
XP_012893875_4	31	GTGAGTTATTGGAGTCATTAGTTCATACTAG
XP_012893875_5	32	GTAAGGATAGGGAGGGAGGTCATGAAACCTAG
XP_012893876_1	28	GTTTCGCTATTTTGTGATTTTGATCTAG
XP_012893876_2	31	GTAGACTTGGTTGTCATTCGTCCCATTTTAG
XP_012893876_3	35	GTTTGCTATTTGTGCTCAGTGATATCATTGTGTAG
XP_012893877_1	32	GTAATCGTGTGTAGCTCCTAGTTGAGTTGTAG
XP_012893877_2	31	GTGCGTTGTTTGGCGAATGAATGAAGCGTAG
XP_012893878_1	33	GTAGGGAAGTGGAGTATGCAGTCTGAAGAATAG
XP_012893879_1	32	GTGAGTCAAGGCGAGCAACAAGTGAGGTGTAG
XP_012893879_2	76	GTTGTGATTGCTAGAGGGCATAATTTTACAAACCAAACAGGGAATGTTTTCCACAGTGGGGGAGACTGACTTGTAG
XP_012893879_3	29	GTATGGTAGTCGGTTAATATCTGTTGTAG
XP_012893879_4	29	GTATTACAGTCTAAAGGATTTTCTTGTAG
XP_012893880_1	35	GTAGGGGATGACATAAGTTTCCTCACACCGCTTAG
XP_012893880_2	29	GTAACGAGTGTGATTGATTGCTCATTTAG
XP_012893881_1	32	GTACTAGCGTTTTTTTAATTTGCCAATTGTAG
XP_012893881_2	34	GTGAGGAATAGAAGGCATAGTAATGATCATATAG
XP_012893882_1	32	GTAGAATCTCCCTGTTTGGATATGATTCCTAG
XP_012893882_2	29	GTATGCTTGGATCCGATTGTCTTACATAG
XP_012893882_3	29	GTTTCCTTTTTTCTGTTGTTTAAACGTAG
XP_012893882_4	33	GTAGGTCTAGTAGGAAGCTTGGATGACGTGTAG
XP_012893884_1	32	GTATCACTTGTGCTGTATTCCTAAAACAGTAG
XP_012893885_1	35	GTATGAATCAAGATAATATAACCTCATGTTTCCAG
XP_012893885_2	30	GTATGCGCAATAGCGCTAGCTCATGTGTAG
XP_012893885_3	35	GTACTTTTCTTATTTGTTTCTACCATTCGTTCTAG
XP_012893885_4	32	GTAAGGACTGGTGCGTTGCTGTGATGAGGTAG
XP_012893886_1	33	GTGAGTGGTTTCTGGGACTGTTCATGTGTGTAG
XP_012893887_1	29	GTATCTGTACGTACTCGATTTGATTATAG
XP_012893887_2	31	GTTTGTTACGGTGCTTCTCATTGATGTGTAG
XP_012893887_3	34	GTAAAGCCACTACCATTTGAAGTTTTATCGTTAG
XP_012893887_4	36	GTAGGATTGCTGCCACTCCTCTGATTCACTCACTAG
XP_012893887_5	34	GTGAATATCTTTGGACTATATAAATAATCGTTAG
XP_012893888_1	67	GTAGGAATCTACACTCATTGACGTCTTTTCTATTTCGTTTACGAAGCTTTGACTAATCTCTCCGTAG
XP_012893888_2	32	GTAGAAATTAGTTTTTAGGAGTTGATTGCTAG
XP_012893888_3	33	GTAGGGGCTTTGCGTTTTTCGGCTAATTTTTAG
XP_012893888_4	30	GTTGGTTTGGAATATTTGTTTCATGTCTAG
XP_012893889_1	32	GTTTGGTTTTTGCTCTTATTCGTGAATGATAG
XP_012893889_2	33	GTACTGTTTCCCTAATATATCCTTCACTGATAG
XP_012893889_3	34	GTATTATGAGATTAGAGGTGGTTGTAAACTGCAG
XP_012893889_4	33	GTTTGGAGTAGATGCTGGGAGTTTAGGGTGTAG
XP_012893890_1	33	GTTGTTTTTATAGTGCCTGCTAGTAAGTATTAG
XP_012893890_2	35	GTAGGATTTTATGTCTATCCGTCTTAACAAAATAG
XP_012893890_3	30	GTATGCTTGCGAGAGATATTTCTATTTTAG
XP_012893891_1	33	GTATAGCCCTCTCTTTGACTGTTAAGTTTGTAG
XP_012893891_2	32	GTAAATCGTTTGCATCAGCAAATATCTATTAG
XP_012893891_3	32	GTATGGATTCATATGCTTTATGAGCTCTCTAG
XP_012893891_4	29	GTTTATGCTCGTCAGTCCGTTAATCATAG
XP_012893891_5	31	GTGTGCTTTGGCGAGAGTTCTTGAGAAATAG
XP_012893891_6	30	GTAGTTGTTCACGGGGTAGGTAATGGTTAG
XP_012893891_7	36	GTAGCGAAGCGCTTAAACGAAGATGTGACTTTTTAG
XP_012893891_8	29	GTAAGGTTTTGGCGGTTGTGCGACTGTAG
XP_012893891_9	37	GTACGTGATTCTCTGTGTATGTTATACCTTTTTGTAG
XP_012893891_10	31	GTAGGGTGAGTTTAAGGGAGTTGAGCTGTAG
XP_012893892_1	32	GTAGGTAATGGGGTGATGTCAATAAGACGAAG
XP_012893893_1	35	GTAGCGCGTTTTGTGATTCTTCTTAGTGGATATAG
XP_012893895_1	34	gtagtggATTGGATTGGATTGGGATCGATGGTAG
XP_012893895_2	30	GTGATCGTGGATCGAGGAAATCACGCGTAG
XP_012893895_3	29	GTAGGACCGAAGAATAGAATGAACCGCAG
XP_012893895_4	30	GTAGGGTTGAATACTGCGATGTAAGCGAAG
XP_012893895_5	32	GTTTGGGTTCGAAAGCGATGGATTAGGAATAG
XP_012893896_1	43	GTATAGAGTTTGGAGCTTGGAAACAGACTGTAGTACTTGATAG
XP_012893896_2	33	GTTCCTATTGTGAAGAATTGCTATTATCACTAG
XP_012893896_3	28	GTACTTGAATTTATGGGCATATGAGTAG
XP_012893896_4	70	GTATGAACGATGCTGGTTTTGTCACCATAGGAGCCCGTTTCGAATGCCTATATCTTGCAGTTAAATTCAG
XP_012893899_1	30	GTTTTCGCTCTGCAAGGCTGTCATGTCTAG
XP_012893900_1	30	GTGGGTTTGGCGGGAAAAAATGAGCGGCAG
XP_012893901_1	32	GTAAGCTGCATTGTGGACTTTTTGACCTGTAG
XP_012893901_2	32	GTtccctttttcttttctcgTGCGATTCGTAG
XP_012893901_3	31	GTATGCTGAATTCAAAAATTGTACCCCCTAG
XP_012893901_4	33	GTTTCTACTGCGTTTGTGGCATGATGGGTGTAG
XP_012893901_5	30	GTGAGCATTCGCGCGAGGTGTGAGGAGTAG
XP_012893903_1	33	GTATTTTTTTAAGGAAAACACTAATAAGCATAG
XP_012893903_2	32	GTACGTAGCAAAGTTGTACTCTTAGGCACTAG
XP_012893903_3	31	GTAAGGAAGTTTTCTAAATTTTGAATTGCAG
XP_012893903_4	37	GTAGGAAGGAATGGGAATCAACGGCTGATTCGAATAG
XP_012893904_1	31	GTGGGTGTCGACTTCTGGAGTGATTGGATAG
XP_012893904_2	32	GTATCCAAGTTTAGGGGTGGATCATTGGTTAG
XP_012893904_3	38	GTAGGTTCTTGGTTGGGTGAGAATTGGCTCATTCCTAG
XP_012893904_4	31	GTATATTCTTCACTGGTCTCAAAAGTCGTAG
XP_012893904_5	37	GTATGTTACTCATATCATCCCACTGATTTTTTAATAG
XP_012893904_6	30	GTGaatggtggaaacggaggtgCATCGTAG
XP_012893904_7	307	GTaaggaatggaatgaatgaatgaatgaatgaattgtgatcgggttttgaatgaatgaatgaatgagttctgatcgggttttgaatgaatgaaatgagtCAATGGAAgcaattgaatgaatgaatgaatgaatcgatcaatcgaatcaattggttgaatcatttttgatcgggttttgaccaatcaatcgatcgatcAATTGAATTCTCCATTGCTTCCTTGTCTctcattctctctcttACAGTTGTAAAACCCTCCTCTGCACCTCCCTTTAATTCttgaattcattcactcacacTCTCCCTAG
XP_012893904_8	28	gtttccacgtttccacccTCCCACACAG
XP_012893904_9	29	GTtgtcccgcggggagggCTTCATTCTAG
XP_012893904_10	29	GTAGgccttccccgcggtttttctCCCAG
XP_012893904_11	28	GTaggatccccgcggggctGAGAAAAAG
XP_012893904_12	28	GTGGGAGCGAGGCGATGATGTCATGCAG
XP_012893904_13	32	GtagagggagagaaggaggagatgaGCGGTAG
XP_012893904_14	30	GTATGGCGATGCGGAGAGAGGAACATGTAG
XP_012893905_1	30	GTTTGGATTCGCGCTGTATTTGAGTTGTAG
XP_012893905_2	29	gtaatgaatgaaaacgCTTTGTTCTTTAG
XP_012893905_3	31	gtggatttggttGTTGAGAACTAACGATTAG
XP_012893905_4	46	GTACTCACTTGACAATTGATTATTGTTTTTTTCTTATCATGAGTAG
XP_012893905_5	37	GTATCTCTTTTTATAAACTCTGCGTTTTATTTCATAG
XP_012893905_6	31	GTGCGATTCTAGAAGAGTTGGTCATGATTAG
XP_012893905_7	29	GTTGTAGAATTATTCTGCAGTGGATGGAG
XP_012893906_1	30	GTACAGTTGTTCGGCTCGGATCAAGGATAG
XP_012893906_2	34	GTAGCCGTCGGTTATTCTCTCTTTTATCCTGCAG
XP_012893906_3	28	GTACGGAcggtggaaacgtggaacctAG
XP_012893906_4	30	GtagatccccgcggggagagTGAGGGGTAG
XP_012893907_1	28	GTCGCTTTGCTCCTGCGTTGTCATCTAG
XP_012893907_2	35	GTACCTACTCCTGTACTGATTTCGCTAACCACCAG
XP_012893907_3	30	GTActcggtttccacgtttgAGGAGCCTAG
XP_012893907_4	28	GTAGGGATGTGTACAAACTGCGAGGTAG
XP_012893907_5	31	GtggagagaggagagagaaggtGAGGCGTAG
XP_012893907_6	310	GTGAAGGGATGAGTGGATTGATGGATGGGTGgatgaatggattgatcgggttttgaatgaattgaataaatgaatggattgtgATCAAATTGAATCATCTTTGATTGAGTTGTGATcaaattgaatgaattgtgaCCGGGttttgattgaatgatttaTGATCGGAtcttgaatgaaatgaatgaattgtgaCCGGGTTTTGACTGAACCCCTTGCTCGCCTCTCTGTTTGCATTTCTCATCCATCCCTTCCATCCACTCATCCCTTCCATCCcgcttcgcttccttcaCTCCACCTCGGTCGCAGCGAG
XP_012893907_7	29	GTacgatccccgcgggagccCCCATCTAG
XP_012893907_8	28	GtagtcccgcggggaggcTGCGAGGTAG
XP_012893907_9	30	GTGGGGGTCGGGGCCGGGCGTCAGGCGTAG
XP_012893907_10	30	GTggtcccgcggggaagagGTGAGATGTAG
XP_012893907_11	28	GTGGGACAGGGAGAGAGGTGCCATGTAG
XP_012893908_1	30	GTGTGAGTGATCGTGTGTCTTAACGTTTAG
XP_012893908_2	30	GTACTCTCTGAAAACCCGGCTCTCCGTTAG
XP_012893908_3	36	GTAtcctcttcctctcttCTCTTTGCTCACTCGCAG
XP_012893908_4	31	GTAAGGCAAAGAAAAGGAGCGTCACGGGCAG
XP_012893908_5	34	GTTTTGTTTctcggtttccacggttaGAATTGAG
XP_012893908_6	32	GTAAAAGATTTGGAGGGAATTCTGATTGGTAG
XP_012893908_7	36	gtaTAATATTACTATTTTAAACTTTCTATGTCCAAG
XP_012893908_8	30	GTTTGTTTCGATGAGTGTTTTTGAGTGTAG
XP_012893908_9	32	GTAGGCTTACATCACTTTCATTTATCCTACAG
XP_012893909_1	11	GTCGAGCGTAG
XP_012893909_2	29	GTAGTGGTTGGGAGAGTCGTGAACGGTAG
XP_012893910_1	29	GTAGAGGTTTGGAGGCAACTTGAGAATAG
XP_012893910_2	33	GTATGGAAGTTTGGCGGAAGGATGAGGAAGTAG
XP_012893911_1	33	GTTTGTGGTTTGTGGTTGGAAGTAACGATTTAG
XP_012893911_2	31	GTAAATGGTGGTTGTGAGGGGTAATGGTCAG
XP_012893911_3	33	GTTAGCGATCTGAAGAACGTGACTCACTGCCAG
XP_012893911_4	32	GTAAGGAATTGAGTGTGTGAGTGAGTGTGCAG
XP_012893912_1	33	GTCTGGATAGTAAGAGTGTGCTGTAATTGGTAG
XP_012893912_2	32	GTACTTTGTCGTGTGGGACTGTAAACTCGTAG
XP_012893912_3	32	gtattgaatgaaagGTGTGTGTGACAGTGCAG
XP_012893912_4	30	GTAATTGAGCGTGCGAGTGTGCGAGTGTAG
XP_012893912_5	30	GTAGGGTCGAGTGTGTGTTTGGATGCGGAG
XP_012893912_6	30	GTAGGGCTGGCTGCGCGCCGTGACGAGCAG
XP_012893912_7	31	GCGGATCCAGCTGGGCGCGCTGAGCGCGGAG
XP_012893912_8	30	GTGGGGCAGGACTGCGCGGGTTAGACGTAG
XP_012893912_9	30	GTGTGAAATGAGGTGTGAAGTGACGCGTAG
XP_012893913_1	33	GTACTGTTTATATTTTTGAATTTCGATGAATAG
XP_012893914_1	35	GTAGATTGTTGATATAGATTTCATAACCCAATTAG
XP_012893914_2	31	GTTTGCGAGCTTTGGTGTTTGTGAAATGTAG
XP_012893914_3	30	GTTGGCTTAGTGAGGTGTGTTTCGATGTAG
XP_012893915_1	32	GTGATTGTTATAGACTCTGTGCTCATTTATAG
XP_012893915_2	31	GTGGAATTTTTGAAAGTTTTTATAAAAATAG
XP_012893915_3	32	GTATCTTTGTCGTTCCCGTCAATTAATGTCAG
XP_012893915_4	60	GTAACATTTTgcatttattatttttattatttttgTTCTTGTTATTCTCATTTTGTGTAG
XP_012893915_5	29	GTTTGCTTCGCCTCTGCGTCGTTCTGTAG
XP_012893915_6	30	GTGCGTTTCACTCAAATTCTTCAATGATAG
XP_012893915_7	29	GTACGATCCTGACGTGTTTGTTCAATCAG
XP_012893916_1	30	GTATGtcgtcttcttctcgttTCAGTGTAG
XP_012893917_1	444	GTAGAACATTTCTCGATTAGACAGTATTCTTGATCATTTGAAAGGCCAACATGTAACTCTTGCAATACTCAAGGTACGTCATAATATAGCCTCGTAATAGCGAAGAAAACAGACATGGTGCATACCTTGAAGAAGATTCGTCACTGTAAATACACAGAAATTACAGAGAACAAAAAACTTCAAAAGAAGTGCTCGTACGACGTGATTTACCCCATTGTTTGCTAGTGACCTTATTTcgaaatggaagagagaagTGCAGGAGTTACTGGTGCGATCACAGTCTGAATCGTAAAATCGCCGTTTTCTCTGCATTGTAGTTCTCGCAGTCCGATCGACGAGAAGAGCACAGAATCTCCGAAAACGGAGCCTACGTTGCCTTCTGAGGAAGCCATTCCCGCC…
XP_012893917_2	30	GTGAAGGCGTATTCTATCGTTGAACCACAG
XP_012893917_3	31	GTAATGCGTTCGATGGGCTTCTTTTGTGCAG
XP_012893918_1	34	GTATGTGTGTAGTAAATGAATGTGTAACGTATAG
XP_012893919_1	31	GTACGTGCTATTTCGTCCAACTGAAGCGTAG
XP_012893919_2	34	GTACGATtttcatcgattcattcCTCTCCAATAG
XP_012893919_3	31	gtgggagaggaggaggaagagtgAGAAATAG
XP_012893919_4	30	GTACATCTCATCACTCTAAATCAATCACAG
XP_012893919_5	30	GTAGCCTCCTTTTGAGACTGTTCGCGCTAG
XP_012893919_6	32	GTATCCACTCGTTTGCTCCCTTGATTCGGTAG
XP_012893919_7	32	GTTCGTCCTGGCGATCAATTTGGTGTTCGTAG
XP_012893920_1	31	GTGGGACGAATGCCAGCATTGTTTTCCATAG
XP_012893920_2	28	GTagtcaaacaaacaagctCTTAGCTAG
XP_012893920_3	30	GTCTCGTTCGTTTGTTCGCTTGATCGCTAG
XP_012893920_4	30	GTATGCGTCGAGAGGATCGGTAATGCGTAG
XP_012893920_5	30	GTTTTCCCAACGGACTTGTTTGGGTGAGAG
XP_012893921_1	32	GTATTGTGTTTTTCCTCTTTCTTATCGCGTAG
XP_012893921_2	31	GTATTTGTTCTCTGTCCCTCTGAGGTCTTAG
XP_012893921_3	30	GTATTGATGATCCCGTTCTCTAATTCACAG
XP_012893921_4	31	GTTCTATTTCGTGCTTTCTTGTTAGGAATAG
XP_012893922_1	29	GTACAGATTGTCTTGTAACTTCCATATAG
XP_012893922_2	30	GTGGGATTCCGTTCCTGCTCTTTACCGTAG
XP_012893922_3	29	GTACGGATTTTCCAGTCTCTAACAAACAG
XP_012893922_4	34	GTAcattcttctcctcctcctctcttcCCCTCAG
XP_012893922_5	32	GTAGCGTTGTTCCTCGCCTGCGTCTCTCGTAG
XP_012893922_6	35	GTAGGAAATGGCAGAGGCGTCATTTAAAAAAATAG
XP_012893924_1	32	GTAGAAATGCATCGGAACGATGTGATTCGTAG
XP_012893924_2	29	GTACGACTCGCTCCCACTCTACGACGTAG
XP_012893924_3	33	GTAGGCGAAGAAAGAATGGGGAATCGAAGGTAG
XP_012893925_1	31	GTATGTTACGCCTATTTACTTTCACAAATAG
XP_012893925_2	30	GTTGGGGATTTGTGTTTCTTTGAGGTGTAG
XP_012893925_3	30	GTATTTCATTGAAATCGGTTTTTATTCCAG
XP_012893925_4	33	GTATTTTCGCCCTCGCCCTCTCCTAAACTCTAG
XP_012893925_5	35	GTAGGGCTCGTGAAACTGGAGTTGATTGGTGGTAG
XP_012893925_6	30	GTAGCGGCGAGGACGAGGAGTGAGGGGTAG
XP_012893927_1	32	GTTCTTTCTATTCTCCTTCCTATGAGCTTTAG
XP_012893927_2	33	GTAAAGCCGATGCAATCGTTTTATTATGCATAG
XP_012893927_3	30	GTCGGCTTGATGGATGCGATTTACCCACAG
XP_012893927_4	30	GTAGGAACAAACCCATCGAATCGACCATAG
XP_012893927_5	29	GTTTGCATTTCGCACGATTTCGATTCTAG
XP_012893927_6	35	GTTTGTTTTTCGACAGGATTTGATATTCTCTCTAG
XP_012893927_7	30	GTTCGTTCTGGTTTTCgctttcattcatag
XP_012893928_1	28	GTAAGTGTGATTCGGTTGTATAATTAAG
XP_012893929_1	32	GTAGCGCTCTTCGAAACTCATTTGATTGGCAG
XP_012893929_2	29	GTAGCGCAGACTTCCCTTCTAAACCCAAG
XP_012893930_1	30	GTGACTTGTTCTCCGTCCCTTTTTATGTAG
XP_012893930_2	31	GTTGGCCGTTTTTCTCTTGGTTTCAGCATAG
XP_012893931_1	28	gtttccacgtttccactttttgATGTAG
XP_012893931_2	4	GTAG
XP_012893931_3	31	GTGTGTTGAGGTGGTTGAACTTCATTCATAG
XP_012893932_1	31	GTAAATGCTCACGAACACTGTAATGCTGCAG
XP_012893934_1	33	GTAATGCTTGTTTTGATCAGTTGGATCCTATAG
XP_012893934_2	29	GTATTGTCGAGTTATTGCGTTGTTTGTAG
XP_012893935_1	35	GTAGGCAGTTTGGCCATTTCTACGTTACCTTCTAG
XP_012893935_2	30	GTCGCTTTCTTGGGGCATCGTGATGTGTAG
XP_012893935_3	34	GTACGCTCCGCCGGCCGGATGGAGTCACTCGTAG
XP_012893935_4	32	GTGCGTTGTTCGCCGCAATGGATGACGGGTAG
XP_012893935_5	32	GTTCCTTTATTCACTCGCCCCTCATTCCCTAG
XP_012893936_1	31	GTGTGTATTAAATCACTTACTCAATGTGTAG
XP_012893936_2	30	GTTGCGACGGCTTTCCGCATTGAGTCGTAG
XP_012893936_3	34	GTTTTATTTACTTTCGCAGCGTCTTCCTCCCTAG
XP_012893936_4	33	GTTCGTGGCTCGGTTGACTCGCTCTCATCCTAG
XP_012893936_5	32	GTTCCgcttttccttctcgctctctctcATAG
XP_012893936_6	31	GTTTTACTTTCGTTCCGCGCCTTCCTCGTAG
XP_012893936_7	30	GTTTCGTTGTtgctgtttgttgaatgCAAG
XP_012893936_8	30	GTAGAAACGACACGAAAACGTGACGCATAG
XP_012893936_9	36	GTAAAATATGGAAAGAAATAAAAGAGGGTTTGTTAG
XP_012893936_10	33	GTTCGAATTGTGGGGGAGTGGTTTATGCCATAG
XP_012893936_11	30	gtttgtgCTTTTTTCGCTTCATTCATGTAG
XP_012893936_12	31	GTTTCTCTATCATTTTCAATTCATAGTGTAG
XP_012893936_13	30	GTGCGATATTTGTGGCAGAGTATAGCGTAG
XP_012893936_14	29	GTGCAATTTGGCATCTGCATCCAATCTAG
XP_012893936_15	29	GTAACGACTTCTCCTTTCTTCTCCCCTAG
XP_012893936_16	28	GTACCCTctcctctcccttctcccCAAG
XP_012893936_17	30	GTAGGCCGCCGGTGGATCCGTTCAGCGTAG
XP_012893936_18	31	GTAGGCGATGAATGAAAGCGATGAAGGGAAG
XP_012893936_19	30	GTGGGGATGGCGATGGAGGATAATGGGTAG
XP_012893937_1	28	GTatatttttgttttcattccAATTTAG
XP_012893937_2	29	GTATTTTTACGCACATAAATTACCTCTAG
XP_012893937_3	30	GTACATACTGAATTAGCTCGTCACTTGTAG
XP_012893937_4	32	GTGCTAGTTGATTGGATTGTTTTGATCTTTAG
XP_012893937_5	29	GTAGCCGTTGTTTGTAGTGTACATTGTAG
XP_012893938_1	30	GTATGTTCGTATGGTTGCTTGATAATGTAG
XP_012893940_1	32	GTTTTTCTGTGTGGGAAGTCACTAATACGTAG
XP_012893940_2	31	GTATGTGCATGTGATTGTGCTCATTTTTTAG
XP_012893940_3	30	GTCGCTTTGCGTTCGAATTCTGATCTGTAG
XP_012893940_4	29	GTAGCGACATCTGTGCTTCTGTGACATAG
XP_012893941_1	32	GTATTGAAACACAGGCTGATTGTTGTGCATAG
XP_012893941_2	30	GTAGGCAAAGACTGAAACTGTGACCGGCAG
XP_012893941_3	29	GTACGCTTTTTCCTTTTGATTCACACCAG
XP_012893941_4	32	GTTTCCTTTTTTTTCCTCGCCCTAACCCGCAG
XP_012893941_5	28	GTACTGCCCTTGCAAATCTTCGATATAG
XP_012893941_6	30	GTAGGAGGCGAGGAGGAGAGTGAGGAGCAG
XP_012893941_7	30	GTGggggaggagagagaggatgAGACGTAG
XP_012893941_8	29	GTAGGAGTGGGGGAAAGGGTGAACGATAG
XP_012893942_1	41	GTGTGCACATTGCATTGGAGACAGAACTAACCTCCTATCAG
XP_012893942_2	31	GTAGAAGTTGAGTTTTGAGGGTGATACGTAG
XP_012893942_3	31	GTGCGTGTTGTCGTTTTGGCGTGATTTGTAG
XP_012893943_1	30	GTGAACTTAGATATTTGGCGTCATTTGTAG
XP_012893943_2	31	GTATTGGTGCCATTCATTCCCTCACGTTTAG
XP_012893944_1	29	GTAGAACCGCGGGCAGAGCTTATTGGCAG
XP_012893945_1	37	gtattgatatgatattgaatatttgaatgatgcatag
XP_012893945_2	35	gtattgaatgaattcgaatgaaatgattgatgtag
XP_012893945_3	37	gtaataatgaatttATGTtaaatgatttgttttgtag
XP_012893946_1	42	GTGTATACACCACAGGAAAGGGAGAAGTACGCCACTTCGAAG
XP_012893947_1	32	GTATGGAGGATGGTTTGCGTGCTAATCTGAAG
XP_012893947_2	33	GTAGGTGGATGTAGGAGCATTGCTAATTCCTAG
XP_012893947_3	29	GTTTGCATTTTGTTACGTTGTTACCCTAG
XP_012893947_4	33	GTAAGAATTGTGTGCGGTCCGTCATTTTCTCAG
XP_012893947_5	31	GTATCCGCGATCTTCGCCGTCTAATCCGCAG
XP_012893948_1	31	GTAACTTTAAACTTCGGTTCGTAATTCGTAG
XP_012893948_2	31	GTAAGACTGTGTCGGATGTTCTTCATCTTAG
XP_012893948_3	30	GTTTGCTTACTGTCTTGTCGTAAGAACTAG
XP_012893949_1	30	GTTGGTTCTGCTCTCTTGTTTCCAGTATAG
XP_012893949_2	31	GTATTGACTGTGTGTATAGTTCATGTCATAG
XP_012893949_3	31	GTAGCCACCCTCCACCTCCATTCATTTTTAG
XP_012893949_4	32	GTATTCAAAGTCTGTTCGCTCGCGATTCGTAG
XP_012893950_1	30	GTAGCCGGCGATCCGCGGTTATTCATCTAG
XP_012893950_2	30	GTGCGGTTGAGCTGCGGATTTGATGCATAG
XP_012893950_3	37	GTAGGACTCATGCaatgaatggatggatgAACCGCAG
XP_012893951_1	29	GTAGTCATTTCAAAACCCGTTCAATGTAG
XP_012893952_1	30	GTAAGTTCGATTGATTCTGTTGAAGTGTAG
XP_012893953_1	33	GTAATGCTTGTTTTGATCAGTTGGATCCTATAG
XP_012893953_2	29	GTATTGTCGAGTTATTGCGTTGTTTGTAG
XP_012893954_1	3704	GCTTTAAGATTTgctttctttctttctttctttctttctttctttgattgtttgaaacTTTTGTGTAGTAATGGAATCATTTTAGAACAAACATTGTAATCCTTCCATTGAACATTCTGATCAAAAATCGGTTCAGCCACACCTCTTTCAACGATACGCACATGTACACATCCGTCAGACTCAAAAATGTAAGTTACATCAAAAGGCACCTTCCCCTTCTCATCAACTGTCTTAATCTCGCAATAAATAGATCCCAAACGAATCAgattcttttcttttcttgtCACTACCTCCTCTGAATTTCCCTGAACCAGGTTTGTAACAATGTAAGTTTGGTAATCTTCAGTGGTCGTAATGGTACAATCGCATTGATAGGGAAGAGGAGCATTCTTCGGAATT…
XP_012893954_2	67	GTAGGTTCTTTTCTAGTTGTTTGTGAATTATACTATTGATATGTGTGGAGTTCTAACGTGATTATAG
XP_012893954_3	34	GTAGCGAGTGAATAAGATCGATTTATTTGTTTAG
XP_012893954_4	31	GTCGGTTGTTGGATTTGCTTATGATAGGTAG
XP_012893954_5	31	GTAAATGAGTTTTATGGTGTGTCATCTGTAG
XP_012893955_1	35	GTAGGTTTGTGTAAAGATTGAGCTGAGGTGTTTAG
XP_012893955_2	32	GTAGGAGATAATTGTGTGGGTTGATTGTGTAG
XP_012893956_1	30	GTAGGAGTTCGCCCATCACCTTATTCCTAG
XP_012893956_2	30	GTAACAGTTACACAGTCAACCCACTTGCAG
XP_012893956_3	28	GTCATTTCCAAATCTGCTTGTAATCTAG
XP_012893956_4	29	GTAGATGCTGCATGATCGCTTCATGGTAG
XP_012893956_5	31	GTAGGGATGAAACGGCCGTTCTGTAACGTAG
XP_012893957_1	33	GTATTCGgcctttttctttatttttACATGTAG
XP_012893957_2	39	GTTTGTGAACAGCGTGTTTTCGTGGCTTCGGAACTCCAG
XP_012893957_3	30	GTTTGCTTCTCTCTCCGTGTTTGTTCGTAG
XP_012893957_4	29	GTAGCTCTCCTTCCACGCTTCGATTGTAG
XP_012893957_5	69	GTATGAATTGAAGGGCgttttcttgtttgttacgTGTGAGGGGCAGTGGAGAATGATTCGCTTCCATAG
XP_012893957_6	30	GTAGTTGAGGGCGTTTCACTTGAGGGGTAG
XP_012893957_7	30	GTTTTTGTAAATGGGGAGTGTGATTCATAG
XP_012893959_1	32	GTACGTGAATTTTGTCTCCTCCTGATTTCCAG
XP_012893960_1	32	GTGCGTTTCTCGATCGCCTCTCTAAAGCGAAG
XP_012893960_2	37	GTAGGCTATACGATTGTCTCAATCACCCCTCATTTAG
XP_012893960_3	35	GTACTTCTTTCCTCCCCTTCTCTCTCACCTCGCAG
XP_012893961_1	34	GTAGAGCGTTTTTAATGTTCTGGTCATTGTGTAG
XP_012893961_2	32	GTAGAAGAGCGATTAGGGATGGTGATGCATAG
XP_012893963_1	30	GTAGCCCAGAGGACGAACGGTGATTTGTAG
XP_012893963_2	30	GTAAATTCGTGCGATACTTTTAAATTATAG
XP_012893963_3	34	GTACGACGGCGGTGATCTGTATCATCCGCGGCAG
XP_012893964_1	30	GTGGATTTTATGCGGTCCATTAACAATTAG
XP_012893964_2	30	GTATGCTTTGGTTTTTGGAGTGATGCGTAG
XP_012893964_3	31	gtttccccttttccccgtttctcctttCTAG
XP_012893964_4	32	GTTCATGCATgcatccccgcggttatctCTAG
XP_012893964_5	30	GTTCCCTTCCCTCTTTCACCTCACCTCCAG
XP_012893964_6	29	GTCGCTCCTCTCCTCGGCATTCCCCGTAG
XP_012893965_1	30	GTACGTTCTGCTGCACAAACTGACATGCAG
XP_012893966_1	37	GTAGATATTTTATTATTTGCGTCTTGATACGTAATag
XP_012893966_2	31	GTGAGAATTGTagtgtgatgataatctGTAG
XP_012893967_1	32	GTATTTTGCAGTATCCTTCTTTGAGTGGATAG
XP_012893967_2	32	GTAAGGACGCGGTGGATCGGGATGACTGGCAG
XP_012893967_3	34	GTAGGCGATGCAGAAGCGCGGATCTAACATGCAG
XP_012893967_4	30	GTGGATCTTCCCTCTTTGCGTAACATGCAG
XP_012893967_5	29	GTAGAGAAGGGGGATGGCGTTGAGGGTAG
XP_012893968_1	32	GTTGTTTTTTCACTCCTATTTCTACTATGCAG
XP_012893968_2	28	GTATATTTACGGACGGTCTTTGAATTAG
XP_012893968_3	31	GTTTGTGATTTCAGACGGTCTAAATATGTAG
XP_012893969_1	35	GTATGGAGCATAGTCATATTGAACTGATGGCATAG
XP_012893969_2	29	GTACGTGAGTTCTTTCGTCTTGATTTTAG
XP_012893969_3	32	GTGTGTTTCTCTATTCTACAATTACTCTGTAG
XP_012893969_4	30	GTGCGGACTGAAAATCTCCGTGATGTGTAG
XP_012893970_1	33	GTATATCGCTCTATAGTGGCGAATAATATTTAG
XP_012893970_2	32	GTAGCACTCTTCTTGTTTTCGTTCATGTGTAG
XP_012893970_3	29	GTGGTGTTTTGCCGTTCCCTTAATAGTAG
XP_012893970_4	31	GTGTGTATTTTTGGAGTTCCCTAAATGGCAG
XP_012893971_1	29	GTTAATTATCACCTATTCCTTCTAAATAG
XP_012893971_2	30	GTAGCTCTGCATGTCGTGCCTAATCGTCAG
XP_012893971_3	31	GTAGGGATCGAGATTGCGGGTGAAAGAAAAG
XP_012893971_4	28	GTAGTGTTCATGCGAGGCTTTGAACTAG
XP_012893971_5	28	GTTCCTTTCCAATCACTTTTCTGATCAG
XP_012893972_1	31	GTGTGTCATTTTGGAGAACTGTAAATCCTAG
XP_012893972_2	57	GTATCTCTTGCAAAGAAGAAGTCTCTGTATACCTTGCACCCAAATTTTGATACGTAG
XP_012893973_1	30	GTGCAGCTGACTGCCGATCCTGCCAATAAG
XP_012893973_2	30	GTCGCTTTTAGCCAACatggaatggaaaag
XP_012893973_3	18	GTCTTGGAATCtggggag
XP_012893974_1	31	GTATTGTGCTGTAATAAACACTAACAATCAG
XP_012893974_2	29	GTGTCAACTTTTTGAATCGTTCATTATAG
XP_012893974_3	34	GTTTTTTTAAAATTAATTTCCGTATTACGCAAAG
XP_012893974_4	29	GTAGCCATCCGTTCCGGCTGTGATCGTAG
XP_012893975_1	30	GTTTATTAGTTTGGTGTTTGTGATACATAG
XP_012893976_1	33	GTATGGTTTGTGAAGTGGACTGTTATTCTCTAG
XP_012893976_2	31	GTGAGAGCAGCCTTTTGCGATTTATGCCTAG
XP_012893976_3	32	GTAAGTTTTTCAGCAGGAAGCATTCCTCCTAG
XP_012893976_4	30	GTAGCTTCCAACCCCTCGAGTCTAGTCTAG
XP_012893976_5	30	GTAacgtttccccgtttccctcATTTCCAG
XP_012893976_6	30	GTGGGcgttccgcggggaaatgACGACTAG
XP_012893976_7	28	GTAGCGACGGAGGAGGCGTGACATGCAG
XP_012893977_1	30	GTAGCAACACAACCCACTCCTCATTTCTAG
XP_012893977_2	35	GTAATAGAATTGGAAATTTTCTTTTTGACCAATAG
XP_012893977_3	30	GTAGGTGAAGTACTGGGAATTGATGGATAG
XP_012893977_4	71	GTAGGAACAATGGATACCGCTGATGAATAGATATTTCACCCTTACTTTTGTCGTATCTTAGTCGTTTATAG
XP_012893978_1	29	GTAGGTATCTGTTGCATTGTTAAAAATAG
XP_012893978_2	29	GTATTGGATGATATGTGGATTGAGCGTAG
XP_012893978_3	28	GTAGTCGTGGGAACGGACAGCGATACAG
XP_012893978_4	30	GTTTCTTTTCGTGCGCAATGTCAAAGGTAG
XP_012893979_1	34	GTACGATTTTGAATCTGTGAGTGTGATGGTGTAG
XP_012893980_1	30	GTAGGAAAAATCGTGTTTGATAATTTGTAG
XP_012893980_2	31	GTAGGAAGCATGTCCATTACCTGATGGTTAG
XP_012893981_1	36	GTGTGTTTCGGTTTGGTTTGGTGTGTAATGGAATAG
XP_012893982_1	31	GTATCATCGTGGGAAGATTCTGACCCTATAG
XP_012893982_2	29	GTGCTGTCTGATTTCGTGGTGAATGATAG
XP_012893982_3	30	GTCAACGCATCGACGGGATTGAACGTGTAG
XP_012893984_1	31	GTTTGAAAATATAGTGAAACATAACTCATAG
XP_012893984_2	30	GTAATGACGTTTGTTTGCGTTGAATCGTAG
XP_012893984_3	68	GTTTGAAGCGAATGAACGCGTGCTGAGCTACACGCTTCTGGATTCGTTCGATTTGCACGAATCGCCAG
XP_012893985_1	30	GTGTTGATTCAATCGTGAACTCACCAATAG
XP_012893985_2	31	GTCCTCTGCATTTAACCCAATTTATATATAG
XP_012893985_3	29	GTACCCCTCTTCTCCATTCTCATAATCAG
XP_012893985_4	28	GTACACATTGACTTCATCTCTCTCCCAG
XP_012893985_5	28	GTTGCAACGCATTCTCTTTTCGAAGTAG
XP_012893985_6	26	GTGATCGACAACAGGACAAGGCGCAG
XP_012893985_7	34	GTGGGACGCAGGGACTGCAGGGACTGACGAAGAG
XP_012893985_8	30	GTCAGGATGGAGAAGGGAGGTGAGATGTAG
XP_012893985_9	29	GTAGGAACGGGATTGAAATTGGGATGTAG
XP_012893986_1	32	gtGAGTCCGCGTGATGTTTTTGAGTGATTTAG
XP_012893986_2	29	GTGATTTCTCTCCTTTTCCCCCATTTTAG
XP_012893986_3	30	GTAattccccgtttccccgttcTTTCATAG
XP_012893986_4	33	gtttgtttcaatccttctttctttcacACCCAG
XP_012893986_5	29	GTATTTTTACCACCCTCTTTTCACCACAG
XP_012893987_1	30	GTCCGACCCGCGGAGAGGCGTGAGCTCTAG
XP_012893987_2	30	GTGGAGATAATGAGGGGATTTGAGGAGTAG
XP_012893988_1	32	GTATTTGTCTTCAGTGTGTGGGTAATGCGTAG
XP_012893989_1	41	GTTTCCTCTATTGTTTTTTCCCTATTTCCCCTTCACTCTAG
XP_012893989_2	28	GTACGATTCTTGTAGCGTGCCGACGTAG
XP_012893990_1	32	GTATGGTTTGGGATATTGAATTGACTGTTAAG
XP_012893990_2	31	GTTGCTTTATGTTTTTGCATGTGATGCTTAG
XP_012893990_3	30	GTACGGCCGGCTGTGAAGATTAACTCCTAG
XP_012893991_1	32	GTTTTCGTTTTTCTGTACCATCAAAGCAGTAG
XP_012893991_2	36	GTATGTTTTTAGAATTATGTTCTCGTTGATGACTAG
XP_012893991_3	30	GTACGTGCGCTGTTTCGCAGCAAACCGTAG
XP_012893992_1	31	GTGTGTATTTTTGGACACGGTAACGCGTTAG
XP_012893992_2	31	GTACGGgtgtttttgtttgtatGAGGTGCAG
XP_012893992_3	30	GTTTAGTGTCGAGAAGGGTGTTAATTCCAG
XP_012893992_4	35	GTAAGCGCTATGTCTATGTATTATCGAATCGCTAG
XP_012893994_1	33	GTACATTGTAGTGGATAGTCTTTCATTGGCTAG
XP_012893994_2	32	GTGGGGTCTGTTTTCGTGTTTTGACGTGGTAG
XP_012893994_3	30	GTACGTGCTGCGAAAGAGAATTTATATTAG
XP_012893994_4	31	GTTTGCTGtcgattctttttctaAACGCCAG
XP_012893994_5	28	GTAccgtttctccgtttctcccATGCAG
XP_012893995_1	30	GTATTGCTTAATCGTATTCTCTATTAATAG
XP_012893995_2	30	GTCCGATTGTACCGTTTTGCTCACTTGTAG
XP_012893995_3	31	GTCCGGCTTGTAGAGGATGGATAAGTGCTAG
XP_012893995_4	31	GTATCTTTTCCTCTTttgttcttccttccag
XP_012893996_1	35	GTaccttccttcttcttctttttgcTCATTCCTAG
XP_012893997_1	30	GTGAGGACGCGGGAGAGCGGTGAGAGACAG
XP_012893997_2	30	GTGGGCTTGCTGtgaatcgtggaaacgtaG
XP_012893997_3	31	GTAGTTCTTCGGTCGTTGGTGTAACGGGCAG
XP_012893998_1	32	GTAAGCTATCTTACCCCGTTTTTAAATTTTAG
XP_012893999_1	28	GTACTCTCGCAcaattccttctctctag
XP_012894000_1	34	GTATGTTGAATGTGGCTTTGCTTTTAGCATCCAG
XP_012894000_2	36	GTACTCGCCTCATGTGTGTATTTTCCTAATGGTTAG
XP_012894000_3	35	GTAGGTTCTTtttcctctctctttcGACCTTCTAG
XP_012894001_1	34	GTATGTAGCTGTTGGAGACGATTTAATTATGTAG
XP_012894001_2	33	GTATAGGGTGACGGTATGTACTGATTTTCATAG
XP_012894001_3	31	GTAGGTTCAAACCGTTCTGAATGACCCCTAG
XP_012894002_1	36	GTGTGTTTCGGTTTGGTTTGGTGTGTAATGGAATAG
XP_012894002_2	33	GtgaagggagagaagggagtggCCACTGCTGAG
XP_012894004_1	29	GTACCTTTCGTGTTTCCAATTCACTGTAG
XP_012894004_2	31	GTATGTTTCGACAATTGAATCTGATCAATAG
XP_012894005_1	34	GTATCTTGTGTTTTTAGGGATAATCTCATACTAG
XP_012894005_2	33	GTATTCTATTTCTGTTCCCAATGTTCTGTTTAG
XP_012894005_3	48	GTATGTTCCATTCTCAAGATGATGAGCTTATCTAACACGTGTATTTAG
XP_012894005_4	30	GTAGTATTCTCTTTCCAAAGTCACCACTAG
XP_012894005_5	38	GTAGCTACTACTATTAATACGAATGGTGTTAACTCCAG
XP_012894005_6	32	GTACACACAGACTTGGCTTCCTGATTCGATAG
XP_012894006_1	30	GTGGGATAGCGCAACGGTGGTGAGAACTAG
XP_012894006_2	31	GtttctttttctgtttgttgttgttgtttaG
XP_012894006_3	30	GTAGAAACGGCGAAAGAGAGCAATGCGTAG
XP_012894007_1	29	GTCTTCTTTCTTACATTTGCATCGATCAG
XP_012894007_2	29	GtacctccgtttccacgtttctcaGATAG
XP_012894008_1	32	GTATTTTGAATGTTGGATATACGAAAAGTTAG
XP_012894008_2	31	GTTTGTTGTTAGGATGTTCCTTGTCTCCTAG
XP_012894008_3	30	GTAGGCGAGAGAGGAGGGCGCGAGGCGTAG
XP_012894008_4	29	GTAGgcgaggagagcgcggTGAACGGTAG
XP_012894008_5	30	GTAGGCGGTAGGGAGCGACATCAAGCCAAG
XP_012894010_1	31	GTAAGTATTACATGCTGTTCATTATACTAAG
XP_012894010_2	31	GTACTTTGCCTGGGTAGAACATTTTATGTAG
XP_012894010_3	30	GTTTGTCAACTATTTATCTATTTCCTTTAG
XP_012894012_1	29	GTATTGCAGTTGGTCAGTCTGAGAAATAG
XP_012894012_2	30	gTTGGTTATTCCTGATTATTCTCTCTTTAG
XP_012894012_3	29	GTATGCGTTCCATGGGTAGTTAAAAGCAG
XP_012894013_1	36	GTatttgttcttctttactCATGTGTAACTCTTTAG
XP_012894013_2	32	GTATCTAACTGTTTGGAGGTGTTTATTCTCAG
XP_012894013_3	31	GTGAGTTGTGTCGTTTGTTGTTGATGATCAG
XP_012894013_4	30	GTGGGCGAGCGAGCGGTTCCTGAGGCGTAG
XP_012894014_1	31	gtgTGTTTGCGGCGAGGCTTCCACCACCTAG
XP_012894015_1	30	GTAGAGAGTTCGAGAAACTGTTCAACATAG
XP_012894015_2	30	GTAGGTATGTTGATTCTACCTGAAACGAAG
XP_012894015_3	31	GTTGCTCTATAATGCTTTCCCTCACTTCTAG
XP_012894015_4	30	GTATTTGTGTTCCAGTATGGTGATGAGTAG
XP_012894016_1	30	GTTAGGACTGTTGACATGTCTGCTATCTAG
XP_012894018_1	32	GTGCTTGCTTGTTTTAGGATGATTCATTGTAG
XP_012894018_2	37	GCGACTACAAGAAGATGGGTGTGTGTTTTATGGCTAG
XP_012894018_3	37	GTACGCTTTTTGCTTTATTTTAATTATCGAATTCTAG
XP_012894018_4	31	GTACGAATCGGTCTGGCCGTTGTGAGTGTAG
XP_012894019_1	30	gtggaaacgtggaatcAGATTGATGGATAG
XP_012894019_2	4	GTAG
XP_012894020_1	60	GTAAGCAAATTTTGGAGAGcgtttcttttttcttgAACATTGTGCTAATCTCCGTTTTAG
XP_012894020_2	30	GTAGTTTCGATTCGTTTTGGTAATGAACAG
XP_012894020_3	30	GTAGTGTTGTCTGGAGTGTTTGATCTGTAG
XP_012894020_4	31	GTAGTCTCTTTGTCGCTGGTTTCATTGCTAG
XP_012894021_1	28	GTAGGGCGAGGTCGCGTGTGCTCAGTAG
XP_012894021_2	30	GTAGTGTCTGATGGGCTGACTGATGGATAG
XP_012894021_3	32	GTACTCTGAATCGGTGGCTTTATCATGAGCAG
XP_012894021_4	28	GTTTGTGTGAGTCACTTTTGCGAAGTAG
XP_012894021_5	42	GTAAAATCCCCAATCTCAGCGACgtctttttcttcttcataG
XP_012894022_1	31	GTACAGATAAGCAGAACAAATCAAAAGATAG
XP_012894023_1	21	GTTCGTGCGAGTTAACGATAG
XP_012894023_2	33	GTAGCCCACCTCCGCAGCACATCCCATCCCTAG
XP_012894023_3	25	GTACAGCCATGGGTCGGGTGATTAG
XP_012894023_4	24	GTGGGAACAGCCATTCACAGATAG
XP_012894024_1	4	GTAG
XP_012894025_1	32	GTAGATATTTTGTTTCTATTTAATTTTCGTAG
XP_012894025_2	30	GTAGGTTTCTGTCGTTTTTGCCTGTTGTAG
XP_012894025_3	29	GTATTGGTCACTCGAATCTTCTTTCCTAG
XP_012894025_4	29	GTTCTTTCCTTGTGTCCCGTTAACTGTAG
XP_012894025_5	31	GTTTGCGTTCCTTTCAGTTTCTACTCCCTAG
XP_012894026_1	32	GTAAACTGCACACTCTATTGACTACTTTGTAG
XP_012894026_2	30	GTAGGTGTGAATTCGAGGAGTTGATCGTAG
XP_012894026_3	31	GTACTTCTTTTGCTGCCAACGTGCTATTTAG
XP_012894026_4	52	GTGGGGAAATAGAATCTGTTATTATCCCCAATTCGAGTTTCCTCTTTTATAG
XP_012894027_1	30	GTCAGAATGCGTCGAATGAATCATGGATAG
XP_012894027_2	29	GTAGGCGGATTGGAGTGCATGGGATGTAG
XP_012894028_1	33	GTAAGAAGGTTTTGCTAGTGGATAATCGTACAG
XP_012894028_2	30	GTTGCTAATAGAATTGTGTTTAATAATCAG
XP_012894028_3	29	GTATTCACTCTGGTTGAACTCAAGAGTAG
XP_012894028_4	31	GTATTGTGCTTTTGGACTGTGTGAGAGATAG
XP_012894029_1	37	GTAAATTCTTGTTGTCTTGAATTTTCTGACATGCTAG
XP_012894029_2	30	GTAGGTGGTGAGTGAGTAGGTTGTTTGAAG
XP_012894029_3	30	GTATGCGAGTGTGTTCGATGTGATGGATAG
XP_012894029_4	32	GTAGGCGTGGCGTGGGGGGAGGAAAGGAGTAG
XP_012894030_1	33	GTAAGAAAGCGATCGCAGGTGGTAATTGACTAG
XP_012894030_2	31	GTGGCATTCTTCGTTTGATGGTGATCTGTAG
XP_012894030_3	30	GTTTTTCTTCGgtttttttctttattgTAG
XP_012894030_4	32	GTAATGTATAATTGCACCATATTGATATTTAG
XP_012894030_5	32	GTTTGCATCAATATTTGTTGTCAGTATTGTAG
XP_012894030_6	31	GTAAGGTTTTCTAATTGTGACTAAGCAGTAG
XP_012894030_7	29	GTAGCAATGAGATTCTTCTCACATCATAG
XP_012894031_1	31	GTATTTTTTcgatattttgataattaaATAG
XP_012894031_2	28	GTAGTCGGTATTTGTACTTGTCAAATAG
XP_012894031_3	31	GTAGGTGTTTTGTTCATCGCTTTGAGTCTAG
XP_012894031_4	31	GTGGGATCTCGCTTCCTTCCTGATGTTCTAG
XP_012894031_5	35	GTGCAGGTAGGATTGAAAGATGAAGTGAACGGAAG
XP_012894031_6	30	GTAGGGGAGTCGATGGATTGTGAAGCGTAG
XP_012894032_1	30	GTTCTTGTCCTTTGGACCTTTCAATTCTAG
XP_012894032_2	31	GTGCTTGCGATATTGTGGCACTCACTGCTAG
XP_012894032_3	23	GTTGGACATGTCCCACCACCTAG
XP_012894032_4	30	GTAGGATTCAAAGAATCGAGTTAGTCCCAG
XP_012894033_1	29	GTAATCGATGGATATTTCTTTAAATGTAG
XP_012894034_1	31	GTACGTGGATTATTGTGTGTACAATTTTTAG
XP_012894034_2	32	GTAgttgattgaatggtaaTTTCGAGGTCTAG
XP_012894034_3	33	GTACTTACGGTATTCCCCAAACTGAACTTGTAG
XP_012894034_4	30	GTGCGCTTGGGTTGGGAGGCTGATCGGTAG
XP_012894034_5	39	GtaggaggagaagaagaagaagagagaggTGACGCATAG
XP_012894034_6	31	GTAGGAGAGAACGAGGAGGGATGAGAGACAG
XP_012894035_1	30	GTAGTCAACATTGAACATACTACATATTAG
XP_012894035_2	37	GTATGTTGCATAGACAGACAGACAGCTTTGTTTGTAG
XP_012894036_1	33	GTATAGATTTTTCTTTATGATGTCAGGTCGTAG
XP_012894036_2	31	GTAGTGCTTGACTCGATGTTTCAAATGCTAG
XP_012894036_3	31	GTGGGGTTTGGGGATGCAACTCATGCTCTAG
XP_012894036_4	116	GTGCAGCGCAGCAACAGCGNNNNNNNNNNNNNNNNNNNNNNNNNNNNNNNNNNNNNNNNNNNNNNNNNNNNNNACCCAAAGGGGTATTATTACTTTCAACCTGATTGCTGCGCAAG
XP_012894037_1	34	GTAGGTTTTACCTGGGTTCGCTTCTCACTCCTAG
XP_012894038_1	31	GTAGGCGATCACATTGTGGGATCATGCGCAG
XP_012894039_1	36	GTATGGGCTATTCTGTAAAATGTGAATAATAATTAG
XP_012894039_2	31	GTATGTTTGTACGGAAGAGTGTAATGTGTAG
XP_012894040_1	34	GTATGTAGCTGTTGGAGACGATTTAATTATGTAG
XP_012894040_2	33	GTATTGGGTGAGGCTATGTACTAATTTTCGTAG
XP_012894040_3	31	GTAGGTTCAAACCGTTCTGAATGACCCCTAG
XP_012894041_1	36	GTGTGCTTTGATTTGGTTTGGTGTGTAATGGAATAG
XP_012894041_2	33	GtgaagggagagaagggagtggCCACTGCTGAG
XP_012894042_1	31	GTGAGAGGTTGTTGAACTCTATGATTTGTAG
XP_012894043_1	31	GTAATAATGATATGCTATTGTTCAATTCTAG
XP_012894043_2	30	GTAGATCTATTTTCACTTGCTTATGAAAAG
XP_012894043_3	30	GTAGAATTCCTACGTTCTATTTCTGGATAG
XP_012894043_4	31	GTATTGTTGTTTCCGCATCCTAACATTGCAG
XP_012894044_1	51	GTAGGTTGTGTGTTTGGTTGTTTCGCAACTCCTTCTCACCGCTATTTGTAG
XP_012894044_2	34	GTAGTTTCTGGATAGGAATTCATTGACTCCGTAG
XP_012894044_3	33	GTAGGAGGCGTTTCAATactatttcattttcag
XP_012894044_4	35	GtattcgattctttcgGAAAGTGACTCACCCCCAG
XP_012894045_1	30	GTGGGCGCccaaaaccgcggtgaTGTGTAG
XP_012894046_1	33	GTAGATAATATTTTGTTTGGATTCCTTTAAAAG
XP_012894046_2	28	GTATGTCTGCAGTTCGATTTGGATGTAG
XP_012894046_3	32	GTAGCAGGTtgaatgaaagaaatgaatggaag
XP_012894047_1	32	GTATGGATGATCGATTGATCGCTGAATCCCAG
XP_012894047_2	28	GTAGGAAAGCAACTGGACTGAAATGTAG
XP_012894048_1	35	GTAAGACACTTGGAGATGGAAAGCTAACCTCCTAG
XP_012894048_2	31	GTAGAAGATTCCGCTCAGGGTTGAAGATTAG
XP_012894048_3	32	GTTCGTTGCATGCGGAATCATTAATCGTTTAG
XP_012894048_4	30	GTGGTCCCGCCGCGTGGAAGTGAGGCGTAG
XP_012894048_5	30	GTGGGCATTGCCGAGGGGGGTTGAGCGTAG
XP_012894049_1	33	GTCCACGCGACGACGCGCGGGTGAGATGATGAG
XP_012894052_1	29	GTATgctttttcatttttgtgTGATTTAG
XP_012894052_2	29	GTAGCGTTTCATTCTGCGCTGGACTGTAG
XP_012894052_3	33	GTACTTTtctctcgctctctctctctacTTTAG
XP_012894052_4	30	GTAGGATCGCGGGAGAAGCGTGAAGCGTAG
XP_012894052_5	31	GTAAACGCTGGGCGAGGAGGCTGAGTTGCAG
XP_012894052_6	30	GTAGGAGAGAAGGGGAATCGTAAGGCGCAG
XP_012894053_1	30	GTGCGTTCGAGGGAGAGGCCTGAGGCGTAG
XP_012894054_1	35	GTAGGCTTTCGCTTGATTGGTTCTTATCATTGTAG
XP_012894055_1	34	GTATTCTTTGTTGCGATATCGTGCTCATATCTAG
XP_012894055_2	31	GTGCGCTTTCTACGCTTCCCCTTATCCTTAG
XP_012894056_1	1511	GTCATTTGATTCTTTAAGAAAACTAGAGTTAGCCTCTTTTATAGTTTGGTGATCTATAGAAATGTCTGCGACCATTATTCAGAAAGCAATGAAGCTGAGAGTGGGTCTTTGCCAAATGTTGGTATCTGGTGTATGAATTTGTTGTGTGTGGAGTAACATTTATAGAATAAGATGGAAAATCTGGAAAAGGCTAGAAAGATGATTACTCAAGCTGTATCGAAAGGAGCCGAGTTGGTCGTACTCCCCGAGTGCTTTAACAGGTATCCCGCTCATTAATTGCGCTAAATATGTAGTACCTATGACACGAAGCTTTTCCGGCAAAATTCTGAGGAAATACCTTCAGTTCTTTAATTGTCTGCTATTTACTTATAGAAAATATCAATGATAGACAAGAGTGTT…
XP_012894056_2	31	GTATTCCTATCATGGAACTCATAACATGCAG
XP_012894056_3	29	GTTTTTTTCTATTCTTGGCTTACGTCTAG
XP_012894056_4	32	GTTCGCTGAGGAAGTGATGAATAGATGGAAAG
XP_012894057_1	30	GTAATCGTTTTCTTCGAGGATGAATTCTAG
XP_012894057_2	30	GTGGATCTTTTAAATCTGTTTCGAAGATAG
XP_012894057_3	29	GTAGTTGTGCATCTTGACTTCCATTCAAG
XP_012894057_4	28	GTAGGGAAGATGGGCGTATGTGATGTAG
XP_012894059_1	28	GTAGAAGTGGGGGAGAGGTGCGATGCAG
XP_012894059_2	34	GTgggagagaggagaggGAGTGGATGATTCGTAG
XP_012894060_1	32	GTATGAACCATTCATCTTGGCTCACCTGAAAG
XP_012894060_2	29	GTATGTTTTTTGCGCTTCCTGTGACCTAG
XP_012894060_3	31	GTTCGCCTTTTCCGTCTCATTTCATCCCTAG
XP_012894060_4	32	GTATCCTTGTTAAACCTTGTTAACATACCCAG
XP_012894060_5	34	gtaggggagaaagagagagagaggtGAGGCGTAG
XP_012894061_1	33	GTAGCACtctccctctctctctctcaaCCGTAG
XP_012894062_1	33	GTATTCGCCGTTTTCGTCGATTTAACTCTCTAG
XP_012894062_2	32	GTAGGGAATTGGTTGCTTTTCGTAATTCTTAG
XP_012894062_3	30	GTAAAGGCGCTTTTCCTGTATTCATTCTAG
XP_012894062_4	30	GTCCGAATGTTCACTCTCTTTCATCGCTAG
XP_012894062_5	28	GTACTCCTCCTACGTTCCCCACATGTAG
XP_012894062_6	33	GTACCTAATCATCATGTCTCTCCTAACCTCCAG
XP_012894062_7	31	GTAGGGCAGGGCAGGGAGGCGTGAGGCCAAG
XP_012894062_8	33	GTGTCCGATCACGTGTAGGCGGAGATCGAAGAG
XP_012894062_9	32	GTGGGGTCGTGGATGGACGCTTGATCGCGTAG
XP_012894062_10	31	GTAGGGAGAAAGGGAGGGGAGTGATGGAAAG
XP_012894063_1	32	GTACGATTTGGCTTGTTCGCCTTACAATATAG
XP_012894063_2	32	GTACAAATCTGCTTTCTCGCATTTACCCCTAG
XP_012894063_3	32	GTACGatcctttctcttccttctcacGCCCAG
XP_012894064_1	31	GTATTGTTTGTCTTGCGAAATGAGTTGGTAG
XP_012894064_2	29	GTATGAGTATTGTATTTCTGTCATCTAAG
XP_012894064_3	30	GTCTTCGTGTTGTGAATCGCTCATGTCCAG
XP_012894064_4	29	GTAGGCGCTTCGGTTTGCCTTCAATTCAG
XP_012894064_5	29	GTAGGGATTGGGTGGTGTGTGTAAGGTAG
XP_012894065_1	30	GTAGCGGCTTGAATTGAAACTTATATGCAG
XP_012894065_2	31	GTAATGCTTTTGGAATTTTCCTTTATTGTAG
XP_012894066_1	40	GTATTTGGAGTAATGCTTCTCGTGAGCTGTTGAACATTAG
XP_012894066_2	30	GTAACACACAGAGTTTCTTATCAAATGTAG
XP_012894066_3	35	GTATTATTTTCCCGCCATTTTTACCAACGTTTTAG
XP_012894066_4	35	GTATTTTTGATGAGGATGAGCGGTCTACCCTGAAG
XP_012894066_5	32	GTGTTGTTCTTCTGTGGATGGCTGAAGACTAG
XP_012894066_6	71	GTGGCTCTCTTTGAAAAAAGAGCAGCATTACCGACCTCCTGTATTCCACGCGATTTGTCTTTTCAAAATAG
XP_012894067_1	30	GTACTGAATTAACCAGGGTCTTTTTGTTAG
XP_012894067_2	30	GTAACTTTGGATGAGTCACGTCATTTGTAG
XP_012894067_3	57	GTACGTGGTGATCCCGCTAAGATATCTTTTTTTCAAATTCTAAGGCTTTCTTAACAG
XP_012894067_4	34	GTAGGTGATTGCTTTTGTTAGTATGACCGCGCAG
XP_012894068_1	18	GTGGCTCCTCTGAAGGAG
XP_012894069_1	32	GTCGTTTCTTTTTCCTCAAAAATGATTTGTAG
XP_012894069_2	42	GTAGTGACATCTGTCTTTTCTTGTTAAGGAATTCAATTCGAG
XP_012894069_3	35	GTACGTTGCTGAAAAATCGGTTCTAATTATTCTAG
XP_012894069_4	33	GTAGGGGTGTTTTCTGAGTTGCTAATTTTATAG
XP_012894070_1	29	GTAGTGTGAAAAGTTTGTTGTCAATGTAG
XP_012894070_2	31	GTAATAACTCCAATTGTTTATTGAGTGCTAG
XP_012894070_3	34	GTAGTTACTTACTCGGAAAATCTATTTTTTTTAG
XP_012894070_4	78	GTAGTTTCTGCTTCTCTGGGTCGCAATGTCAGCTCTTCCTATCACCTTGATTTCCCTGTATCTTGTACTTTTTACTAG
XP_012894070_5	46	GTATTCGCAGCGGTTCTTGTAGTTTTGGAGAGGTTTTGGAATgtag
XP_012894071_1	34	GTGAGAGGGCGTTTGTGTGTTTTTGATAAGATAG
XP_012894071_2	31	GTATTTGTCTCTCCCTCCCTCTTAATTTTAG
XP_012894072_1	30	GTAATCAAGCATCGTGATAGTGATGACTAG
XP_012894072_2	32	GtaagagagagagaaatcAATCTAACAAATAG
XP_012894073_1	30	GTCAGAATGCGTCGAATGAATCATGGATAG
XP_012894073_2	29	GTAGGCGGATTGGAGTGCATGGGATGTAG
XP_012894074_1	33	GTAAGAAGGTTTTGCTAGTGGATAATCGTACAG
XP_012894074_2	30	GTTGCTAATAGAATTGTGTTTAATAATCAG
XP_012894074_3	29	GTATTCACTCTGGTTGAACTCAAGAGTAG
XP_012894074_4	31	GTACTGTGCTTTTGGACTGTGTGAGAGATAG
XP_012894075_1	37	GTAAATTCTTGTTGTCGTGAATTTTCTGACATGCTAG
XP_012894075_2	30	GTAGGTGGTGAGTGAGTAGGTTGTTTGAAG
XP_012894075_3	30	GTATGCGAGTGTGTTCGATGTGATGGATAG
XP_012894075_4	32	GTAGGCGTGGCGTGGGGGGAGGAAAGGAGTAG
XP_012894076_1	39	GTAGGAACTCTTTTTCGCCGGAATATGGCTAATTACTAG
XP_012894076_2	30	GTAGTGATATTGGACTTGTCATGATCTAAG
XP_012894076_3	32	GTACGCGATTTGCAATTGCATTGTTAATATAG
XP_012894076_4	29	GTAGTGGAAAgctctctcttctcctGTAG
XP_012894076_5	34	GCAATACCGAGCTCTCTTTAACAAGTGATAACAG
XP_012894077_1	29	GTCGAAATTAAGAATCTCTTTGAAATTAG
XP_012894077_2	32	GTAATGTTTAATAGTTCAGTATTGAGCTCTAG
XP_012894077_3	32	GTATTAGTTTATAAATTAATTGTGAGTTATAG
XP_012894077_4	30	GTACAGCTTCGTTTTCGTGTTGATATCTAG
XP_012894077_5	29	GTATGTGTGGGAAACAGTATGTTATGTAG
XP_012894078_1	30	GTTCTTGTCCTTTGGACCTTTCAATTCTAG
XP_012894078_2	31	GTGCTTGCGATATTGTGGCACTCACTGCTAG
XP_012894078_3	31	GTGAACCACTCACTGAATCTCTCAAAGCTAG
XP_012894078_4	31	GTACGCACGTTGAACATGTCCCACCACCTAG
XP_012894078_5	30	GTAGGATTCAAAGAATCGAGTTAGTCCCAG
XP_012894079_1	31	GTAGGCGATAGTGTGTCTTTGTGATTGGTAG
XP_012894080_1	35	GTAGGAGTGAGTGGTTGTTCAATCTGAGTGTTTAG
XP_012894081_1	31	GTGAACAGTTTGAGGGTTTAGTAACGATTAG
XP_012894081_2	31	GTAGGAAAAGCGGCAATTTCTAAAGAACAAG
XP_012894081_3	29	GTACGGGAGGTTTCTTTTCTGCCAAATAG
XP_012894081_4	30	GTGGACGGTGTGTCGCGCGACGGAATCGAG
XP_012894081_5	33	GTACCCGTTTTCTCTTAGTGTTCTCACACCCAG
XP_012894081_6	33	GTTCGATCGCTTGACGCGGCTGCAGCTTCCCAG
XP_012894081_7	31	GTCGAGGTTGGAATCTGCATGGAGAATTGAG
XP_012894081_8	47	GTACATTCGGAGCAATGATTCCAGCGTAGCTTTCGATTTTCCGCGAG
XP_012894082_1	32	GTAGTTGGCAACGAAATGTCTATTCCGAATAG
XP_012894082_2	30	GTAGGCGATTGGAGGCTGGGTGATCGAAAG
XP_012894082_3	35	GTAGGAGGAGGGAGAAAAAGCGCAGTGACATGTAG
XP_012894082_4	30	GTACTGCGCTGTAGTCGTTTTTTATTGTAG
XP_012894083_1	29	GTGATCGCCACTATCCTGTTTGATTGTAG
XP_012894084_1	32	GTAAACTGCACACTCTATTGACTACTTTTTAG
XP_012894084_2	30	GTAGGTGTGAATTCGAGGAGTTGATCGTAG
XP_012894084_3	31	GTACTTCTTTTGCTGCCAACGTGCTATTTAG
XP_012894084_4	52	GTGGGAAAATAGAATCTGTTATTATCCCCAATTCGAGTTTCCTCTATTATAG
XP_012894085_1	32	GTAGATATTTTGTTTCTATTTGATTTTCGTAG
XP_012894085_2	30	GTAGGTTTCTGTCGTTTTTGCCTGTTGTAG
XP_012894085_3	29	GTATTGGTCACTCGAATCTTCTTTCCTAG
XP_012894085_4	29	GTTCTTTCCTTGTGTCCCGTTAACTGTAG
XP_012894085_5	31	GTTTGCGTTCCTTTCAGTTTCTACTCCCTAG
XP_012894086_1	30	GTAGTCATCGTTCAGTCAGGTTCTATCTAG
XP_012894086_2	31	GTTTCATTTTCGCTAGCAAGTGACGGACTAG
XP_012894086_3	28	GTAAAAGCTTGCTCCATCTTTGTTGTAG
XP_012894086_4	35	GTCACGCACGGTGATTCAGCGTGTGATGAAGGAAG
XP_012894087_1	21	GTTCGTGCGAGTTAACGATAG
XP_012894087_2	33	GTAGCCCACCTCCGCAGCACATCCCATCCCTAG
XP_012894087_3	25	GTACAGCCATGGGTCGGGTGATTAG
XP_012894087_4	24	GTGGGAATAGCCATTCACAGATAG
XP_012894088_1	31	GTACGGATAAGCAGAACAAATCAAAAGATAG
XP_012894089_1	28	GTAGGGCGAGGTCGCGTGTGCTCAGTAG
XP_012894089_2	30	GTAGTGTCCGATGGGCTGACTGATGGATAG
XP_012894089_3	32	GTACTCTGAATCGGTGGCTTTATCATGAGCAG
XP_012894090_1	33	GTAAGGATAATAGGGTTCGTTTTTGAACGATAG
XP_012894090_2	31	GTAAGTTGTAGTTGAAGGGAGTGATCGATAG
XP_012894092_1	31	GTTCTCTCTGAGTTCGTGCGATTCCGCTTAG
XP_012894092_2	32	GTTCGCCTTCCATTCGATGGCTCACTCGCTAG
XP_012894092_3	32	GTAGTAGGGCGTTGGGGGAGCGTTCGAGCTAG
XP_012894094_1	33	GTAGGACTCTGAGGTTGGGATTTTGATGTGCAG
XP_012894094_2	33	GTAAGTGCGCGAAGATCGCAGGCTAACGTCTAG
XP_012894095_1	31	GTAGGACAGAGAGGGATGCGATGAGATGCAG
XP_012894096_1	32	GTATATGGAGGATTAGTGTCTTTGAATTGTAG
XP_012894096_2	29	GTGAGAGCGACTATAGTTTTTTAGTTTAG
XP_012894097_1	11	GTGAGTTGTAG
XP_012894097_2	37	GTACGAAAAAGAGACtaatcattatcatcatgCGTAG
XP_012894097_3	30	GTACCGATCCCCGCGCCCCCTAACGGCTAG
XP_012894097_4	28	GTAGCTCTGCTGGCTCGCTGCGATGTAG
XP_012894097_5	30	GTGCGCTTTTTCCTTCTGCTTCACCCGTAG
XP_012894097_6	32	GTTCGGGGTTTTGTGTGGCGGATAAACGATAG
XP_012894097_7	27	GTTGTTTGCCTTTTATATGTAGCTCAG
XP_012894097_8	30	GTGCGTTTTCGCCGATCCAATCACGCGTAG
XP_012894097_9	32	gtaggaggaagaagagagggTGTGGAACGTAG
XP_012894098_1	49	GTTCCCTTCGGTTTTCTTGTCATATTTGGTAGCTTTGCGTTATGTGTAG
XP_012894098_2	57	GTAACATGGGAGATCTTAATGCAATAAGTCGCTTCCTTCAACTCTGCTCATTTGTAG
XP_012894098_3	41	GTGGGTTTCGAAATACTAACCGAAGTGGTTGTTCAGATTAG
XP_012894098_4	33	GTAGAGAAAATTGCGCGAGAAAGTGACGATTAG
XP_012894098_5	71	GTATGAAAGCTGTTTTGTGTTTATGAATACTTTCCGATTATCGTACGCATTTCGACTTGTCTGCATCGCAG
XP_012894098_6	29	GTGAGGTTGGAATCGAGAGTTGAACGTAG
XP_012894098_7	35	GTATTTTAATGGATCAAAGGATGGATGAATCGTAG
XP_012894098_8	32	GTAGGCGTCCACAACGTCTGTGATGTGTGTAG
XP_012894099_1	33	GTACGTTGCTTCGCTTGTTCTTCTGATGTGTAG
XP_012894100_1	34	gtaTTTTTGTACGATGGATGCGGATAATGCGTAG
XP_012894102_1	30	GTCGCCGTTGGATCTCGATTTGATGCTTAG
XP_012894102_2	31	GTAGCGGTCCGCACAGCGCCGTAAACGATAG
XP_012894102_3	30	GTCGATTCTGACTCCGATCCTTAGGAATAG
XP_012894102_4	35	GTGATACTTTATTTTTCTTCATTGGTGACGTACAG
XP_012894103_1	28	GTAGGCGTCGAGTCTTTTGGCGATGTAG
XP_012894103_2	28	GTAGTGACGGAGGAGGCCTTGCACGTAG
XP_012894103_3	30	GTGTGTGTATGCGTGCGCAGTGATTCATAG
XP_012894103_4	29	GTGGGGAAGAAGGGAGGAATGAAGCGCAG
XP_012894103_5	30	GTAGAAGAGAGGGCGAGGCGTGAGCGGCAG
XP_012894103_6	30	GTAGGGACGAGGGAGAGGAGTGAGAGCAAG
XP_012894104_1	32	GTAGAATCCGGCTGTTTTCTGTTATGGACTAG
XP_012894104_2	32	GTAAGATCTAGCTGGGTTGTCCTAATCCCTAG
XP_012894104_3	30	GTGGGTTTTTTGACATGGTGTTATTGGTAG
XP_012894104_4	29	GTATGGTTCGAAAGGATTCTCATCTCCAG
XP_012894104_5	29	GTACTGCCTCGAAATGCTGTACAATGCAG
XP_012894104_6	31	GTCTCTCTGTTCGCCTCTGCCTCACCCCCAG
XP_012894104_7	33	GTAGTCTCGCGAAGCGAGCAGGCTCATCCGTAG
XP_012894104_8	30	GTAGGACGTGGGCCGATCCGTTCACTGTAG
XP_012894106_1	30	GTAAGATTTGCAGAGTCTTTCGAGGGATAG
XP_012894106_2	29	GTATGGGTTGATTGTGCACTTAACCGCAG
XP_012894106_3	30	GTTTTATTCTCTCGCATTCCTCACAGATAG
XP_012894106_4	29	GTACCCTCCTCTTTCATTCTCTTGATTAG
XP_012894106_5	39	gtggattgtttgtttggcACATTTTCCTTGTTCAAAAAG
XP_012894106_6	35	GTACAGCATTCCGTGGTGGTTATGATTCTGCGTAG
XP_012894106_7	32	GTACGGGATTGTAAGATTGATAAGATGAATAG
XP_012894107_1	30	GTATTTTTGAGAGTAGGAGTACGATGTTAG
XP_012894107_2	33	gttttttggaattgcGCGTTCCCTCACCCACAG
XP_012894107_3	28	GTATTCCCACCCCATCGCCTCAATCGAG
XP_012894107_4	31	gtGGAACGTAGAATATAATGTGTACACGAAG
XP_012894107_5	28	GTAGGCGAGTCGAAGGGGTGCGATGTAG
XP_012894108_1	28	GTAGCGCTGAGCGAGGGCTTCGAGGTAG
XP_012894108_2	32	GTGCAGATGTGAGCATTCAACCCACCCTTGAG
XP_012894108_3	36	GTAGGATGGAAGTCGCTGGGTGGTGGTGACGTGCAG
XP_012894108_4	30	GTTTGGCTTGATGAATGTGCTGAGGGGTAG
XP_012894109_1	30	GTAGTCTATTTGTTCGTCTCTAATGTCAAG
XP_012894109_2	31	GTACGCTTTTTCTGTTTTTCATACCGTGTAG
XP_012894111_1	33	GTTTTCGCTATTTATAGGAGCCTTATTCTATAG
XP_012894111_2	29	GTAGGTGTggtggaatgaatgaacgGAAG
XP_012894112_1	32	GTGGACTTTTTGAATGGCTGGTTATCATCTAG
XP_012894112_2	34	GtatttccttctttttcatACGGTTATTTTGTAG
XP_012894112_3	31	GTTTTGCCAATGATTTATTTTGACCCTATAG
XP_012894112_4	30	GTACCGTCTACCTTTCTCTTATTAATCTAG
XP_012894112_5	32	GTACTCCTTCTCTTGCCCTATTTTTGACATAG
XP_012894112_6	29	GTGTGTCTTCTCGCCCTCCTCTCTCCTAG
XP_012894113_1	42	GTATGTATCATTCCGCGAAGAAACGACTGCCGTGTGCGCTAG
XP_012894113_2	19	GTAGCCGATATTAATGTAG
XP_012894115_1	31	GTTTCCTTGTTTTTATGCGTCTTACACATAG
XP_012894115_2	31	GTAGGAGGCGAGGAGAGAGGCTGAGAGATAG
XP_012894116_1	33	GTATAGGCGTGCTGGGGTTTGCTTGATCGTTAG
XP_012894116_2	31	GTAGGCTTTGAGTAGGTTTCCTGAGTGTTAG
XP_012894116_3	32	GTACGCTTGTCGAATTGGATTTGAGCGTGTAG
XP_012894119_1	31	GTATCCACTATATCCGCAATACTATCATTAG
XP_012894119_2	32	GTTCGCTACCATACTGATTTACTGAACTGTAG
XP_012894119_3	31	GTATGCTGTTGGGACGCTAATTTGAAGGTAG
XP_012894119_4	32	GTTgtgttttgttttgctcCTCATTTGGATAG
XP_012894119_5	35	GTGCTATCTTCTAGAAACGTTTCCTTTACGGATAG
XP_012894119_6	29	GTAATCGTATTGCATCGCTTGCGAAATAG
XP_012894121_1	34	GTGAGAGGGCGTTTGTGTGTTTTTGATAAGATAG
XP_012894121_2	31	GTATTTGTCTCTCCCTCCCTCTTAATTTTAG
XP_012894123_1	32	GTACAATTTTGGGCTGGATTTGTGATTCTTAG
XP_012894123_2	30	GTTTTTCTTCATTTGGCTGGTAATGGGTAG
XP_012894123_3	32	GTAGGTATTATTCTTACTGTCCTCAAATACAG
XP_012894123_4	30	GTACCTTTATTTTATAAATTAGTGACTTAG
XP_012894125_1	29	GTACGTGAACGAAGAATGATCGATTGTAG
XP_012894125_2	30	GTAACTGATCATGGTTTGTCTTACCCTCAG
XP_012894125_3	28	GTTTGGTTGGCTACGGATTATAAAGTAG
XP_012894125_4	3052	GTCTGTTCCGAATTATGGAACAATTTGTGGTGTTTGTTATGACACAAGATTCTTTTTTGATTGGGTGAACCCAAATCGGGAAGGTTGATTGGGTGAACCCGAATTTGGGGAGCTGGTTGGGTGAACCAAATTCCTATTTTTCTGAGCAGATGACTCACCCATAATATCTTATGATGACCTCGACACACAAATTATCTCGAGCAATTGTTTATGGAATCGTAGTTGTTGCTTTATGCATGTCCTCAGGTGAGTCTTATGGTGTTTTTTTGAGTTCCATAGGCTTTTTCTTACCTGGGAAAAAGAACTCCACTGAATTAGCGGACAGCCTTCAAAATCCCTTTTTGCTATTAGAGGAGAACGACACTTGTGCCTATGAGATTATGGTGCGTTTTCCAAGat…
XP_012894125_5	33	GTTCTTGGTTGGTGAACGGCTGTAACCGAATAG
XP_012894125_6	31	GTAAGACGTAACGCTGGGTTTGCTGTTGTAG
XP_012894125_7	31	GTAGTCTGTTTGTTTCTATTGTTATGCACAG
XP_012894125_8	29	GTTTTCTTTCTGGACCTTGTTTACCGTAG
XP_012894125_9	31	GTTTGCAGATATGATAGAACTCGATGGATAG
XP_012894125_10	29	GTAGCGATGGTAACGGCACTCTTATGTAG
XP_012894125_11	28	gtttgttacaaacaGTGGATTGTTTGAG
XP_012894126_1	30	GTTGACTTTAACGATGGTTTGTGATTGTAG
XP_012894126_2	29	GTATGCAATTCGTTGGATTAACCAGGTAG
XP_012894126_3	30	GTATTTTCGCTCACAGTTAGATATATATAG
XP_012894127_1	80	GTAAGTGCCACGAGCTTTGTATCAACGGGAAATGAGATTTTGTGAAAATAATCGTAATTAAGAACTAACGGTCTGTGTAG
XP_012894127_2	32	GTATTAATCGTTGCTTTGGGTAATTTGTGTAG
XP_012894127_3	31	GTATTTATTGGTTACACTCATTAATAAGTAG
XP_012894127_4	32	GTAGGTTTTTGTTTGGACTGTGTAAAACGTAG
XP_012894128_1	32	GTTTGTGGACTGCACACAGGCTTGATTCATAG
XP_012894128_2	31	GTATTTTGCATATTCGATAGGTGAGCAATAG
XP_012894128_3	31	GTATGAACCATAATTGTTTCTGACAGAATAG
XP_012894128_4	29	GTAGGGAAGCGGCGGAGAGTTGAGCCTAG
XP_012894129_1	31	GTATTTGTGATGTTGCTTGTTTTTGTCCTAG
XP_012894129_2	28	GTGAGCTTTTGGGTGATTTTCGACCTAG
XP_012894130_1	32	GTATTTTTGTTGAGGCAATGGGTAATCCGTAG
XP_012894130_2	31	GTATGAAATTCGGGCGTTGTGTGACGCTTAG
XP_012894130_3	32	GTCTGTTTTCTTTCTGAAAGGAAAGGATCCAG
XP_012894130_4	31	GTAACAACTTGATGGGTAATTAACGAGCTAG
XP_012894130_5	32	GTGCTTTCTTCGGATCGGAACTGACTCTGTAG
XP_012894130_6	32	GTTTTGCGCTGGTGCTGAGCATTAAAGGATAG
XP_012894130_7	34	GtcttttttgttttgcCTGGAGCCTGATGGGTAG
XP_012894130_8	30	GTGAGCAATGGTAGTTCGTCTCAACCCCAG
XP_012894130_9	34	GTAGGGATGAGGGGCGGAGAGAGACGAAGCGTAG
XP_012894130_10	30	GTGGGCATGGGGAAGGAGAGTGAGGAGTAG
XP_012894130_11	31	GTTCGGATGAGGAGAAGGCGTGACGGAGTAG
XP_012894133_1	30	GTAGGAGGTTCGGTCGCTGCTTGATCGCAG
XP_012894134_1	33	GTAGGGTCAGGGGTGGTGGTGGCTGAGTTCCAG
XP_012894135_1	31	GTACATTTCCAGTTTCACAGTTAACACGCAG
XP_012894135_2	29	GTTTGATTCTGTACGATGTTCGATCCTAG
XP_012894135_3	32	GTATAGCATTCTCTCTATCGCTCTCTCTTTAG
XP_012894135_4	30	GTAGGCGAGGAGGCGAGGCGTGAGGTGTAG
XP_012894136_1	30	GTGAGGCTGCGGACTGGGCGTGATGCGCAG
XP_012894136_2	30	GTGAGTGTGGATCGAGGGGATGAGGCGTAG
XP_012894137_1	45	GTACGTGTCATCAGCGCCTATCCTTCCCTCACCCTCTTGTTGTAG
XP_012894137_2	32	GTCGGGCTAAGTGTTTTTTCGGTTATTTGTAG
XP_012894137_3	29	GTACCTGTCAAAGAGGTGTATAAGTGTAG
XP_012894137_4	32	GTAGCCTAATTAATTGTGTCACCATTTCTTAG
XP_012894137_5	29	GTACGCGTGCGTTCCTCTCTTCCCTGTAG
XP_012894137_6	29	GTAGGCGTGCCGCCTCGCTTTCACCGCAG
XP_012894137_7	30	GTGCGGATTGGAAGGGAGAGTGACGAATAG
XP_012894137_8	30	GTGGGGCTATCGACGGTGCGTGAGGCGTAG
XP_012894137_9	31	GTaggagatggagaagagGAGTGAGAGGAAG
XP_012894137_10	28	GTAGGCGAGGGGCAGAGATGTTATGCAG
XP_012894139_1	31	GTTTTTTAGTTGTTGTTCGATTTGACCCCAG
XP_012894139_2	30	GTTACCCTCCCTTCCGCGCATGATCACTAG
XP_012894139_3	28	GTACATGCAATGTCTGCATGGCACCTAG
XP_012894140_1	30	GTGGGAATGAGCGAGGGGCGTGAGGCTTAG
XP_012894140_2	34	GTACGCCGTTTTAAAAGATCTCCTCTCGGACAAG
XP_012894141_1	32	GTAAGTCACTCGGAAAAGTTGTAAAGTTGTAG
XP_012894141_2	34	GTAATTGGCTTTGGGAAGCGTGATTATGATGTAG
XP_012894141_3	30	GTTGCTCTCTCCCTCCGTTCTAATGCATAG
XP_012894142_1	29	GTATTCGAATTTCAATCCATTGACTCAAG
XP_012894142_2	32	GTTTCAAacaaatcgattcaattaTTTGATAG
XP_012894142_3	29	GTAGCCgaattctggaattccaaaaatag
XP_012894142_4	30	GTGATCATCATGATGCCGGCTTAATGTCAG
XP_012894142_5	29	GTTTTTTCTTCGTCTGCCGCCAAATTTAG
XP_012894142_6	29	GTCGCttttccgcgggaattgcACCGTAG
XP_012894142_7	30	GTAGCTTTCCAAAATCGTTCCTATTTTTAG
XP_012894142_8	28	GtaaaaccgcggggattgCCTAACGCAG
XP_012894142_9	28	GTaggagaaccgcggggatgagACGAAG
XP_012894142_10	30	GTAGAGGCGAAGAAAAGGGATGAAACGCAG
XP_012894142_11	30	GTAgggggaaacggggaaactgAGGGGTAG
XP_012894143_1	29	GTAGGGGAAAGAGGGAAACTCGAGCGTAG
XP_012894144_1	30	GTTGGTGTAGCGGGAACGCGTAACGTCTAG
XP_012894144_2	35	GTTTCCCGCCTTTTTTTATTGGTTGTAACGCACAG
XP_012894144_3	40	GTTCGCGctctttttttctttttgtttctAATCTTCGTAG
XP_012894144_4	29	GTAGGTCCCGCGGGGGCGATTGATGGAAG
XP_012894144_5	29	GTGCGAATGCGAGGGCGCATGGACCGTAG
XP_012894144_6	37	GTAGTTTCTTTTTTTTACGAGACGATTTCAATTGTAG
XP_012894144_7	31	GTCCCAATTATAGATGGGCCCTAATTCCTAG
XP_012894145_1	31	GTAGGGACTCTCCGTTCTTGCTCATTTCTAG
XP_012894145_2	37	GTACTTTTATATTATCGCCATGTCCAATTTGGTCTAG
XP_012894145_3	29	GTATGGGGAATAGAGGATAGAACGGAGAG
XP_012894146_1	29	GTCGGCCTGCTTGCTCCCCTCGCGCCTAG
XP_012894146_2	30	GTGggggaaccgcggggaagtGACGCGTAG
XP_012894146_3	29	GTAAGCGTGGGAGGGAGAGTGGACGGTAG
XP_012894146_4	1886	GTTCCTGCGGCAGAATAGTAGTATATTTATTGGTGTGTATGGTTGCGGTGTTTGTTGCAGAATTTGTTTCAGCATGTTATCATCCCAATATTTGCTCAAAGTCGCTACGGCGGCGAAGAATATCGTGTCGAATGCAGCGATTGTAGCAAAGAAAATTCAAGTTCTGTGAGGAGTGCAATCCTTGAACGTAGAAACAAATCTGCTCACAAGATGTTGTTTCAAAGTCCGATGAATCGCCCGTTACCATGGTGGACTATGCAATCCAAGCATCTGTGGCACTTTTCCTTCAGAAGACATTCCCGAACGTGGAATTTCGGTTTGGAGAAGTGTGTGGTCTTTCTCTGTAGTATGATAGCCGAAGAAGATGCGTCCTTTCTGCGAAACAAGGCTTCTTCTGAC…
XP_012894146_5	34	GTAGCTGGTGGTCATGGCTGCATGAAGCGTGTAG
XP_012894147_1	79	GTATGTACTGTGTTGCCTTTTTGCCTGTTGattttgtgttgtttttgTTTGGGAAGGGTGCGGGACTAATTTTGTGTAG
XP_012894147_2	32	GTATGGAGCGTTTTGGACGCGTTATTTTGTAG
XP_012894148_1	29	GTGCGCGCGGGAGCGGGGCTGAACGGTAG
XP_012894148_2	30	GTAGATGAGGGGACAGGGGGTGAGGGATAG
XP_012894149_1	31	GTACTCCTCTCTTCCCTCCGCTCCAACCTAG
XP_012894149_2	32	GTCCTCTTTCATCTCTCCTCTCTCACTCCCAG
XP_012894149_3	32	GtaccttcttttcctcctcccCTCTCTCTCAG
XP_012894149_4	30	GTGGCGATGAGTGGCGGATTTGACGCGCAG
XP_012894150_1	27	GCTTTTATTTGTGTGTTTGATATATAG
XP_012894150_2	30	GTGAGTATTAGGGAAAGAGGTGACTTGTAG
XP_012894150_3	30	GTAAAATAGGGCGGAGGCAATGATTGGTAG
XP_012894151_1	30	GTGAGTTTGGCGAGGGAAGATGATGTGTAG
XP_012894152_1	31	GTATCCATCGTTCTTCGCCTCTTGTCAATAG
XP_012894152_2	29	GTATTCGTTGCTTTTTCTCTACAAACTAG
XP_012894152_3	33	GTTTTCTTTGTGTTGTTGGTTGAATGCGATTAG
XP_012894153_1	29	GTAGTCCCTGTTCATCTCCTCAAACACAG
XP_012894153_2	32	GTGAGTCGATCAGCCATCCTGGTTAGGTCTAG
XP_012894153_3	29	GTGAGCGAGCAGAGAGGCGTTGAGCGTAG
XP_012894153_4	30	GtggggaaacgtggaaacggtgATGGATAG
XP_012894153_5	30	GTGGGAATTGGGGAAGGGTTTGATGCGCAG
XP_012894153_6	29	GTAGGAGTGGGGAGTGTGTGCGAAAATAG
XP_012894154_1	30	GTTTTTTTGCACAGATTTTCTGATTCGTAG
XP_012894154_2	31	GTTGTGGATTCAGCTTGTCTTTTTATTCTAG
XP_012894154_3	32	GTATAGTTGTTTTTTTTAAGTGTTTAAATTAG
XP_012894155_1	30	GTGTTTCTTCGTGTTTTGTTTCATCATTAG
XP_012894155_2	29	GTTGGCTTTGACTTGATCCTTGAGCGTAG
XP_012894155_3	40	GTAATtactcttcttcttcttcttctcctctaATCTCTAG
XP_012894155_4	31	GTGTGTGCTGATGGGTTGCGACGATGCGTAG
XP_012894155_5	30	GTTGGCGTGATGGATGTGGGTCATGGGTAG
XP_012894155_6	28	GTACGCAAGCGGAGAGTGTGGCATGTAG
XP_012894156_1	30	GTCGTCTATTTGGTTTTGAATAAACTCTAG
XP_012894156_2	31	GTACTGGTTTCCCATCCCCATTCACCGATAG
XP_012894156_3	29	GTATTCATTGCGTACTCTCTGAAAAGCAG
XP_012894156_4	28	GTAGGATCGAAGAGCGGGTCGAGACTAG
XP_012894157_1	29	GTATCAACGCTCGACTGAGTGAACTGTAG
XP_012894157_2	29	GTATGTTCCTATAACAAAATAGAAAGTAG
XP_012894157_3	29	GTAAAGCAATTGTTCGACTTAGAGTATAG
XP_012894157_4	28	GTATGTGGCAACACTTACTTTCTGAAAG
XP_012894158_1	30	GTTGTCGTAGTCATTCGCTTTCATTTATAG
XP_012894158_2	31	GTACAATATGCTGATGTGTTGCGAAGAGTAG
XP_012894158_3	32	GTACGAAATATCGCGTACTGACCTAAGAATAG
XP_012894158_4	34	GTACTGAGTGGTTATTCATCTACTATCCTTACAG
XP_012894159_1	35	GTATATATAGATTTTTGCAGTTTAATCGTCTCTAG
XP_012894159_2	30	GTATCTATGAAATTCGCTGTTTTTATGTAG
XP_012894159_3	31	GTAGTGTTCGAATTGGGTGTGATCACGCTAG
XP_012894159_4	31	GTTTCCCCTTTTGTCCCCTCTTTGATCCCAG
XP_012894160_1	70	GTAGGTGCATTTCTAGTGCTCTTTGTGAAATAACAAAGTGATTCTTTCCCAGCTTCTAACCCATTTGTAG
XP_012894161_1	33	GTAGTGTGTATGTTGTATTTCTGACATGAGTAG
XP_012894161_2	30	GTGCTTTCTGTCTTGGAGCTTCATTCGTAG
XP_012894161_3	31	GTGCGCTGTACTGCGAAGAACTAAAGCGTAG
XP_012894161_4	29	GTAGGCCTTCGGAGGTCACTTTAGAATAG
XP_012894162_1	31	GTAGAATTCGCAGAAGACAGATAACCATTAG
XP_012894162_2	29	GTATTTCTTAGGGATCTTCTGTGAGATAG
XP_012894162_3	30	gtaAATGCAGGCTTGATACATTATGTGTAG
XP_012894163_1	30	GTTTGTGTGTTCTGAGGATATAACATTTAG
XP_012894164_1	31	GTAGGACTGCTTCTAAACGATTCCATTGTAG
XP_012894164_2	33	GTACTCTCCACGTGtatttccattttcatctAG
XP_012894164_3	30	GTTTGACCTCCTCTCTCCACCCACCCTCAG
XP_012894165_1	30	GTAATCCGTTCGGAACAAGATTCGATTTAG
XP_012894165_2	31	GTGCCAACTTTTGGTATAATTTTATCGGTAG
XP_012894165_3	31	GTACTTCTTTGCATCTTTTTGTACCACAAAG
XP_012894165_4	30	GTAGGGAAGTGCTTTCAGTGTGATGTGAAG
XP_012894165_5	31	GTTTTTGTGAGGAAGAAGCGATGACTGATAG
XP_012894166_1	34	GTACTCCCTTTCTCTCCTTTTTGCTCATCCCTAG
XP_012894166_2	29	GTAGGCGTGTTCGGGTTTTTCTCACGCAG
XP_012894166_3	29	GTAGGAATGGGCGCGGAAATCGATCCTAG
XP_012894166_4	29	GTAGGCGGAGGCAGGGCGATGAAACGCAG
XP_012894166_5	30	GTAGACGCGGAGAAGAGGCGTGAAGCGTAG
XP_012894166_6	31	GTAGGGAATGGGGCAGGAGAGTGAGGCGTAG
XP_012894167_1	28	GTAGTTCTACGGTCCATATTTTCCATAG
XP_012894167_2	31	GTactctctcttctttccCCTGCTTTCCTAG
XP_012894167_3	31	GTAGCGCCGCGCTTCGCTCGTTGAATCGTAG
XP_012894169_1	30	GTATTTCTGTGACTTTTGTCTGACTTCCAG
XP_012894170_1	38	GTAAGGAGATGTCGAATTTGAAGAGATTAATTTTGTAG
XP_012894170_2	34	GTTTGAAATTAGGAGGAGGATCTCACTCTCGTAG
XP_012894170_3	32	GTGTTTGCCTCTAGATGTATCTGCGCTACAAG
XP_012894170_4	30	GTGAGCGATGGGGGAGAGGGTGAGAGGTAG
XP_012894171_1	29	GTACGCCTAATGAGACTTGTACACCTCAG
XP_012894171_2	30	GTCGCACTGGTTTTGAtgttgaacgtgtag
XP_012894171_3	30	GTCCGATTCTGTGAGCGTTCTTATGGATAG
XP_012894171_4	31	GTTTTTCTTGTGATCGTCTCCTTCATTGTAG
XP_012894171_5	31	GTACGTTCTGGTCGCTTTTCGTTTTATGCAG
XP_012894171_6	28	GTAGCATCGAGCGTGGAGTGTGAAATAG
XP_012894172_1	31	GTAATCCTCGGTCCACTTCGTTTACAATTAG
XP_012894172_2	32	GTAGCCTTCCATCTTTGAATGTAATTTATAAG
XP_012894172_3	31	GTATTTATGTGAATACTCAGTCATTTTGTAG
XP_012894172_4	31	GTATGGTTTGTGTCTGGCTGTTATTGTGTAG
XP_012894172_5	30	GTATGTTTTTCGTTTTGAAATTGATTGTAG
XP_012894172_6	31	GTATTGTTCATTCAATGTGTTTTAGTGATAG
XP_012894173_1	31	GTACGAGGTATTGTTGGACGTTTGATCGTAG
XP_012894173_2	31	GTATTTTTTACTCTGGGGTACTCACTGAAAG
XP_012894173_3	30	GTGCTACCTTTTGTTTCTCGTCATTGATAG
XP_012894173_4	32	GTATATTTCTAGGTTGTACACTGATCGTGCAG
XP_012894173_5	42	GTACACGGCGCTGGATTTGATCCTGGACGCCGTGCGAGCGAG
XP_012894173_6	24	GTAGCGATGGGGCGAGGCGCTGAG
XP_012894174_1	33	GTATGAATCGCTGACCGAATCGATTATTTCTAG
XP_012894174_2	29	GTACATAAACGTTCGTCTTTTTGACCTAG
XP_012894174_3	10	GTATTCGCAG
XP_012894174_4	41	GTTTCttcgggagtttcatttctttctgCCGTGCATTGTAG
XP_012894174_5	30	GTCCATTTTTGGCGGTATTTTTCATTCTAG
XP_012894174_6	4	GTAG
XP_012894174_7	12	GTTGAGGCGTAG
XP_012894174_8	29	GTTCGGATTGGACGGCGGTTTTATTCTAG
XP_012894174_9	29	GTAATCCTATTTTCCACTTTGAATGCTAG
XP_012894174_10	4	GTAG
XP_012894175_1	32	GTAGGTGTGTGTGTAGGGATAGTGACAAATAG
XP_012894176_1	31	GTAGGTTCTCTCTTTTTTGCTGAATATATAG
XP_012894176_2	618	GTTCTATACTATAATATTGCAGATTATATCTCCCTCAAATGAGCCCTTGTGTAGACCTGAGGGTTTACGGTATTCCCTGCACTTGGACGATGATATTTCAGAAAGTTCTGAGTTTCTTCAGCAGTAATTGTCTGGCATGCACTTCATTCCATAGTGAGCCCATTTTGAACGGCTATTTAGTTTTGGAAGATTTGAATAAATCTTATGTGCATCCCTGTATTTTAGACGTGAAAATCGGCACGCGTACCTATTGtacttttctttctctcttcacTCATCTGAAGGGGACGGAGCGCCTCCACAGAAAATCGAGCGGCACAACCGCATGTGTCAGTCCACCACTTCCGGCTCTCTCGGGATGCGTGTGTGTGGCATGCGCGTAATCACTCTGAATCTTCT…
XP_012894176_3	30	GTGGGGATGGAGTTGGAGAATGAGGGATAG
XP_012894177_1	35	GTAATCTTGATTTTTTAATTTATTATTGTTTCTAG
XP_012894177_2	28	GTATTCTATGTGAGTATCTGATAAGTAG
XP_012894177_3	29	GTAAGGCACTCATCATAAATCACAATCAG
XP_012894177_4	34	gTATCTCAGCTGAATTCTTTGTAATGACTGATAG
XP_012894177_5	34	GTATGAAGGCTATTGTATTGTTTTAAAAGTGTAG
XP_012894177_6	32	GTATAATCTAAGCAAGCATGCTTCTACTCTAG
XP_012894177_7	29	GTATTCGTCTGGTGCATGATTCATCATAG
XP_012894177_8	30	GTTCCGATTGGGAGACAACATGATCAATAG
XP_012894178_1	15	GTATGTTCGAGATAG
XP_012894178_2	34	GTCTGAATGCTTTTGAGCGCGCTTTGCTGGCCAG
XP_012894180_1	31	GTAATGTTCGACTTTTCTCCGTGAACTGTAG
XP_012894180_2	33	GTATTTTGTCTATCTTTTTTGAGTTAGTAATAG
XP_012894180_3	168	GTTCTTATCATCAATCATCAACGTTCCGATTTCCCTTCAGAATTATTCgcttccaattgtaccacTATCATGGACAACTCCGTGGATGTGTGCTTCCAGAACCTCACAGCATTGTCCGATGCTTGCAGAGAGATCTGTAATCGTGTGGATACCTGCTGGTTCGATGAG
XP_012894180_4	33	GTATGAATCATGCGAGCCTCCAACTCGTTCAAG
XP_012894181_1	32	GTACGTTTGGTTGCTCCCGTCTCACAGACTAG
XP_012894181_2	34	GTACTCCATTGGCTCTGTTTGGCTCATTGTGCAG
XP_012894183_1	31	GTATGTGTAGTAGTCATTTGTGATCGGATAG
XP_012894183_2	29	GTTGTGTCTTATATCTTTTTTAAAACTAG
XP_012894183_3	32	GTAAGTACGTCACTGCGAACTAAGCCCTCTAG
XP_012894183_4	29	GTATTCTTCTGCTCTAAATCTCATCGCAG
XP_012894183_5	33	GtaggaggaggagagagagaaagtGAGGAGTAG
XP_012894183_6	30	GTGAAGACGCGAGAGGATTGTGATGAATAG
XP_012894184_1	32	GTATTGGAATCTCGACTCTGCTTACTGTGTAG
XP_012894184_2	40	GTGATTTTCGTACCCTCTTCTCTCCCCTCTCCATTCGTAG
XP_012894184_3	30	GTAGTGACTGGGGGTGGGAGTAACGCGTAG
XP_012894185_1	32	GTAAAGCCTGTCTTTTTTAAACTATTGCATAG
XP_012894185_2	31	GTAGGTTTCTGCTTCTTGTGGTTCACCGTAG
XP_012894186_1	32	GTACTTTTTGATTGACAAGGGGTTCCGTCTAG
XP_012894186_2	31	GTAGTTGGCTTGGCGTTCTGTGAACCTGTAG
XP_012894186_3	34	GTATTATCTTTTTGACCTTCAGTTAACTTTGTAG
XP_012894186_4	30	GTAGGCGCCTGTCTGCCGTCTGAGAACTAG
XP_012894186_5	30	GTAGAGGCTTTTGTCTGTATCTGAGAATAG
XP_012894186_6	32	GTAGAGTCTTTTCTCTCCTTTTCATATCTCAG
XP_012894187_1	31	GTGCAGGGTTCCACGGTTCTCTCATTTGCAG
XP_012894187_2	32	GTTTTCGTTAGCGCAGGTAGCGTTGAGTGTAG
XP_012894188_1	34	GTAACTAGTTTTCGGATGAGAAGTAATCTCGTAG
XP_012894188_2	61	GTATGCATTCCACACCGGATGGCTCACATCGCAGAGAAAACTGTCTCCTGAGGAGTTAAAG
XP_012894188_3	32	GTTTGCTGTCCATCGCCATGCATGATCCGTAG
XP_012894189_1	31	GTGAGCGTCTTCCTTCTTTGTTCAGTGAAAG
XP_012894190_1	30	GTATTCGGCTCGATCCTCCCTCTTTGGTAG
XP_012894191_1	32	GTATTTTTTATTCGGATGTCTATGAGCTCGAG
XP_012894191_2	30	GTAGGGGCGTGGTGAATGGATGATTTGAAG
XP_012894192_1	28	GTAGAGGCATTTTGTTTCTGTTATTTAG
XP_012894192_2	35	GTATTGTGCTTTTAGTCAATTTTTTATAATTTTAG
XP_012894193_1	32	GTTTCTATACTTGGAATTTGTTGATTGAATAG
XP_012894193_2	31	GTATGTCGCTTTGTATCCAGCTGATCTCTAG
XP_012894194_1	29	GTTTGGGTTCGAGGTGTTTTGAACTGTAG
XP_012894194_2	31	GTACGTTGTCAGTTTTGCGGGCAAACGATAG
XP_012894194_3	31	GTTTGAATCTGTGTGAGTAGCTGATTTGTAG
XP_012894194_4	31	GTTTGGATTGGATCGTTTGATTATGGAGTAG
XP_012894194_5	29	GTAAGAGATGATGAATTGGTAAGAACTAG
XP_012894194_6	29	GTAGCAGTGCGGAGATCTCTCGACTGTAG
XP_012894194_7	30	GTTCGGATTCGCTGGGTGGGTGAGAGGTAG
XP_012894195_1	30	GTAGGCGATGGGTAAGAGCGTGAAGGGCAG
XP_012894195_2	31	GTAGGGACGAAGGAGGGGCGTGAGGGCGTAG
XP_012894195_3	33	gtagaaaagaagaaaggGAGAGGTGATGGGTAG
XP_012894196_1	32	GTATTTTGCTCGCTTATTGCCCTCATATCCAG
XP_012894196_2	34	GTACGATAGCGCTGTGTTCGGCCTAATTTCATAG
XP_012894199_1	30	GTAGAACTTACGCGAGAAGGTAATGACTAG
XP_012894199_2	33	GTTGAAGCTGCGTTCGTTTCACATAAGTGGTAG
XP_012894199_3	35	GTAGAGCGATTATGACTCAATCATAATGAATGTAG
XP_012894199_4	19	GTTTGGAGTGATGAGGTAG
XP_012894199_5	34	GTTGCTCTTTTGAAAGGAATAAAGTAACGCATAG
XP_012894199_6	30	GTAggtttggaagagagagTTTGAGCCCAG
XP_012894199_7	34	GTTTCctcttttcttctcttcttcttttctctaG
XP_012894199_8	31	GTCTCTTCATCCCTTCCACACGCAGGCACAG
XP_012894199_9	32	GTCGAGGCGGCTTGGTTCGATCTAATGGGTAG
XP_012894201_1	32	GTTTTGGCTTATTCCGTTGTATTTTGGAGTAG
XP_012894201_2	276	GTAGGTAATCGAAATCAATGTGTGAAATGATTGTTGCGAAGGGAGTTGATGTTATGGCTGGAGCGTTCCGGTGGTAGTCATGGTGATTTTGACGGTTAACCATCAACCTACCACCCTTTTGTGAACCACCTCCCTCTTTATCACTCCCAAATCAATTTGCAAATGATTGacttccaaatcgatcaaACTGGACAGGACTCAGGTTTCTACTGCTGCAGCAAAGCAGTACTGAAGTATATCGCTGTCCACAGTGCGTTCTTTGCTGACCTTCTCTAG
XP_012894201_3	30	GTGAGCGCGGCGCTCTCTTCTAAGCGATAG
XP_012894201_4	34	GTGCGAGAAGAGGGAGGAGAGGAGTGACGCGTAG
XP_012894201_5	28	GTAGGCGTGGAATGCCGGTGCGATGTAG
XP_012894201_6	30	GTAGTGGCTGGCGTGCTGTGTGATGGCTAG
XP_012894202_1	32	GTACATTCCATTAACGATTTCTTTACTCTAAG
XP_012894202_2	29	GTAAGAGTGTTTTTCGTTTTGAGACATAG
XP_012894202_3	25	GTAGGTATTGTTGAGTGGTTCTTAG
XP_012894203_1	30	GTTTTTTCTTGGGTTTGGTGTGACGTGCAG
XP_012894203_2	30	GTGAGGGCGAAGGGCTGGCGTGATGGGTAG
XP_012894203_3	26	GTTCTGCGACGTCTCTCTAAGCGTAG
XP_012894204_1	33	GTAGGTCGGAAAACGCTCTGAAATGATGTATAG
XP_012894204_2	29	GTTCGTCTTTTGTTCCTTTTTTATTCTAG
XP_012894204_3	32	GTATTGTTATTGTTATGAGTTGTTGATTGTAG
XP_012894205_1	30	GTAGAGGTTGTGATGGGAGATGATGTGTAG
XP_012894206_1	29	GTAGGTGTTTAGGGTTTTCACACATGTAG
XP_012894206_2	31	GTATGATATAATTTCATAAAATCATTGAAAG
XP_012894206_3	34	GTATAGGACACAGTTTCTAGATCATTGTTTTTAG
XP_012894206_4	30	GTTTGCTAGCACATACAATTTTATTCCTAG
XP_012894206_5	31	GTCCCTCCTCGTTCCCTCCCCTGATCTGCAG
XP_012894206_6	28	GTTCCCTCTCGCCTCTCTTCTCACACAG
XP_012894207_1	29	GTATGTTTTTGTTGAATTGTAAACAAAAG
XP_012894210_1	33	GTAGGGGCGTGCTGGGATTTGCTTGATCGTTAG
XP_012894210_2	31	GTAGGCTTTGAGTAGGTTTCCTGAGTGTTAG
XP_012894210_3	32	GTACGCTTGTCGAATCGGATTTGAGCGTGTAG
XP_012894211_1	30	GTACTACATAGAGGATGTATTGAACCATAG
XP_012894212_1	31	GTAAGCGCAGATTTGCACGGGTTGAGGGTAG
XP_012894212_2	37	GtagatgatgatgatgatggagaGGTCTGAGAGGTAG
XP_012894213_1	31	GTAGCACCCTTGCTTGTTTGTCACTCTTTAG
XP_012894213_2	29	GTTCGATCTTTTCTGTCTGTTTACTTTAG
XP_012894213_3	33	GTACGACTGTGGTTTTGGAATGATGGTAATTAG
XP_012894213_4	29	GTTTGTGTTTCGTTATTTGTTGATCGTAG
XP_012894213_5	37	GTATTATTTTGATATCAAATTAGAATTCAATGCGTAG
XP_012894214_1	30	GTCGCGTTTGTCAGAGTCTCTCACGTTTAG
XP_012894214_2	30	GTACGCAATTCCGGCCGCCTTCGAGAATAG
XP_012894214_3	34	GTACTCCCCTCTCTCCATTTCTGACTGCTCTTAG
XP_012894214_4	34	GTTCCCTTTTCCCCTCTCCTCCCCTCACTCGCAG
XP_012894214_5	30	gtggaaacgtggaaacggggtGAGGAGTAG
XP_012894214_6	34	GTAGGGAGCAGCATTAGCATCATGATGGGTGTAG
XP_012894215_1	35	GTAAGCAGCAAATCTTTCGGATGCTCATGGTATAG
XP_012894215_2	28	GTAAGATTTGTTGATGGTTGTCAACTAG
XP_012894215_3	30	GTGAGGGTTCGTATTTGTTGTCATTCGCAG
XP_012894215_4	38	GTGAGAAGCTAATCCACTTTATCATCGACTTTATGGAG
XP_012894216_1	30	GTTGACGTATGGCGTGTGTCTGATGGATAG
XP_012894216_2	31	GTAGGCGTTTGGAAGGGATTGCGAGGCGTAG
XP_012894217_1	31	GTTTGTTCTCTCTTTGAGTATTTATGACTAG
XP_012894218_1	34	GTACTTTCTTAAATTCTTTCTTTTGATTCGTTAG
XP_012894218_2	36	GTCTGTTCGGAATGTGATTCAGGGGATGATGCAAAG
XP_012894218_3	34	GTTCGTTAACGGCAGGAGCATATGAAAGACGAAG
XP_012894218_4	37	GTAAGACTCATTCAATCCGttgattcatcgattgtAG
XP_012894218_5	30	GTTGCTCTTTTgctcgatttcgatgaATAG
XP_012894218_6	32	GTATGCTTTGTCGTTCTGTGTTGTTTGCATAG
XP_012894218_7	34	GTAAGAAGAAATAAGAAGGATGAATCGAGCGTAG
XP_012894219_1	33	GTAGgtttttttattttgttTGGTTCATTGTAG
XP_012894219_2	32	GTGGGTTGTTCTATGAATATGTGATTGGTTAG
XP_012894220_1	33	GTAAGTATCTTGTCTCTGAAATCTAATTCGAAG
XP_012894221_1	32	GTATGATAAGATTTTCGCCAAATAATAGTTAG
XP_012894221_2	30	GTGGGTATCATAGCCTCGTTTCATTTTTAG
XP_012894221_3	34	GTACTGCGTTAGGTGATGTTCTGATGGGTGGTAG
XP_012894222_1	47	GTAGGTATTTGAATTGCCAGAAGAATATGGACTCATGCTGACTGTAG
XP_012894222_2	33	GTATGTActtattatatatatattcaAGAATAG
XP_012894222_3	29	GTAAGAGTATCGCTCCATGTTCACAGTAG
XP_012894222_4	47	GTATGAATCCATCCATGGTATGCCTACCACTTTTTTATCGATGGTAG
XP_012894222_5	74	GTAATGGTTCTCAAAAAGGAGAACGAATTGctaaagaaaaagaatcaGCGTCTGGGCGAGCTGGTCATCCAAAG
XP_012894222_6	55	GTAGGTGCGTTCTCGTTGGATGATGGACAGTGCGAGAACTTGGCGTCGGACGCAG
[truncated: 16,202 more rows]
