# Supplementary material for: Extreme genome diversity in the hyper-prevalent parasitic eukaryote Blastocystis
Source: PLoS Biol. 2017 Sep 11;15(9):e2003769. doi: 10.1371/journal.pbio.2003769 (PMC5608401; doi:10.1371/journal.pbio.2003769)
Supplement: S12 Data — (TXT) [file pbio.2003769.s033.txt]

Species	protein_id percent_identity
Tryps Tb10.389.0620 45
Tryps Tb11.02.2760 30
Tryps Tb927.8.4470 45
Tryps Tb927.7.5460 43
Tryps Tb927.3.4400 48
Tryps Tb927.8.4420 38
Tryps Tb927.8.2540 82
Tryps Tb927.4.740 42
Tryps Tb10.389.1870 41
Tryps Tb09.211.3660 63
Tryps Tb09.160.0550 46
Tryps Tb927.8.5560 61
Tryps Tb10.70.2760 67
Tryps Tb927.8.6980 48
Tryps Tb927.7.2630 59
Tryps Tb927.4.1040 64
Tryps Tb927.1.1820 39
Tryps Tb10.61.3020 27
Tryps Tb927.8.630 48
Tryps Tb927.1.1350 47
Tryps Tb927.1.820 60
Tryps Tb11.02.2650 54
Tryps Tb10.70.0090 65
Tryps Tb11.02.3640 47
Tryps Tb11.01.0140 32
Tryps Tb927.8.2640 70
Tryps Tb11.01.7830 74
Tryps Tb927.4.5200 59
Tryps Tb10.70.7440 52
Tryps Tb09.160.1010 42
Tryps Tb10.61.1290 69
Tryps Tb10.26.0290 58
Tryps Tb11.01.6660 81
Tryps Tb10.6k15.2900 55
Tryps Tb927.8.6770 70
Tryps Tb11.01.0690 53
Tryps Tb09.160.3490 50
Tryps Tb927.7.3190 39
Tryps Tb927.4.5210 67
Tryps Tb927.1.3130 48
Tryps Tb10.61.0840 88
Tryps Tb927.6.2710 47
Tryps Tb10.70.0790 83
Tryps Tb927.2.2450 59
Tryps Tb927.2.6080 75
Tryps Tb09.160.4250 84
Tryps Tb927.6.4500 66
Tryps Tb11.01.1120 57
Tryps Tb927.5.3170 56
Tryps Tb927.5.2920 55
Tryps Tb09.160.3960 57
Tryps Tb927.5.490b 45
Tryps Tb11.47.0009 50
Tryps Tb10.70.1770 94
Tryps Tb927.3.3610 74
Tryps Tb927.8.1270 43
Tryps Tb11.02.2640 77
Tryps Tb927.8.2420 30
Tryps Tb927.6.2270 76
Tryps Tb09.160.3550 48
Tryps Tb10.26.0740 48
Tryps Tb927.8.1910 68
Tryps Tb927.4.1180 56
Tryps Tb927.8.5410 38
Tryps Tb10.26.0240 49
Tryps Tb10.70.1550 38
Tryps Tb927.8.3980 45
Tryps Tb927.8.1290 30
Tryps Tb927.7.4660 56
Tryps Tb927.4.4610 52
Tryps Tb11.01.1625 76
Tryps Tb927.7.1330 48
Tryps Tb11.02.3670 76
Tryps Tb11.01.6640 37
Tryps Tb927.7.980 28
Tryps Tb927.4.4750 39
Tryps Tb927.4.520 85
Tryps Tb11.01.7350 48
Tryps Tb10.26.0760 76
Tryps Tb11.02.3020 67
Tryps Tb927.8.1800 58
Tryps Tb09.160.3110 79
Tryps Tb927.5.1960 63
Tryps Tb927.7.6090 54
Tryps Tb927.6.840 51
Tryps Tb927.7.5890 60
Tryps Tb09.211.1695 92
Tryps Tb927.4.2180 85
Tryps Tb10.61.0630 57
Tryps Tb10.61.1370 82
Tryps Tb927.5.2810 63
Tryps Tb11.02.5590 41
Tryps Tb927.8.8120 33
Tryps Tb927.5.4060 44
Tryps Tb11.03.0930 38
Tryps Tb10.70.1250 58
Tryps Tb10.6k15.1850 79
Tryps Tb927.8.6540 64
Tryps Tb10.70.2130 56
Tryps Tb11.52.0016 37
Tryps Tb10.6k15.0400 55
Tryps Tb10.6k15.1830 69
Tryps Tb927.7.1680 49
Tryps Tb927.6.4190 63
Tryps Tb11.02.2330 40
Tryps Tb927.7.960 50
Tryps Tb927.5.1700 75
Tryps Tb09.160.0530 57
Tryps Tb927.3.3150 33
Tryps Tb11.47.0017 95
Tryps Tb11.46.0014 48
Tryps Tb09.160.0600 59
Tryps Tb11.01.1750 74
Tryps Tb927.6.1440 73
Tryps Tb927.7.1620 73
Tryps Tb927.8.2570 38
Tryps Tb927.8.6870 43
Tryps Tb927.8.4160 46
Tryps Tb927.8.590 49
Tryps Tb11.01.6740 44
Tryps Tb09.160.1470 45
Tryps Tb927.8.5450 46
Tryps Tb927.7.2120 34
Tryps Tb09.211.3010 41
Tryps Tb09.160.3930 59
Tryps Tb11.01.6410 62
Tryps Tb927.3.2860 51
Tryps Tb927.4.1540 26
Tryps Tb11.01.5410 67
Tryps Tb11.02.0820 61
Tryps Tb09.160.3760 65
Tryps Tb11.01.2420 63
Tryps Tb927.2.5130 47
Tryps Tb10.6k15.3240 67
Tryps Tb10.70.1120 48
Tryps Tb11.02.2770 33
Tryps Tb10.70.2540 42
Tryps Tb927.4.2760 39
Tryps Tb927.1.4250 35
Tryps Tb09.211.2360 86
Tryps Tb11.01.7620 44
Tryps Tb927.7.5330 34
Tryps Tb927.7.6190 52
Tryps Tb927.7.4310 73
Tryps Tb927.7.1580 47
Tryps Tb11.02.0445 66
Tryps Tb11.02.1640 35
Tryps Tb927.6.3110 53
Tryps Tb927.3.3750 40
Tryps Tb927.7.3360 69
Tryps Tb10.61.1115 54
Tryps Tb09.211.2780 88
Tryps Tb927.7.4330 54
Tryps Tb927.1.3880 52
Tryps Tb927.7.7040 61
Tryps Tb927.5.950 67
Tryps Tb10.70.3660 51
Tryps Tb927.1.1620 59
Tryps Tb10.70.0250 49
Tryps Tb927.5.2320 62
Tryps Tb927.5.1590 44
Tryps Tb927.7.690 32
Tryps Tb11.01.8090 47
Tryps Tb927.1.1750 42
Tryps Tb927.6.1080 65
Tryps Tb927.7.6340 37
Tryps Tb927.1.2190 39
Tryps Tb11.02.2810 46
Tryps Tb927.8.4430 59
Tryps Tb927.6.2170 59
Tryps Tb927.7.770 35
Tryps Tb927.3.3540 56
Tryps Tb927.6.620 52
Tryps Tb10.406.0060 59
Tryps Tb10.70.2580 55
Tryps Tb927.2.4550 72
Tryps Tb927.1.4100 78
Tryps Tb927.8.1490 64
Tryps Tb11.01.0480 53
Tryps Tb09.160.5270 71
Tryps Tb927.8.8280 35
Tryps Tb927.2.2650 41
Tryps Tb927.3.5410 60
Tryps Tb927.7.7340 37
Tryps Tb927.3.2670 67
Tryps Tb11.02.4130 44
Tryps Tb927.6.2190 52
Tryps Tb927.8.1680 35
Tryps Tb10.70.3000 88
Tryps Tb927.8.2130 65
Tryps Tb11.55.0008 62
Tryps Tb11.02.5200 55
Tryps Tb10.6k15.2070 50
Tryps Tb927.3.3810 42
Tryps Tb927.5.2390 42
Tryps Tb927.7.4740 31
Tryps Tb10.6k15.2620 83
Tryps Tb10.61.1970 40
Tryps Tb11.01.6690 35
Tryps Tb09.211.2440 64
Tryps Tb927.7.6280 54
Tryps Tb927.3.5210 36
Tryps Tb11.01.1860 80
Tryps Tb10.61.1780 56
Tryps Tb10.70.4120 58
Tryps Tb11.02.4530 49
Tryps Tb927.4.1930 65
Tryps Tb11.01.4910 51
Tryps Tb10.05.0270 45
Tryps Tb927.6.680 57
Tryps Tb11.02.4290 39
Tryps Tb10.389.0100 35
Tryps Tb927.3.3640 49
Tryps Tb927.7.4540 37
Tryps Tb927.7.2520 80
Tryps Tb10.389.0190 30
Tryps Tb10.6k15.1620 51
Tryps Tb927.7.4810 64
Tryps Tb927.8.3590 35
Tryps Tb11.01.3740 53
Tryps Tb927.8.7040 57
Tryps Tb927.7.1800 63
Tryps Tb10.70.1780 80
Tryps Tb11.02.2980 64
Tryps Tb927.6.3420 63
Tryps Tb927.5.1290 44
Tryps Tb927.8.860 28
Tryps Tb927.4.680 62
Tryps Tb09.211.3955 72
Tryps Tb927.4.5370 64
Tryps Tb927.3.1250 76
Tryps Tb11.01.2660 35
Tryps Tb09.160.1440 58
Tryps Tb10.70.4300 81
Tryps Tb11.01.3000 48
Tryps Tb11.01.0660 47
Tryps Tb927.3.4650 61
Tryps Tb11.01.2570 60
Tryps Tb927.4.1430 50
Tryps Tb11.02.4370 44
Tryps Tb09.160.2960 38
Tryps Tb927.7.870 50
Tryps Tb927.8.2440 45
Tryps Tb927.8.800 35
Tryps Tb927.4.1840 63
Tryps Tb10.389.0910 82
Tryps Tb11.02.1910 59
Tryps Tb927.6.2920 38
Tryps Tb927.5.1600 41
Tryps Tb11.01.1340 47
Tryps Tb927.4.3360 44
Tryps Tb927.3.3290 54
Tryps Tb927.2.3800 82
Tryps Tb10.61.0780 27
Tryps Tb09.211.4540 66
Tryps Tb927.8.4260 40
Tryps Tb09.211.3640 60
Tryps Tb927.6.1620 53
Tryps Tb927.4.770 53
Tryps Tb10.6k15.1390 39
Tryps Tb927.1.3820 68
Tryps Tb927.8.5700 55
Tryps Tb927.1.3450 31
Tryps Tb10.05.0230 81
Tryps Tb927.7.5610 50
Tryps Tb927.6.4380 59
Tryps Tb10.389.0490 79
Tryps Tb927.4.4060 31
Tryps Tb927.7.1380 62
Tryps Tb11.02.4110 36
Tryps Tb927.7.2250 62
Tryps Tb11.01.4140 34
Tryps Tb09.211.1870 62
Tryps Tb11.01.4030 65
Tryps Tb11.01.8240 71
Tryps Tb927.2.5230 55
Tryps Tb09.160.4860 39
Tryps Tb927.4.3150 44
Tryps Tb927.7.2200 63
Tryps Tb09.160.3980 52
Tryps Tb09.211.1790 71
Tryps Tb927.6.2040 37
Tryps Tb927.5.3620 43
Tryps Tb927.4.4100 46
Tryps Tb11.01.0160 45
Tryps Tb11.02.4320 59
Tryps Tb10.6k15.3880 43
Tryps Tb927.3.2870 54
Tryps Tb11.02.3680 50
Tryps Tb10.6k15.2350 64
Tryps Tb10.100.0110 96
Tryps Tb09.160.2100 63
Tryps Tb927.5.3580 68
Tryps Tb11.v4.0008 37
Tryps Tb11.01.8710 47
Tryps Tb11.01.3670 44
Tryps Tb10.70.1330 53
Tryps Tb10.389.0800 54
Tryps Tb11.02.1370 70
Tryps Tb10.70.4770 37
Tryps Tb927.8.6370 25
Tryps Tb927.6.1160 41
Tryps Tb10.6k15.2490 68
Tryps Tb927.3.4800 41
Tryps Tb09.160.2180 44
Tryps Tb927.8.6490 46
Tryps Tb11.01.0510 61
Tryps Tb11.02.5130 50
Tryps Tb927.2.5270 80
Tryps Tb927.5.2520 68
Tryps Tb927.7.2050 54
Tryps Tb927.4.940 65
Tryps Tb927.7.6390 61
Tryps Tb927.4.3790 58
Tryps Tb10.61.3210 73
Tryps Tb927.3.4490 47
Tryps Tb10.v4.0045 83
Tryps Tb11.02.5160 60
Tryps Tb10.6k15.2680 86
Tryps Tb927.1.2985 65
Tryps Tb927.6.2880 44
Tryps Tb927.8.2990 44
Tryps Tb927.8.1360 48
Tryps Tb927.6.2610 69
Tryps Tb927.4.5000 64
Tryps Tb11.01.8470 85
Tryps Tb927.7.1600 65
Tryps Tb09.211.4770 29
Tryps Tb927.7.1520 77
Tryps Tb927.2.4130 52
Tryps Tb927.8.7450 64
Tryps Tb10.6k15.0340 47
Tryps Tb927.7.6750 37
Tryps Tb09.211.2810 43
Tryps Tb927.4.690 80
Tryps Tb10.6k15.0960 71
Tryps Tb927.4.3010 65
Tryps Tb09.211.3800 70
Tryps Tb10.406.0230 52
Tryps Tb927.8.2010 45
Tryps Tb927.5.1980 42
Tryps Tb927.2.4200 60
Tryps Tb927.8.3230 40
Tryps Tb927.7.2590 66
Tryps Tb11.02.2440 38
Tryps Tb927.7.7160 47
Tryps Tb927.5.2960 71
Tryps Tb10.6k15.1030 42
Tryps Tb927.7.190 69
Tryps Tb09.211.3390 38
Tryps Tb10.61.1850 82
Tryps Tb09.211.4430 62
Tryps Tb927.1.1220 65
Tryps Tb11.02.4650 44
Tryps Tb927.7.840 76
Tryps Tb927.4.3190 50
Tryps Tb927.3.5060 72
Tryps Tb09.211.0760 83
Tryps Tb11.01.3850 74
Tryps Tb927.8.6430 75
Tryps Tb11.01.5370 70
Tryps Tb927.4.2650 54
Tryps Tb927.7.4970 71
Tryps Tb927.2.2830 52
Tryps Tb927.4.2450 54
Tryps Tb927.3.1270 57
Tryps Tb10.406.0070 42
Tryps Tb11.01.4990 59
Tryps Tb927.3.4270 38
Tryps Tb927.3.5300 82
Tryps Tb927.2.4445 68
Tryps Tb927.6.3490 60
Tryps Tb927.3.1260 50
Tryps Tb09.160.3510 48
Tryps Tb927.7.5680 68
Tryps Tb927.8.4510 42
Tryps Tb927.7.3430 74
Tryps Tb09.211.1830 43
Tryps Tb11.01.7260 41
Tryps Tb927.5.2790 59
Tryps Tb927.7.800 81
Tryps Tb927.3.1280 61
Tryps Tb11.01.6430 34
Tryps Tb927.1.1910 33
Tryps Tb10.389.1150 48
Tryps Tb11.01.5710 76
Tryps Tb927.8.5900 69
Tryps Tb927.5.3320 48
Tryps Tb10.389.0730 69
Tryps Tb927.3.1300 39
Tryps Tb11.02.2720 49
Tryps Tb11.18.0013 86
Tryps Tb927.7.1810 34
Tryps Tb11.02.1230 53
Tryps Tb927.8.6520 68
Tryps Tb11.02.2350 48
Tryps Tb927.4.4600 78
Tryps Tb927.8.7410 73
Tryps Tb927.4.2750 32
Tryps Tb927.8.5800 44
Tryps Tb09.211.2800 43
Tryps Tb10.389.0050 54
Tryps Tb927.1.3310 37
Tryps Tb10.61.0850 67
Tryps Tb09.211.0840 51
Tryps Tb11.01.3090 70
Tryps Tb927.7.4320 58
Tryps Tb11.01.2260 35
Tryps Tb11.01.8750 65
Tryps Tb927.8.2750 46
Tryps Tb927.6.4030 70
Tryps Tb927.4.2790 63
Tryps Tb11.02.4380 52
Tryps Tb11.02.5410 47
Tryps Tb10.6k15.3170 46
Tryps Tb927.8.5030 79
Tryps Tb927.6.3840 42
Tryps Tb11.02.4780 32
Tryps Tb10.70.3350 53
Tryps Tb927.6.2870 36
Tryps Tb11.02.0490 60
Tryps Tb09.211.4200 47
Tryps Tb09.211.2270 56
Tryps Tb927.2.5410 47
Tryps Tb10.70.4970 42
Tryps Tb10.406.0510 77
Tryps Tb927.3.4130 83
Tryps Tb927.6.2630 57
Tryps Tb11.02.5165 69
Tryps Tb11.01.6040 44
Tryps Tb11.01.6720 38
Tryps Tb927.8.1080 72
Tryps Tb10.70.2910 41
Tryps Tb10.70.4960 55
Tryps Tb11.01.1510 60
Tryps Tb10.70.4620 42
Tryps Tb11.01.1420 41
Tryps Tb927.8.4270 45
Tryps Tb11.01.5380 49
Tryps Tb09.v1.0400 77
Tryps Tb11.01.6850 72
Tryps Tb927.4.3840 70
Tryps Tb10.70.6970 28
Tryps Tb11.01.6930 49
Tryps Tb11.01.2885 46
Tryps Tb927.8.7510 62
Tryps Tb11.02.5280 65
Tryps Tb927.8.8130 33
Tryps Tb10.100.0090 88
Tryps Tb11.02.4580 56
Tryps Tb927.8.710 42
Tryps Tb10.70.4880 69
Tryps Tb10.70.7350 53
Tryps Tb927.4.1350 52
Tryps Tb927.5.1900 55
Tryps Tb10.70.1570 44
Tryps Tb11.02.1610 61
Tryps Tb927.6.2800 28
Tryps Tb927.6.2070 71
Tryps Tb11.01.4940 56
Tryps Tb10.70.7890 47
Tryps Tb09.244.2790 64
Tryps Tb927.3.4230 45
Tryps Tb927.5.1870 45
Tryps Tb927.7.3310 60
Tryps Tb927.8.3000 39
Tryps Tb11.01.8820 49
Tryps Tb10.70.3720 70
Tryps Tb927.3.3670 64
Tryps Tb10.70.4550 60
Tryps Tb10.26.0390 68
Tryps Tb10.61.2540 55
Tryps Tb11.52.0009 60
Tryps Tb927.7.2750 75
Tryps Tb11.47.0008 42
Tryps Tb927.7.970 78
Tryps Tb927.8.7050 53
Tryps Tb927.6.3460 44
Tryps Tb11.01.1240 56
Tryps Tb927.6.3140 47
Tryps Tb927.4.1280 65
Tryps Tb09.244.2600 46
Tryps Tb927.4.440 94
Tryps Tb10.406.0610 64
Tryps Tb09.211.4370 50
Tryps Tb11.01.3320 37
Tryps Tb927.8.3580 75
Tryps Tb927.3.3450 85
Tryps Tb11.01.4340 51
Tryps Tb927.2.2910 46
Tryps Tb927.6.2410 35
Tryps Tb927.5.4360 56
Tryps Tb927.2.2880 48
Tryps Tb927.8.5770 73
Tryps Tb10.70.7680 30
Tryps Tb11.01.6470 37
Tryps Tb927.8.4560 53
Tryps Tb11.01.7300 76
Tryps Tb927.7.2800 46
Tryps Tb927.7.720 38
Tryps Tb927.8.7820 39
Tryps Tb11.01.0420 62
Tryps Tb927.3.5100 67
Tryps Tb927.8.3970 55
Tryps Tb11.01.3960 68
Tryps Tb11.01.5280 72
Tryps Tb10.61.1690 57
Tryps Tb11.01.1740 71
Tryps Tb11.01.2680 90
Tryps Tb927.3.1170 64
Tryps Tb10.70.7940 38
Tryps Tb11.01.1190 68
Tryps Tb11.01.1490 59
Tryps Tb927.4.2390 72
Tryps Tb10.26.0770 33
Tryps Tb927.8.6150 87
Tryps Tb927.3.5620 73
Tryps Tb11.02.0860 69
Tryps Tb10.6k15.1240 42
Tryps Tb11.01.2320 39
Tryps Tb927.4.390 51
Tryps Tb927.5.1770 47
Tryps Tb927.4.2150 31
Tryps Tb11.01.4200 43
Tryps Tb927.5.4290 66
Tryps Tb11.01.6050 47
Tryps Tb09.211.1655 82
Tryps Tb927.7.4350 43
Tryps Tb927.3.5470 60
Tryps Tb11.01.5440 63
Tryps Tb927.6.3150 50
Tryps Tb927.4.4510 50
Tryps Tb927.8.6320 45
Tryps Tb10.6k15.1410 63
Tryps Tb927.6.2990 70
Tryps Tb927.6.2650 57
Tryps Tb11.03.0880 65
Tryps Tb10.6k15.3090 60
Tryps Tb10.70.7520 46
Tryps Tb10.61.1430 37
Tryps Tb09.160.3540 75
Tryps Tb927.3.4170 72
Tryps Tb11.01.3560 96
Tryps Tb10.389.1590 44
Tryps Tb11.02.2040 73
Tryps Tb11.01.7400 48
Tryps Tb09.160.2900 56
Tryps Tb11.47.0018 77
Tryps Tb927.8.1370 75
Tryps Tb927.7.6370 32
Tryps Tb11.01.7250 34
Tryps Tb09.160.3140 36
Tryps Tb10.70.7510 35
Tryps Tb11.02.1880 64
Tryps Tb11.01.0900 57
Tryps Tb11.01.7760 33
Tryps Tb10.389.1690 36
Tryps Tb927.4.1860 84
Tryps Tb09.v1.0370 44
Tryps Tb10.70.2830 38
Tryps Tb11.01.0790 50
Tryps Tb10.6k15.2610 62
Tryps Tb10.70.6780 40
Tryps Tb11.01.5140 46
Tryps Tb927.5.1670 55
Tryps Tb11.55.0012 45
Tryps Tb11.42.0002 60
Tryps Tb11.01.8000 39
Tryps Tb10.6k15.2730 49
Tryps Tb927.8.6050 43
Tryps Tb10.100.0160 87
Tryps Tb927.7.4170 60
Tryps Tb927.8.2470 54
Tryps Tb927.7.2540 63
Tryps Tb11.02.2910 50
Tryps Tb927.4.2930 54
Tryps Tb927.8.1450 67
Tryps Tb09.211.4440 38
Tryps Tb927.3.3060 35
Tryps Tb11.02.0352 49
Tryps Tb927.6.1560 55
Tryps Tb927.7.4530 31
Tryps Tb927.3.3090 60
Tryps Tb10.61.2680 80
Tryps Tb927.7.5340 49
Tryps Tb927.7.2310 72
Tryps Tb11.01.2410 52
Tryps Tb11.22.0012 96
Tryps Tb09.160.3560 58
Tryps Tb927.3.4390 75
Tryps Tb927.3.3570 62
Tryps Tb927.7.830 45
Tryps Tb927.4.3720 54
Tryps Tb11.01.0625 75
Tryps Tb927.3.4060 49
Tryps Tb927.8.4190 64
Tryps Tb11.02.5090 68
Tryps Tb927.5.900 61
Tryps Tb06.3A7.270 46
Tryps Tb10.61.1950 47
Tryps Tb927.1.4280 26
Tryps Tb927.6.4850 82
Tryps Tb927.7.2510 60
Tryps Tb927.8.6750 84
Tryps Tb927.2.2360 35
Tryps Tb927.7.880 67
Tryps Tb927.5.1120 26
Tryps Tb10.61.1360 75
Tryps Tb927.3.3710 62
Tryps Tb10.70.0370 78
Tryps Tb927.2.5190 52
Tryps Tb927.7.5630 54
Tryps Tb09.244.2680 49
Tryps Tb11.01.8560 42
Tryps Tb11.02.2530 64
Tryps Tb10.61.2930 79
Tryps Tb927.7.1410 35
Tryps Tb10.6k15.1110 39
Tryps Tb927.8.1240 76
Tryps Tb927.5.3450 70
Tryps Tb09.211.3810 64
Tryps Tb11.01.4810 41
Tryps Tb10.61.0500 70
Tryps Tb927.2.4480 55
Tryps Tb10.6k15.2590 49
Tryps Tb10.389.0600 23
Tryps Tb927.2.5600 49
Tryps Tb10.61.2090 93
Tryps Tb09.211.1240 66
Tryps Tb927.8.1440 80
Tryps Tb927.7.4510 58
Tryps Tb927.5.990 52
Tryps Tb927.4.3680 75
Tryps Tb11.46.0006 77
Tryps Tb10.6k15.2380 73
Tryps Tb10.61.1630 49
Tryps Tb10.6k15.3580 52
Tryps Tb10.6k15.0970 78
Tryps Tb11.02.4600 71
Tryps Tb927.3.3830 36
Tryps Tb927.5.1820 65
Tryps Tb927.3.3380 61
Tryps Tb927.3.3780 63
Tryps Tb10.26.0960 46
Tryps Tb10.389.0290 41
Tryps Tb05.5K5.200 53
Tryps Tb09.211.2290 29
Tryps Tb11.01.8700 68
Tryps Tb11.01.6670 85
Tryps Tb11.01.8280 40
Tryps Tb10.70.1420 27
Tryps Tb927.8.7750 24
Tryps Tb927.3.950 70
Tryps Tb11.02.5040 44
Tryps Tb09.160.1310 56
Tryps Tb11.01.8570 60
Tryps Tb927.3.4660 60
Tryps Tb11.47.0023 58
Tryps Tb927.7.950 42
Tryps Tb927.2.3610 65
Tryps Tb927.8.6510 69
Tryps Tb927.7.2670 46
Tryps Tb11.01.0355 88
Tryps Tb09.211.0590 64
Tryps Tb927.3.1530 56
Tryps Tb927.6.2160 51
Tryps Tb927.8.1380 36
Tryps Tb11.01.4250 70
Tryps Tb11.01.4480 38
Tryps Tb09.211.3770 81
Tryps Tb927.7.5360 45
Tryps Tb11.02.5140 48
Tryps Tb927.7.4920 38
Tryps Tb10.6k15.1010 68
Tryps Tb11.55.0016 62
Tryps Tb11.01.3500 82
Tryps Tb11.01.1890 40
Tryps Tb927.5.4330 54
Tryps Tb09.211.1910 34
Tryps Tb927.8.1090 50
Tryps Tb927.7.1390 51
Tryps Tb11.01.8270 52
Tryps Tb10.26.1070 58
Tryps Tb927.6.1430 68
Tryps Tb927.4.4630 74
Tryps Tb927.6.3350 63
Tryps Tb927.1.3280 56
Tryps Tb11.01.1070 50
Tryps Tb10.61.1270 32
Tryps Tb927.5.2400 39
Tryps Tb927.5.3650 27
Tryps Tb09.211.4240 57
Tryps Tb11.47.0030 41
Tryps Tb927.8.5160 33
Tryps Tb11.01.0240 31
Tryps Tb927.7.2220 55
Tryps Tb09.v4.0107 26
Tryps Tb10.6k15.3070 48
Tryps Tb11.01.5680 68
Tryps Tb10.389.0830 44
Tryps Tb927.5.1620 38
Tryps Tb927.3.1290 43
Tryps Tb11.01.8500 70
Tryps Tb927.6.4180 48
Tryps Tb10.70.4560 42
Tryps Tb927.5.3110 71
Tryps Tb927.4.1850 66
Tryps Tb10.70.0860 49
Tryps Tb11.01.2700 55
Tryps Tb927.8.640 71
Tryps Tb927.3.4250 43
Tryps Tb09.211.0090 45
Tryps Tb10.6k15.1080 30
Tryps Tb927.8.5780 78
Tryps Tb927.4.350 38
Tryps Tb927.7.4180 69
Tryps Tb927.7.2300 55
Tryps Tb10.61.2390 45
Tryps Tb927.7.5920 56
Tryps Tb11.03.0940 79
Tryps Tb927.7.5270 48
Tryps Tb927.8.5570 41
Tryps Tb10.6k15.1730 35
Tryps Tb11.02.2480 78
Tryps Tb10.6k15.3970 93
Tryps Tb927.7.3400 56
Tryps Tb09.211.1740 37
Tryps Tb10.70.4780 61
Tryps Tb927.8.7570 55
Tryps Tb10.61.0510 77
Tryps Tb09.211.4580 62
Tryps Tb11.02.1680 54
Tryps Tb927.5.2620 48
Tryps Tb11.01.8226 35
Tryps Tb927.3.1450 50
Tryps Tb09.244.2590 92
Tryps Tb927.3.3680 83
Tryps Tb10.26.0585 79
Tryps Tb927.1.2700 32
Tryps Tb927.3.4630 48
Tryps Tb927.3.4930 29
Tryps Tb927.7.5720 48
Tryps Tb11.01.4630 58
Tryps Tb11.01.3270 60
Tryps Tb927.4.2800 54
Tryps Tb927.4.2310 72
Tryps Tb927.4.1140 62
Tryps Tb10.61.2910 65
Tryps Tb10.61.3050 86
Tryps Tb11.02.3500 40
Tryps Tb10.26.0690 41
Tryps Tb927.7.7360 71
Tryps Tb927.1.1540 54
Tryps Tb10.6k15.3680 55
Tryps Tb10.70.1010 43
Tryps Tb927.7.220 64
Tryps Tb927.3.5560 51
Tryps Tb927.6.3580 55
Tryps Tb10.70.2290 59
Tryps Tb11.01.1280 60
Tryps Tb10.70.2530 53
Tryps Tb10.6k15.2820 76
Tryps Tb10.406.0265 65
Tryps Tb09.211.3780 56
Tryps Tb927.1.4740 47
Tryps Tb09.160.0500 62
Tryps Tb11.46.0011 69
Tryps Tb927.7.1890 30
Tryps Tb927.2.3400 38
Tryps Tb10.6k15.1120 40
Tryps Tb927.7.2810 35
Tryps Tb11.01.5510 74
Tryps Tb11.01.1800 63
Tryps Tb09.160.4930 39
Tryps Tb09.160.3780 39
Tryps Tb10.70.3410 58
Tryps Tb927.6.2200 68
Tryps Tb927.8.2860 44
Tryps Tb11.02.4430 40
Tryps Tb10.389.0070 86
Tryps Tb927.5.550 67
Tryps Tb927.6.400 71
Tryps Tb11.01.0970 53
Tryps Tb927.1.1500 36
Tryps Tb927.1.2640 36
Tryps Tb11.47.0032 45
Tryps Tb11.03.0750 72
Tryps Tb11.01.2010 60
Tryps Tb927.4.330 51
Tryps Tb09.211.4270 48
Tryps Tb11.0320 62
Tryps Tb927.8.5310 45
Tryps Tb927.4.2110 74
Tryps Tb10.6k15.0990 75
Tryps Tb10.70.4280 82
Tryps Tb927.4.1420 80
Tryps Tb927.6.1420 47
Tryps Tb927.8.5760 68
Tryps Tb11.02.4540 60
Tryps Tb10.70.7550 63
Tryps Tb11.01.6760 64
Tryps Tb10.389.0590 90
Tryps Tb09.211.0680 57
Tryps Tb09.160.1210 47
Tryps Tb927.8.2390 40
Tryps Tb927.6.890 40
Tryps Tb10.70.5090 57
Tryps Tb10.6k15.3460 58
Tryps Tb927.1.3800 80
Tryps Tb927.6.4360 39
Tryps Tb927.8.4340 33
Tryps Tb11.02.1310 41
Tryps Tb09.160.0490 53
Tryps Tb927.8.4020 55
Tryps Tb09.244.2560 61
Tryps Tb927.3.3970 72
Tryps Tb927.3.4500 81
Tryps Tb10.61.0460 72
Tryps Tb09.211.4710 50
Tryps Tb09.211.3740 50
Tryps Tb11.01.7325 58
Tryps Tb11.02.5520 59
Tryps Tb11.01.7150 33
Tryps Tb927.7.1370 61
Tryps Tb10.389.1760 54
Tryps Tb09.160.2250 78
Tryps Tb11.02.1540 32
Tryps Tb11.01.4040 73
Tryps Tb927.6.1600 65
Tryps Tb11.01.2690 24
Tryps Tb10.70.3390 26
Tryps Tb09.211.1650 56
Tryps Tb11.01.6480 44
Tryps Tb10.61.0580 43
Tryps Tb927.8.7130 34
Tryps Tb10.389.0610 39
Tryps Tb927.7.6820 58
Tryps Tb927.8.910 29
Tryps Tb927.3.5420 61
Tryps Tb927.4.2270 45
Tryps Tb927.8.1690 47
Tryps Tb927.7.3470 59
Tryps Tb10.61.1980 56
Tryps Tb10.26.0630 45
Tryps Tb927.2.5050 65
Tryps Tb11.47.0020 42
Tryps Tb10.6k15.1420 49
Tryps Tb927.7.5440 38
Tryps Tb10.6k15.1570 58
Tryps Tb10.26.0780 37
Tryps Tb927.5.1800 53
Tryps Tb09.160.1290 40
Tryps Tb10.6k15.3890 54
Tryps Tb927.5.4370 47
Tryps Tb927.3.3910 66
Tryps Tb09.211.3500 37
Tryps Tb927.8.480 36
Tryps Tb09.211.3050 72
Tryps Tb11.01.6170 61
Tryps Tb927.2.4950 46
Tryps Tb11.01.1760 60
Tryps Tb09.211.1810 78
Tryps Tb10.70.4700 41
Tryps Tb927.4.2570 40
Tryps Tb927.1.580 62
Tryps Tb927.3.5290 56
Tryps Tb11.02.0520 39
Tryps Tb10.389.1570 42
Tryps Tb927.4.4680 69
Tryps Tb11.01.3410 52
Tryps Tb10.70.3250 47
Tryps Tb11.01.6390 46
Tryps Tb927.7.5850 43
Tryps Tb11.01.6860 51
Tryps Tb927.6.2150 70
Tryps Tb927.7.550 43
Tryps Tb11.01.5185 62
Tryps Tb927.3.3140 48
Tryps Tb927.8.3080 37
Tryps Tb10.6k15.3080 72
Tryps Tb10.406.0290 60
Tryps Tb927.6.1690 49
Tryps Tb927.2.3620 60
Tryps Tb927.8.3990 31
Tryps Tb927.5.1100 58
Tryps Tb11.01.2740 60
Tryps Tb927.5.3700 78
Tryps Tb11.01.6310 58
Tryps Tb927.6.2450 57
Tryps Tb10.26.0170 48
Tryps Tb927.8.1840 44
Tryps Tb11.01.0415 62
Tryps Tb10.6k15.2720 62
Tryps Tb927.4.3660 75
Tryps Tb09.211.2550 87
Tryps Tb11.01.0370 52
Tryps Tb927.8.5610 50
Tryps Tb10.70.1000 48
Tryps Tb927.7.3350 54
Tryps Tb11.01.1230 41
Tryps Tb927.6.4210 72
Tryps Tb10.70.3320 41
Tryps Tb10.70.4150 33
Tryps Tb927.3.3020 54
Tryps Tb927.8.8180 65
Tryps Tb09.211.2670 67
Tryps Tb927.7.6610 35
Tryps Tb927.7.1460 41
Tryps Tb11.01.1620 67
Tryps Tb927.5.3050 57
Tryps Tb11.02.1900 50
Tryps Tb927.8.3070 71
Tryps Tb927.4.2470 48
Tryps Tb927.3.4410 58
Tryps Tb10.70.5890 53
Tryps Tb927.8.3110 93
Tryps Tb927.3.1030 67
Tryps Tb10.61.2200 51
Tryps Tb11.01.6190 56
Tryps Tb927.7.5500 41
Tryps Tb927.8.2950 72
Tryps Tb927.3.1160 51
Tryps Tb927.5.4270 64
Tryps Tb927.8.6470 44
Tryps Tb927.4.620 45
Tryps Tb927.7.5600 47
Tryps Tb10.61.1870 81
Tryps Tb927.3.1000 59
Tryps Tb09.160.0970 44
Tryps Tb927.2.2220 48
Tryps Tb927.8.6400 86
Tryps Tb927.5.1160 71
Tryps Tb927.3.5140 44
Tryps Tb927.6.4090 80
Tryps Tb927.4.2890 52
Tryps Tb927.5.3660 52
Tryps Tb10.05.0260 43
Tryps Tb927.8.2760 65
Tryps Tb11.01.6000 31
Tryps Tb09.160.4090 78
Tryps Tb927.7.850 59
Tryps Tb09.211.4630 53
Tryps Tb927.4.480 48
Tryps Tb927.8.7790 68
Tryps Tb10.70.4410 73
Tryps Tb927.4.2070 26
Tryps Tb927.3.960 83
Tryps Tb10.389.1630 48
Tryps Tb927.7.3320 49
Tryps Tb10.389.0270 61
Tryps Tb927.3.4280 59
Tryps Tb927.1.1270 43
Tryps Tb927.3.5640 65
Tryps Tb11.01.3840 43
Tryps Tb927.7.6410 44
Tryps Tb927.3.3920 60
Tryps Tb10.26.0480 37
Tryps Tb11.02.3760 49
Tryps Tb927.8.7490 56
Tryps Tb927.7.4040 42
Tryps Tb927.1.2970 44
Tryps Tb927.8.1100 40
Tryps Tb927.3.5160 29
Tryps Tb927.3.650 44
Tryps Tb11.03.0810 46
Tryps Tb927.8.4480 51
Tryps Tb11.01.0890 36
Tryps Tb927.3.2950 69
Tryps Tb11.02.5440 30
Tryps Tb09.211.3690 43
Tryps Tb11.01.5010 25
Tryps Tb927.7.1490 48
Tryps Tb927.3.720 71
Tryps Tb10.6k15.1740 39
Tryps Tb11.47.0019 43
Tryps Tb927.2.2550 31
Tryps Tb09.211.0200 34
Tryps Tb11.01.5460 73
Tryps Tb11.02.4890 57
Tryps Tb927.3.4520 36
Tryps Tb09.211.1300 49
Tryps Tb10.70.4080 32
Tryps Tb927.4.3820 47
Tryps Tb09.160.0520 33
Tryps Tb927.5.3550 74
Tryps Tb927.5.3480 30
Tryps Tb10.70.4380 85
Tryps Tb11.01.8050 49
Tryps Tb10.70.3580 30
Tryps Tb09.211.0710 46
Tryps Tb09.160.0920 35
Tryps Tb927.6.3290 82
Tryps Tb11.01.7630 46
Tryps Tb927.3.3820 34
Tryps Tb927.7.4390 52
Tryps Tb11.01.6780 82
Tryps Tb11.01.2610 49
Tryps Tb927.6.3660 81
Tryps Tb927.8.690 69
Tryps Tb927.2.2490 23
Tryps Tb927.6.1580 60
Tryps Tb11.01.6990 45
Tryps Tb11.01.4850 30
Tryps Tb11.02.1860 54
Tryps Tb11.02.1390 61
Tryps Tb927.8.8010 39
Tryps Tb11.01.8140 74
Tryps Tb927.5.2020 38
Tryps Tb09.211.2205 80
Tryps Tb927.6.3060 42
Tryps Tb927.6.1000 60
Tryps Tb09.211.4100 49
Tryps Tb927.5.2030 62
Tryps Tb09.211.4740 73
Tryps Tb11.01.8410 44
Tryps Tb09.160.2970 89
Tryps Tb09.211.0740 63
Tryps Tb11.02.2930 49
Tryps Tb927.7.1350 65
Tryps Tb11.02.0465 74
Tryps Tb11.01.8320 61
Tryps Tb927.8.2050 70
Tryps Tb11.02.1940 44
Tryps Tb927.8.3490 37
Tryps Tb927.8.5420 55
Tryps Tb09.211.0290 55
Tryps Tb927.1.2320 69
Tryps Tb927.2.1560 87
Tryps Tb927.7.4520 82
Tryps Tb927.8.4650 78
Tryps Tb10.6k15.1300 83
Tryps Tb10.70.5230 48
Tryps Tb11.01.2480 39
Tryps Tb09.211.3900 70
Tryps Tb11.01.0850 59
Tryps Tb09.160.4950 44
Tryps Tb11.01.0620 63
Tryps Tb927.4.2480 53
Tryps Tb927.5.470 81
Tryps Tb11.01.2830 55
Tryps Tb927.8.4200 58
Tryps Tb11.52.0019 67
Tryps Tb11.01.1290 88
Tryps Tb10.70.5080 44
Tryps Tb11.01.0270 39
Tryps Tb11.01.7160 36
Tryps Tb11.52.0008 24
Tryps Tb927.3.760 41
Tryps Tb10.100.0230 68
Tryps Tb927.6.2730 36
Tryps Tb927.6.1140 46
Tryps Tb10.6k15.3440 54
Tryps Tb10.70.0750 67
Tryps Tb927.5.1360 54
Tryps Tb10.26.0510 38
Tryps Tb11.01.2180 47
Tryps Tb11.02.2710 85
Tryps Tb927.5.3950 69
Tryps Tb11.01.7010 67
Tryps Tb927.6.3300 66
Tryps Tb10.6k15.2090 63
Tryps Tb927.8.6020 57
Tryps Tb927.4.4350 48
Tryps Tb927.3.1140 63
Tryps Tb927.8.5130 36
Tryps Tb10.26.0550 61
Tryps Tb927.8.3460 39
Tryps Tb10.26.0530 49
Tryps Tb11.01.4680 36
Tryps Tb10.05.0080 71
Tryps Tb927.6.2370 67
Tryps Tb11.12.0014 68
Tryps Tb927.6.3020 40
Tryps Tb09.160.4600 69
Tryps Tb11.01.2160 37
Tryps Tb10.26.0320 66
Tryps Tb10.05.0110 74
Tryps Tb11.01.3085 49
Tryps Tb11.03.0935 55
Tryps Tb927.4.3350 66
Tryps Tb11.01.4590 33
Tryps Tb11.01.2630 63
Tryps Tb11.01.8220 38
Tryps Tb11.02.0770 73
Tryps Tb927.6.3550 53
Tryps Tb11.01.7790 70
Tryps Tb927.4.3030 37
Tryps Tb927.4.980 60
Tryps Tb927.8.1120 53
Tryps Tb927.7.3120 79
Tryps Tb927.5.1220 35
Tryps Tb927.6.4310 54
Tryps Tb927.7.5470 37
Tryps Tb927.8.2400 68
Tryps Tb927.7.3010 35
Tryps Tb11.02.4080 84
Tryps Tb927.7.2070 59
Tryps Tb11.02.2670 46
Tryps Tb11.47.0024 61
Tryps Tb927.5.1130 64
Tryps Tb927.5.690 45
Tryps Tb927.7.2490 51
Tryps Tb927.7.5520 59
Tryps Tb927.6.3050 52
Tryps Tb927.7.5480 83
Tryps Tb09.160.4640 33
Tryps Tb11.01.5500 82
Tryps Tb927.1.730 53
Tryps Tb927.4.610 41
Tryps Tb11.01.5190 49
Tryps Tb10.70.1900 59
Tryps Tb927.8.2710 46
Tryps Tb927.5.3030 67
Tryps Tb09.211.4720 42
Tryps Tb10.61.2230 36
Tryps Tb927.4.340 53
Tryps Tb11.01.0640 96
Tryps Tb927.8.4100 36
Tryps Tb11.02.1280 39
Tryps Tb11.02.1085 86
Tryps Tb927.4.3900 54
Tryps Tb09.211.0690 68
Tryps Tb11.01.1680 97
Tryps Tb927.5.4450 25
Tryps Tb10.70.1110 66
Tryps Tb10.70.5150 67
Tryps Tb11.01.5740 38
Tryps Tb927.5.2820 44
Tryps Tb927.7.5450 41
Tryps Tb10.70.6260 39
Tryps Tb10.70.5500 37
Tryps Tb927.6.3860 39
Tryps Tb09.211.3700 66
Tryps Tb927.7.7050 47
Tryps Tb927.7.1470 79
Tryps Tb11.02.4590 35
Tryps Tb10.61.0570 70
Tryps Tb927.7.5770 70
Tryps Tb927.6.3440 41
Tryps Tb927.2.5010 48
Tryps Tb10.70.1880 63
Tryps Tb927.2.4530 56
Tryps Tb927.4.320 63
Tryps Tb09.211.2450 46
Tryps Tb927.5.3280 30
Tryps Tb927.2.4670 38
Tryps Tb11.01.8070 50
Tryps Tb11.01.7090 78
Tryps Tb927.7.2500 92
Tryps Tb11.18.0015 76
Tryps Tb927.5.2350 58
Tryps Tb11.01.5580 52
Tryps Tb927.3.2940 35
Tryps Tb11.01.2090 45
Tryps Tb927.7.3170 63
Tryps Tb927.2.3920 74
Tryps Tb11.01.2820 66
Tryps Tb11.02.4790 50
Tryps Tb11.18.0014 66
Tryps Tb10.6k15.1950 46
Tryps Tb10.61.1180 49
Tryps Tb10.6k15.2250 58
Tryps Tb11.01.5350 84
Tryps Tb09.244.2760 60
Tryps Tb10.6k15.1160 66
Tryps Tb09.160.4430 77
Tryps Tb11.02.2620 64
Tryps Tb10.6k15.2770 47
Tryps Tb11.01.2840 59
Tryps Tb927.2.4240 77
Tryps Tb927.1.4690 75
Tryps Tb927.3.4160 46
Tryps Tb11.01.5750 62
Tryps Tb927.4.1320 47
Tryps Tb10.70.1340 52
Tryps Tb927.6.3260 44
Tryps Tb927.3.3950 44
Tryps Tb927.4.3170 54
Tryps Tb11.01.7750 52
Tryps Tb11.01.6450 42
Tryps Tb927.7.1660 43
Tryps Tb927.4.2720 70
Tryps Tb09.211.0700 74
Tryps Tb927.6.2750 43
Tryps Tb10.6k15.0310 50
Tryps Tb927.8.2120 64
Tryps Tb10.6k15.2690 48
Tryps Tb927.8.1300 62
Tryps Tb927.5.2890 52
Tryps Tb927.2.3580 37
Tryps Tb927.2.3180 76
Tryps Tb927.4.1400 52
Tryps Tb10.6k15.2875 48
Tryps Tb927.8.6030 90
Tryps Tb927.1.2710 40
Tryps Tb11.01.7140 74
Tryps Tb10.406.0620 58
Tryps Tb927.7.910 85
Tryps Tb927.6.2470 48
Tryps Tb09.160.1790 55
Tryps Tb927.7.1180 62
Tryps Tb927.7.620 31
Tryps Tb10.70.6680 45
Tryps Tb927.8.6810 69
Tryps Tb927.6.2740 71
Tryps Tb927.2.4710 52
Tryps Tb11.01.3510 74
Tryps Tb927.7.2320 40
Tryps Tb927.8.4810 83
Tryps Tb10.61.2370 53
Tryps Tb927.3.5080 47
Tryps Tb10.70.7200 42
Tryps Tb927.5.1200 49
Tryps Tb11.02.3990 81
Tryps Tb11.02.1170 58
Tryps Tb11.01.0090 60
Tryps Tb10.70.7840 64
Tryps Tb11.02.5490 54
Tryps Tb927.8.3630 58
Tryps Tb10.61.1480 25
Tryps Tb927.4.3540 66
Tryps Tb10.26.0640 48
Tryps Tb11.01.5330 53
Tryps Tb11.01.0980 38
Tryps Tb927.3.4030 67
Tryps Tb927.3.4760 74
Tryps Tb11.01.0940 42
Tryps Tb11.01.2390 52
Tryps Tb11.01.7120 52
Tryps Tb927.4.4220 45
Tryps Tb11.01.4020 47
Tryps Tb10.70.2180 69
Tryps Tb927.7.6200 61
Tryps Tb927.7.6210 58
Tryps Tb927.5.810 38
Tryps Tb10.6k15.2060 63
Tryps Tb927.4.4620 82
Tryps Tb09.211.0540 69
Tryps Tb10.389.1850 61
Tryps Tb927.2.5970 35
Tryps Tb927.6.4000 62
Tryps Tb927.7.4700 64
Tryps Tb927.3.2770 38
Tryps Tb927.3.3010 61
Tryps Tb927.4.960 52
Tryps Tb10.70.1520 82
Tryps Tb927.8.4400 39
Tryps Tb10.70.3010 84
Tryps Tb11.46.0012 55
Tryps Tb11.01.1440 61
Tryps Tb11.01.7240 55
Tryps Tb927.8.4150 63
Tryps Tb10.61.1700 41
Tryps Tb11.02.1430 56
Tryps Tb11.01.6980 47
Tryps Tb927.8.4680 50
Tryps Tb10.6k15.3710 54
Tryps Tb10.70.5220 56
Tryps Tb10.70.1640 34
Tryps Tb927.8.4670 40
Tryps Tb10.70.6930 79
Tryps Tb11.01.4550 47
Tryps Tb11.0540 32
Tryps Tb927.2.2460 65
Tryps Tb927.6.2600 67
Tryps Tb10.61.2030 53
Tryps Tb927.1.1710 44
Tryps Tb11.01.4110 43
Tryps Tb10.70.3600 63
Tryps Tb09.211.1780 56
Tryps Tb927.8.5090 61
Tryps Tb11.02.4230 62
Tryps Tb11.01.1140 39
Tryps Tb10.70.1620 38
Tryps Tb11.01.1300 60
Tryps Tb10.389.1600 34
Tryps Tb09.160.1990 76
Tryps Tb927.7.1630 44
Tryps Tb10.61.0395 38
Tryps Tb927.5.1340 58
Tryps Tb11.01.5235 70
Tryps Tb11.55.0015 32
Tryps Tb10.70.1890 74
Tryps Tb09.160.4750 74
Tryps Tb11.02.4140 50
Tryps Tb927.2.5030 70
Tryps Tb09.211.4510 83
Tryps Tb09.211.2990 36
Tryps Tb927.5.2650 60
Tryps Tb10.70.2480 34
Tryps Tb11.02.2680 51
Tryps Tb09.160.4500 40
Tryps Tb927.8.5140 41
Tryps Tb10.61.1040 55
Tryps Tb927.3.2640 42
Tryps Tb11.01.0390 80
Tryps Tb927.7.6970 50
Tryps Tb927.4.2360 61
Tryps Tb927.1.1310 50
Tryps Tb09.211.4290 56
Tryps Tb927.7.3270 65
Tryps Tb10.70.6650 53
Tryps Tb927.5.2600 48
Tryps Tb11.01.1220 52
Tryps Tb927.2.5610 43
Tryps Tb11.12.0007 53
Tryps Tb09.160.2290 33
Tryps Tb10.6k15.2170 66
Tryps Tb927.7.5830 41
Tryps Tb11.01.7280 56
Tryps Tb09.160.4130 82
Tryps Tb10.61.1110 27
Tryps Tb927.6.1110 38
Tryps Tb11.02.4870 89
Tryps Tb11.01.5050 51
Tryps Tb927.3.2920 39
Tryps Tb11.01.7690 80
Tryps Tb11.02.4180 55
Tryps Tb927.7.5310 42
Tryps Tb11.02.5030 59
Tryps Tb927.6.2340 74
Tryps Tb927.5.2780 81
Tryps Tb10.61.0930 28
Tryps Tb11.02.2410 50
Tryps Tb927.8.6290 40
Tryps Tb927.5.1640 26
Tryps Tb927.2.4150 37
Tryps Tb927.7.6630 29
Tryps Tb11.01.5980 46
Tryps Tb09.211.3420 56
Tryps Tb09.211.3850 65
Tryps Tb10.70.0980 47
Tryps Tb11.01.8100 50
Tryps Tb10.406.0130 39
Tryps Tb927.4.2580 53
Tryps Tb11.01.8590 73
Tryps Tb10.61.2410 74
Tryps Tb10.6k15.1050 39
Tryps Tb927.4.5140 72
Tryps Tb11.02.3720 55
Tryps Tb11.01.1080 53
Tryps Tb11.55.0011 49
Tryps Tb10.61.2530 63
Tryps Tb927.7.1700 47
Tryps Tb927.3.3270 77
Tryps Tb927.8.5380 92
Tryps Tb11.01.7940 50
Tryps Tb927.4.3450 88
Tryps Tb927.4.3330 58
Tryps Tb09.211.1930 59
Tryps Tb11.01.8120 70
Tryps Tb11.01.7900 75
Tryps Tb11.01.4490 46
Tryps Tb10.70.1170 59
Tryps Tb10.26.0030 55
Tryps Tb927.4.4230 59
Tryps Tb927.3.2710 54
Tryps Tb11.01.1200 52
Tryps Tb11.02.5400 76
Tryps Tb927.3.3300 35
Tryps Tb927.4.650 70
Tryps Tb927.7.4410 52
Tryps Tb927.3.4020 48
Tryps Tb10.70.3610 53
Tryps Tb927.7.3280 81
Tryps Tb09.211.3160 53
Tryps Tb927.3.3190 75
Tryps Tb927.5.770 44
Tryps Tb11.01.3600 83
Tryps Tb927.4.670 51
Tryps Tb927.8.5620 37
Tryps Tb11.01.6150 43
Tryps Tb927.4.2990 41
Tryps Tb927.3.970 77
Tryps Tb927.7.2240 64
Tryps Tb927.4.4050 49
Tryps Tb927.3.3620 44
Tryps Tb10.70.4750 54
Tryps Tb927.6.3510 70
Tryps Tb927.3.2480 47
Tryps Tb09.160.0910 59
Tryps Tb11.01.5915 64
Tryps Tb10.26.0410 54
Tryps Tb927.7.4560 78
Tryps Tb10.406.0140 37
Tryps Tb10.26.0590 51
Tryps Tb927.2.2410 44
Tryps Tb11.01.6630 67
Tryps Tb927.3.2810 51
Tryps Tb10.70.3220 63
Tryps Tb10.26.0825 60
Tryps Tb11.01.0220 35
Tryps Tb927.8.2220 47
Tryps Tb927.6.2510 59
Tryps Tb10.26.0060 40
Tryps Tb09.211.4330 78
Tryps Tb11.47.0028 58
Tryps Tb10.61.0700 46
Tryps Tb11.01.1360 59
Tryps Tb09.211.1170 67
Tryps Tb927.3.4870 42
Tryps Tb11.55.0024 61
Tryps Tb927.5.1500 44
Tryps Tb11.02.3070 87
Tryps Tb927.3.1090 54
Tryps Tb10.70.5180 30
Tryps Tb927.4.630 57
Tryps Tb10.100.0140 36
Tryps Tb927.6.4400 57
Tryps Tb11.01.5110 49
Tryps Tb09.211.2830 83
Tryps Tb10.70.6360 77
Tryps Tb10.70.7410 67
Tryps Tb11.01.1330 59
Tryps Tb927.4.1520 72
Tryps Tb09.160.3020 39
Tryps Tb10.70.3710 62
Tryps Tb927.4.4720 67
Tryps Tb11.01.5950 54
Tryps Tb10.70.2140 75
Tryps Tb927.3.5280 77
Tryps Tb927.4.2940 41
Tryps Tb09.211.1750 87
Tryps Tb11.18.0010 41
Tryps Tb10.70.3450 40
Tryps Tb927.6.1820 46
Tryps Tb927.2.5040 58
Tryps Tb10.70.7500 46
Tryps Tb11.01.3420 69
Tryps Tb11.01.5890 50
Tryps Tb09.160.2910 67
Tryps Tb11.01.8310 51
Tryps Tb11.01.8610 53
Tryps Tb927.8.3550 80
Tryps Tb927.8.7950 36
Tryps Tb09.211.2580 90
Tryps Tb927.8.7120 55
Tryps Tb927.1.3810 37
Tryps Tb927.8.4410 51
Tryps Tb10.70.6340 81
Tryps Tb927.6.4060 39
Tryps Tb09.160.2460 44
Tryps Tb927.6.2850 39
Tryps Tb10.70.2330 62
Tryps Tb10.70.2600 52
Tryps Tb09.211.4680 34
Tryps Tb927.8.1070 47
Tryps Tb09.211.4300 47
Tryps Tb927.8.650 72
Tryps Tb927.8.3090 61
Tryps Tb927.4.4670 46
Tryps Tb927.4.3800 40
Tryps Tb10.70.2340 48
Tryps Tb11.01.4080 38
Tryps Tb09.244.2750 28
Tryps Tb927.8.7980 78
Tryps Tb927.8.1710 57
Tryps Tb10.70.0160 49
Tryps Tb10.61.0370 42
Tryps Tb11.01.7540 45
Tryps Tb927.6.3820 43
Tryps Tb10.61.0300 45
Tryps Tb927.7.2960 36
Tryps Tb927.6.900 30
Tryps Tb927.7.3180 73
Tryps Tb927.5.500 40
Tryps Tb927.8.5980 82
Tryps Tb927.5.3340 77
Tryps Tb927.8.1520 51
Tryps Tb927.1.1150 63
Tryps Tb11.01.4270 36
Tryps Tb11.01.3040 70
Tryps Tb09.160.0670 41
Tryps Tb11.01.0410 84
Tryps Tb10.70.5070 32
Tryps Tb11.02.4500 65
Tryps Tb11.01.2810 39
Tryps Tb11.55.0005 48
Tryps Tb10.26.0360 41
Tryps Tb09.211.4570 54
Tryps Tb927.5.840 50
Tryps Tb11.02.0356 48
Tryps Tb09.160.5240 73
Tryps Tb927.4.1810 89
Tryps Tb927.3.4110 56
Tryps Tb11.01.7005 75
Tryps Tb10.6k15.2370 46
Tryps Tb927.3.1150 77
Tryps Tb927.5.1170 39
Tryps Tb09.211.0580 37
Tryps Tb10.6k15.2640 70
Tryps Tb11.01.6830 71
Tryps Tb11.18.0009 58
Tryps Tb10.6k15.2930 66
Tryps Tb927.8.7080 27
Tryps Tb10.70.6730 37
Tryps Tb927.6.1270 71
Tryps Tb10.70.0070 62
Tryps Tb927.7.2720 47
Tryps Tb927.7.1190 41
Tryps Tb927.2.5750 51
Tryps Tb927.5.1000 97
Tryps Tb11.01.8350 46
Tryps Tb11.02.5020 85
Tryps Tb927.2.5290 31
Tryps Tb11.01.6340 71
Tryps Tb11.01.8060 61
Tryps Tb927.4.4070 64
Tryps Tb927.7.3040 54
Tryps Tb10.61.2180 75
Tryps Tb10.389.0080 37
Tryps Tb10.6k15.1040 67
Tryps Tb10.70.5690 44
Tryps Tb927.3.4820 52
Tryps Tb11.01.5800 44
Tryps Tb927.7.6770 72
Tryps Tb09.211.3650 44
Tryps Tb11.02.4660 62
Tryps Tb11.01.2050 47
Tryps Tb927.7.5170 88
Tryps Tb927.8.6190 75
Tryps Tb11.01.5850 41
Tryps Tb10.70.5460 51
Tryps Tb10.70.1760 53
Tryps Tb11.01.5250 56
Tryps Tb927.5.1030 62
Tryps Tb11.02.5270 46
Tryps Tb10.61.2330 42
Tryps Tb11.02.2800 71
Tryps Tb09.211.3340 56
Tryps Tb11.01.1370 84
Tryps Tb10.389.1550 45
Tryps Tb927.4.2680 46
Tryps Tb927.7.1760 39
Tryps Tb927.8.3190 35
Tryps Tb11.02.5620 71
Tryps Tb11.01.1630 38
Tryps Tb927.7.4630 52
Tryps Tb10.61.2890 56
Tryps Tb927.6.2970 67
Tryps Tb927.1.4420 45
Tryps Tb11.47.0007 44
Tryps Tb10.6k15.3420 42
Tryps Tb10.6k15.2460 66
Tryps Tb927.8.6600 43
Tryps Tb10.70.0780 65
Tryps Tb927.8.5710 41
Tryps Tb11.02.2850 58
Tryps Tb11.02.2460 71
Tryps Tb927.8.620 59
Tryps Tb927.5.3330 32
Tryps Tb927.2.3160 59
Tryps Tb927.8.2150 60
Tryps Tb09.211.3930 48
Tryps Tb927.8.3130 69
Tryps Tb10.70.3460 37
Tryps Tb927.2.5060 87
Tryps Tb09.211.2260 49
Tryps Tb927.2.5930 63
Tryps Tb11.02.2280 72
Tryps Tb927.2.2190 55
Tryps Tb10.61.0620 33
Tryps Tb927.7.2620 83
Tryps Tb10.70.3550 37
Tryps Tb927.2.3780 76
Tryps Tb927.6.3710 42
Tryps Tb09.211.2080 56
Tryps Tb11.03.0910 72
Tryps Tb10.389.0860 43
Tryps Tb927.3.4480 33
Tryps Tb11.55.0013 86
Tryps Tb11.47.0011 39
Tryps Tb10.61.1230 36
Tryps Tb09.160.1220 49
Tryps Tb927.6.2210 67
Tryps Tb927.7.2450 42
Tryps Tb10.70.7600 50
Tryps Tb927.8.2520 70
Tryps Tb927.3.4440 49
Tryps Tb927.6.2400 66
Tryps Tb11.0410 44
Tryps Tb927.3.5570 60
Tryps Tb927.6.710 65
Tryps Tb927.7.4270 33
Tryps Tb927.8.6570 35
Tryps Tb927.3.4470 77
Tryps Tb927.7.2410 53
Tryps Tb927.3.2910 45
Tryps Tb09.160.2360 68
Tryps Tb10.05.0050 85
Tryps Tb10.61.2590 43
Tryps Tb10.05.0150 70
Tryps Tb09.244.2830 53
Tryps Tb09.211.3130 62
Tryps Tb11.02.1710 32
Tryps Tb09.211.3760 48
Tryps Tb927.4.2630 74
Tryps Tb927.7.560 34
Tryps Tb09.244.2820 64
Tryps Tb09.211.1380 67
Tryps Tb927.7.5090 45
Tryps Tb927.8.6110 77
Tryps Tb927.4.1120 53
Tryps Tb09.160.3910 40
Tryps Tb11.02.5560 50
Tryps Tb10.406.0520 83
Tryps Tb11.01.6890 59
Tryps Tb09.211.2790 56
Tryps Tb11.01.2960 58
Tryps Tb09.160.2380 72
Tryps Tb10.61.0150 83
Tryps Tb927.5.1230 65
Tryps Tb11.01.1730 52
Tryps Tb11.01.4500 45
Tryps Tb10.389.0160 75
Tryps Tb927.6.1710 39
Tryps Tb927.7.4670 63
Tryps Tb11.01.7080 66
Tryps Tb927.1.710 80
Tryps Tb10.70.1190 87
Tryps Tb09.211.0120 68
Tryps Tb10.406.0630 45
Tryps Tb927.4.1170 58
Tryps Tb927.5.520 71
Tryps Tb927.6.5040 93
Tryps Tb10.389.1770 46
Tryps Tb927.4.3740 57
Tryps Tb927.2.3080 58
Tryps Tb09.160.0360 48
Tryps Tb927.1.1680 51
Tryps Tb11.02.0940 46
Tryps Tb09.160.3470 65
Tryps Tb11.02.1200 46
Tryps Tb927.8.6080 72
Tryps Tb11.03.0920 44
Tryps Tb927.5.1750 31
Tryps Tb927.5.1910 34
Tryps Tb10.70.2690 34
Tryps Tb11.01.3710 55
Tryps Tb927.5.2950 69
Tryps Tb11.01.3370 61
Tryps Tb927.6.1250 84
Tryps Tb927.1.1380 71
Tryps Tb927.7.450 51
Tryps Tb10.26.0950 39
Tryps Tb927.4.470 67
Tryps Tb927.6.4700 81
Tryps Tb09.160.1140 77
Tryps Tb927.6.1570 77
Tryps Tb11.02.4730 64
Tryps Tb11.01.0830 50
Tryps Tb927.3.980 38
Tryps Tb927.5.750 75
Tryps Tb09.211.2330 67
Tryps Tb09.211.0170 70
Tryps Tb927.7.320 82
Tryps Tb10.61.2440 55
Tryps Tb09.211.1620 52
Tryps Tb927.6.3070 40
Tryps Tb927.7.4600 40
Tryps Tb09.160.2050 48
Tryps Tb927.7.1110 64
Tryps Tb927.6.950 72
Tryps Tb11.01.3470 42
Tryps Tb11.01.8780 43
Tryps Tb927.3.3840 59
Tryps Tb927.3.4140 43
Tryps Tb927.8.4130 45
Tryps Tb927.4.2880 53
Tryps Tb927.4.2840 56
Tryps Tb10.26.0400 43
Tryps Tb927.2.1790 53
Tryps Tb927.8.6360 44
Tryps Tb11.01.5880 51
Tryps Tb09.211.3460 46
Tryps Tb11.01.3970 64
Tryps Tb927.7.3960 92
Tryps Tb11.01.4600 86
Tryps Tb927.7.1570 37
Tryps Tb927.7.5410 27
Tryps Tb10.70.3630 43
Tryps Tb11.39.0007 41
Tryps Tb10.6k15.3990 62
Tryps Tb927.4.2520 66
Tryps Tb11.01.7170 65
Tryps Tb927.4.1510 69
Tryps Tb09.244.2780 62
Tryps Tb10.70.0760 30
Tryps Tb10.70.2200 39
Tryps Tb10.61.2430 32
Tryps Tb927.7.6580 25
Tryps Tb11.02.2300 65
Tryps Tb927.7.1170 68
Tryps Tb927.1.2770 46
Tryps Tb10.26.0900 42
Tryps Tb927.8.4800 46
Tryps Tb11.02.4020 66
Tryps Tb09.160.0370 62
Tryps Tb927.4.700 72
Tryps Tb10.389.1160 43
Tryps Tb927.7.4500 48
Tryps Tb927.4.660 68
Tryps Tb11.01.3980 44
Tryps Tb10.70.4390 67
Tryps Tb11.01.5940 69
Tryps Tb927.8.4720 73
Tryps Tb927.8.3220 54
Tryps Tb11.01.0320 68
Tryps Tb11.02.5070 83
Tryps Tb10.70.6570 36
Tryps Tb927.3.3650 44
Tryps Tb11.55.0010 47
Tryps Tb11.02.1720 51
Tryps Tb11.1220 48
Tryps Tb927.7.1010 72
Tryps Tb927.4.950 66
Tryps Tb927.8.5730 79
Tryps Tb10.389.0560 47
Tryps Tb11.02.1180 58
Tryps Tb09.211.2860 63
Tryps Tb927.7.1000 70
Tryps Tb10.6k15.0330 50
Tryps Tb927.6.3920 67
Tryps Tb927.4.2910 35
Tryps Tb927.3.3510 50
Tryps Tb927.4.4500 37
Tryps Tb10.v4.0040 67
Tryps Tb11.01.5000 49
Tryps Tb927.8.5210 35
Tryps Tb11.01.4370 66
Tryps Tb11.01.6130 39
Tryps Tb11.01.4930 30
Tryps Tb11.01.2130 51
Tryps Tb927.8.7020 57
Tryps Tb927.3.3530 41
Tryps Tb927.6.1210 56
Tryps Tb927.1.740 71
Tryps Tb927.2.4760 32
Tryps Tb10.6k15.3140 51
Tryps Tb11.01.2670 70
Tryps Tb11.02.0320 47
Tryps Tb927.7.250 57
Tryps Tb927.5.1510 74
Tryps Tb09.211.1890 37
Tryps Tb927.5.3630 26
Tryps Tb11.02.1190 55
Tryps Tb10.70.1100 78
Tryps Tb10.6k15.1530 38
Tryps Tb11.01.3060 34
Tryps Tb11.01.1990 65
Tryps Tb927.1.3110 62
Tryps Tb927.8.2350 43
Tryps Tb927.1.1060 54
Tryps Tb10.389.1130 64
Tryps Tb927.7.5030 31
Tryps Tb927.4.4090 36
Tryps Tb11.01.5780 64
Tryps Tb11.01.1090 48
Tryps Tb11.55.0002 51
Tryps Tb10.70.4590 46
Tryps Tb927.7.530 50
Tryps Tb11.0520 73
Tryps Tb09.160.2350 45
Tryps Tb10.70.5130 67
Tryps Tb927.2.5140 72
Tryps Tb927.8.6790 49
Tryps Tb11.02.4740 56
Tryps Tb10.389.0320 55
Tryps Tb927.6.3670 45
Tryps Tb927.2.4370 71
Tryps Tb927.4.550 59
Tryps Tb11.01.0440 48
Tryps Tb927.8.1750 70
Tryps Tb927.7.2470 42
Tryps Tb927.8.4380 63
Tryps Tb10.61.3070 76
Tryps Tb09.211.0820 53
Tryps Tb09.160.4480 60
Tryps Tb927.8.5220 59
Tryps Tb10.70.2490 81
Tryps Tb09.211.0480 33
Tryps Tb11.01.4860 64
Tryps Tb11.46.0004 40
Tryps Tb10.6k15.2130 42
Tryps Tb11.01.0760 51
Tryps Tb927.8.6330 51
Tryps Tb10.6k15.3570 41
Tryps Tb11.01.4450 46
Tryps Tb09.160.4120 27
Tryps Tb11.02.1520 59
Tryps Tb11.01.7410 63
Tryps Tb10.389.1430 69
Tryps Tb927.8.2330 45
Tryps Tb927.6.1400 66
Tryps Tb927.5.4520 47
Tryps Tb927.8.680 61
Tryps Tb09.160.2860 93
Tryps Tb927.8.3150 89
Tryps Tb927.3.4810 70
Tryps Tb09.244.2630 84
Tryps Tb10.05.0060 58
Tryps Tb11.01.1640 69
Tryps Tb11.01.4310 33
Tryps Tb11.01.6380 57
Tryps Tb927.8.2000 72
Tryps Tb10.389.1530 72
Tryps Tb10.61.2850 48
Tryps Tb10.70.3480 65
Tryps Tb05.5K5.70 78
Tryps Tb927.8.1960 64
Tryps Tb927.6.3970 34
Tryps Tb927.3.3240 58
Tryps Tb927.2.4650 39
Tryps Tb927.7.570 67
Tryps Tb10.v4.0249 39
Tryps Tb927.4.850 48
Tryps Tb09.211.1600 70
Tryps Tb11.01.0360 80
Tryps Tb11.01.1930 71
Tryps Tb11.01.3550 78
Tryps Tb927.3.3330 60
Tryps Tb927.7.860 29
Tryps Tb927.4.2440 76
Tryps Tb09.160.0580 56
Tryps Tb927.1.1340 32
Tryps Tb927.5.3490 43
Tryps Tb11.02.5050 60
Tryps Tb927.7.510 41
Tryps Tb927.2.1730 43
Tryps Tb927.7.3100 77
Tryps Tb10.61.2580 35
Tryps Tb927.6.1290 67
Tryps Tb11.01.7070 59
Tryps Tb927.2.2260 45
Tryps Tb927.8.3770 80
Tryps Tb09.160.0900 82
Tryps Tb927.3.5000 63
Tryps Tb927.4.2670 49
Tryps Tb09.211.0160 36
Tryps Tb11.02.3120 72
Tryps Tb927.8.2310 60
Tryps Tb10.6k15.0820 67
Tryps Tb11.01.4700 50
Tryps Tb11.01.4510 60
Tryps Tb11.01.0470 49
Tryps Tb927.3.4900 53
Tryps Tb10.70.3760 52
Tryps Tb927.6.1960 58
Tryps Tb927.6.3180 44
Tryps Tb11.02.5650 64
Tryps Tb927.4.4310 37
Tryps Tb927.7.5510 40
Tryps Tb927.6.3280 64
Tryps Tb09.160.1160 42
Tryps Tb10.70.0870 48
Tryps Tb10.61.0860 64
Tryps Tb927.8.3610 39
Tryps Tb927.5.960 66
Tryps Tb927.4.530 37
Tryps Tb10.70.4350 62
Tryps Tb927.6.4660 65
Tryps Tb09.211.3370 54
Tryps Tb11.02.0815 78
Tryps Tb927.4.400 61
Tryps Tb927.7.6440 40
Tryps Tb927.7.3460 63
Tryps Tb927.8.5370 59
Tryps Tb927.3.1190 40
Tryps Tb927.4.3470 30
Tryps Tb11.01.3650 57
Tryps Tb927.4.2540 78
Tryps Tb927.8.3040 43
Tryps Tb10.61.0600 72
Tryps Tb10.61.1280 49
Tryps Tb927.4.2140 60
Tryps Tb09.160.0465 55
Tryps Tb09.211.3410 47
Tryps Tb09.211.2310 50
Tryps Tb927.4.3700 53
Tryps Tb927.5.560 80
Tryps Tb11.01.7110 51
Tryps Tb927.6.4650 41
Tryps Tb10.26.0860 60
Tryps Tb927.1.4450 47
Tryps Tb11.01.4390 49
Tryps Tb10.61.1310 51
Tryps Tb10.v4.0034 36
Tryps Tb927.1.3300 54
Tryps Tb927.8.2730 42
Tryps Tb927.8.1590 39
Tryps Tb10.70.1750 52
Tryps Tb927.7.5640 49
Tryps Tb927.8.6830 44
Tryps Tb11.02.4970 52
Tryps Tb10.70.0310 65
Tryps Tb11.02.3380 49
Tryps Tb09.160.4540 42
Tryps Tb11.02.0840 45
Tryps Tb11.02.1220 90
Tryps Tb927.8.8210 70
Tryps Tb10.70.6210 74
Tryps Tb927.5.3360 88
Tryps Tb10.70.7540 58
Tryps Tb10.70.4360 41
Tryps Tb927.7.1080 65
Tryps Tb927.5.3750 53
Tryps Tb11.02.4520 60
Tryps Tb927.5.2370 48
Tryps Tb927.4.1050 42
Tryps Tb927.5.2120 49
Tryps Tb10.389.1140 88
Tryps Tb10.6k15.2760 58
Tryps Tb927.6.4150 31
Tryps Tb11.02.0380 45
Tryps Tb09.211.0775 94
Tryps Tb10.70.1810 40
Tryps Tb11.01.5970 25
Tryps Tb927.3.3220 53
Tryps Tb927.3.5370 37
Tryps Tb927.8.6820 42
Tryps Tb927.4.2080 51
Tryps Tb927.8.5170 40
Tryps Tb10.70.6000 47
Tryps Tb11.02.5010 50
Tryps Tb10.70.3560 26
Tryps Tb11.01.0650 47
Tryps Tb10.70.0230 44
Tryps Tb10.6k15.3750 33
Tryps Tb927.6.3130 74
Tryps Tb927.8.900 53
Tryps Tb927.3.5320 41
Tryps Tb927.1.3220 50
Tryps Tb10.61.2520 48
Tryps Tb927.1.4710 32
Tryps Tb09.160.4300 70
Tryps Tb927.7.5230 68
Tryps Tb927.8.6200 65
Tryps Tb927.5.2840 45
Tryps Tb927.3.4580 36
Tryps Tb07.11L3.90 44
Tryps Tb927.5.1300 72
Tryps Tb11.01.2210 36
Tryps Tb10.6k15.2310 64
Tryps Tb927.6.3310 46
Tryps Tb927.3.4780 57
Tryps Tb11.02.0830 40
Tryps Tb11.18.0016 48
Tryps Tb927.6.4260 38
Tryps Tb10.70.7960 77
Tryps Tb10.70.2465 90
Tryps Tb927.4.3960 50
Tryps Tb09.244.2710 50
Tryps Tb10.6k15.3560 53
Tryps Tb927.3.700 80
Tryps Tb11.52.0014 65
Tryps Tb10.70.5030 60
Tryps Tb927.3.4570 45
Tryps Tb927.6.1130 29
Tryps Tb11.01.1160 68
Tryps Tb927.7.4290 77
Tryps Tb10.70.7770 47
Tryps Tb11.02.0358 28
Tryps Tb11.02.4940 40
Tryps Tb927.2.4750 37
Tryps Tb927.7.4140 75
Tryps Tb927.8.1850 52
Tryps Tb10.61.0490 90
Tryps Tb10.70.1370 86
Tryps Tb927.8.7090 54
Tryps Tb10.61.1190 41
Tryps Tb927.7.5820 60
Tryps Tb10.70.4570 86
Tryps Tb927.7.6310 61
Tryps Tb07.11L3.100 35
Tryps Tb927.6.1940 41
Tryps Tb927.7.610 65
Tryps Tb11.02.4150 82
Tryps Tb927.4.720 80
Tryps Tb10.70.7580 25
Tryps Tb09.211.1960 60
Tryps Tb927.5.1460 63
Tryps Tb927.7.5930 55
Tryps Tb09.160.2890 55
Tryps Tb10.6k15.3230 72
Tryps Tb11.01.4625 62
Tryps Tb927.6.4420 67
Tryps Tb11.01.5470 71
Tryps Tb927.6.3330 35
Tryps Tb927.6.3160 68
Tryps Tb11.02.4000 97
Tryps Tb10.70.4980 65
Tryps Tb927.7.5050 51
Tryps Tb11.03.0760 38
Tryps Tb927.7.940 44
Tryps Tb10.389.0360 31
Tryps Tb927.6.1650 42
Tryps Tb11.01.3490 85
Tryps Tb11.02.1670 64
Tryps Tb927.3.5200 44
Tryps Tb11.01.4840 44
Tryps Tb11.01.5700 56
Tryps Tb11.01.6715 45
Tryps Tb11.01.0150 45
Tryps Tb927.4.1110 42
Tryps Tb09.211.0300 59
Tryps Tb11.02.4410 46
Tryps Tb927.8.5350 36
Tryps Tb927.8.4530 54
Tryps Tb927.1.4720 52
Tryps Tb10.389.1860 41
Tryps Tb10.6k15.2360 67
Tryps Tb927.7.5160 51
Tryps Tb11.02.4535 83
Tryps Tb927.4.2130 65
Tryps Tb927.4.3100 57
Tryps Tb927.8.2380 56
Tryps Tb11.01.8630 93
Tryps Tb927.3.2690 44
Tryps Tb10.70.5170 43
Tryps Tb10.70.6820 44
Tryps Tb927.6.2380 69
Tryps Tb927.2.4560 44
Tryps Tb927.1.4140 52
Tryps Tb09.160.1260 53
Tryps Tb927.3.3500 39
Tryps Tb10.61.2280 39
Tryps Tb927.6.4590 82
Tryps Tb10.26.0680 63
Tryps Tb927.7.2480 58
Tryps Tb927.7.7170 47
Tryps Tb927.6.2700 83
Tryps Tb927.4.4270 48
Tryps Tb927.7.7300 44
Tryps Tb11.01.3390 79
Tryps Tb11.01.4830 87
Tryps Tb10.70.6180 59
Tryps Tb11.02.1120 74
Tryps Tb11.01.3990 46
Tryps Tb10.61.0430 79
Tryps Tb927.6.3900 55
Tryps Tb927.7.6670 49
Tryps Tb11.01.5220 54
Tryps Tb10.70.4400 71
Tryps Tb927.8.6250 40
Tryps Tb10.70.7050 90
Tryps Tb05.5K5.50 68
Tryps Tb927.7.5840 48
Tryps Tb11.01.4470 63
Tryps Tb10.6k15.2330 86
Tryps Tb11.01.6400 56
Tryps Tb11.01.0840 72
Tryps Tb09.211.4730 39
Tryps Tb927.7.4480 79
Tryps Tb927.8.3900 56
Tryps Tb11.02.5110 78
Tryps Tb927.3.4680 85
Tryps Tb927.8.5060 73
Tryps Tb927.4.1470 65
Tryps Tb927.7.7230 66
Tryps Tb927.3.3040 72
Tryps Tb10.70.3185 56
Tryps Tb10.61.1520 41
Tryps Tb927.7.4980 63
Tryps Tb10.70.2440 52
Tryps Tb11.01.6370 50
Tryps Tb10.26.0850 47
Tryps Tb927.4.3340 48
Tryps Tb927.5.580 81
Tryps Tb927.8.1030 37
Tryps Tb09.160.0700 75
Tryps Tb09.160.0350 53
Tryps Tb927.7.4100 58
Tryps Tb927.2.2140 65
Tryps Tb10.6k15.0080 38
Tryps Tb927.8.5390 48
Tryps Tb927.5.1630 58
Tryps Tb10.70.2400 40
Tryps Tb927.6.4040 77
Tryps Tb09.160.1610 34
Tryps Tb10.6k15.2440 43
Tryps Tb927.3.4850 71
Tryps Tb927.8.5880 80
Tryps Tb927.1.4370 40
Tryps Tb927.3.5240 77
Tryps Tb11.01.0180 45
Tryps Tb927.6.650 40
Tryps Tb11.01.1560 65
Tryps Tb11.02.2540 68
Tryps Tb927.8.2850 60
Tryps Tb10.61.1710 58
Tryps Tb927.8.5750 45
Tryps Tb927.3.3070 39
Tryps Tb927.8.5330 64
Tryps Tb11.01.4820 53
Tryps Tb11.01.0430 74
Tryps Tb927.8.3810 43
Tryps Tb10.70.5630 47
Tryps Tb11.02.3050 41
Tryps Tb11.02.4335 48
Tryps Tb927.7.1550 91
Tryps Tb927.4.510 59
Tryps Tb927.6.3190 32
Tryps Tb927.3.2610 31
Tryps Tb10.70.7220 41
Tryps Tb09.211.1800 64
Tryps Tb927.4.1250 59
Tryps Tb927.6.3200 68
Tryps Tb927.2.6100 44
Tryps Tb09.160.2230 59
Tryps Tb10.389.0250 57
Tryps Tb927.3.4670 50
Tryps Tb927.7.780 48
Tryps Tb11.01.2140 39
Tryps Tb927.8.1150 36
Tryps Tb927.5.1020 50
Tryps Tb11.01.0800 36
Tryps Tb927.7.4370 30
Tryps Tb10.70.0260 62
Tryps Tb10.70.1150 53
Tryps Tb927.7.5870 58
Tryps Tb09.211.3550 66
Tryps Tb11.01.0300 43
Tryps Tb927.8.7270 64
Tryps Tb927.1.690 27
Tryps Tb927.5.3790 34
Tryps Tb927.6.560 58
Tryps Tb10.70.3960 41
Tryps Tb927.8.4180 58
Tryps Tb09.160.4770 45
Tryps Tb927.5.3720 30
Tryps Tb927.7.3230 39
Tryps Tb09.211.3860 38
Tryps Tb927.8.8200 59
Tryps Tb10.70.7690 43
Tryps Tb11.02.1450 45
Tryps Tb09.211.2230 72
Tryps Tb927.6.2220 64
Tryps Tb11.55.0006 71
Tryps Tb927.7.2260 48
Tryps Tb927.3.770 94
Tryps Tb927.6.3630 67
Tryps Tb11.02.1490 43
Tryps Tb10.6k15.3960 41
Tryps Tb09.160.5650 39
Tryps Tb11.01.8775 72
Tryps Tb927.4.3600 74
Tryps Tb10.6k15.2290 52
Tryps Tb927.5.1530 63
Tryps Tb927.7.3150 39
Tryps Tb09.211.4760 73
Tryps Tb927.8.6230 47
Tryps Tb11.01.2900 68
Tryps Tb927.1.3250 34
Tryps Tb927.5.530 47
Tryps Tb11.12.0009 43
Tryps Tb11.01.2370 75
Tryps Tb10.406.0210 49
Tryps Tb927.8.1670 70
Tryps Tb927.7.230 88
Tryps Tb927.7.5780 57
Tryps Tb927.2.2380 35
Tryps Tb10.6k15.1000 80
Tryps Tb927.6.2000 61
Tryps Tb09.211.0330 93
Tryps Tb11.01.4690 31
Tryps Tb927.6.740 59
Tryps Tb10.70.6270 40
Tryps Tb11.01.3540 51
Tryps Tb10.6k15.3210 77
Tryps Tb927.7.1230 41
Tryps Tb11.02.2470 53
Tryps Tb927.8.4040 52
Tryps Tb927.2.1740 43
Tryps Tb10.70.5780 60
Tryps Tb927.2.4410 64
Tryps Tb10.70.2210 83
Tryps Tb10.6k15.3660 48
Tryps Tb10.70.7330 52
Tryps Tb927.7.4190 45
Tryps Tb927.1.1130 51
Tryps Tb10.70.1200 60
Tryps Tb11.02.0410 43
Tryps Tb927.4.1900 64
Tryps Tb927.6.3610 61
Tryps Tb927.3.3870 42
Tryps Tb11.01.7190 72
Tryps Tb927.4.1460 51
Tryps Tb09.211.3990 69
Tryps Tb10.70.2560 45
Tryps Tb10.61.2060 39
Tryps Tb927.5.3410 84
Tryps Tb11.02.3080 48
Tryps Tb11.01.0600 71
Tryps Tb11.01.7720 32
Tryps Tb927.3.3470 57
Tryps Tb11.01.1700 50
Tryps Tb10.6k15.1800 68
Tryps Tb10.70.6770 48
Tryps Tb927.7.1160 79
Tryps Tb927.6.4630 61
Tryps Tb927.4.1000 45
Tryps Tb927.4.3180 38
Tryps Tb10.70.0320 45
Tryps Tb11.03.0300 26
Tryps Tb09.160.0750 25
Tryps Tb927.8.920 71
Tryps Tb927.4.2280 47
Tryps Tb09.211.0410 50
Tryps Tb927.8.5230 77
Tryps Tb11.47.0021 32
Tryps Tb10.61.1920 93
Tryps Tb927.5.830 41
Tryps Tb927.5.4340 41
Tryps Tb927.6.1500 72
Tryps Tb927.5.2670 71
Tryps Tb10.70.2570 67
Tryps Tb09.160.4380 86
Tryps Tb10.61.0960 89
Tryps Tb11.01.8380 38
Tryps Tb10.389.1030 71
Tryps Tb11.01.1710 49
Tryps Tb927.3.640 35
Tryps Tb927.7.2160 30
Tryps Tb927.7.2330 24
Tryps Tb927.5.4490 39
Tryps Tb927.1.3030 82
Tryps Tb10.6k15.2270 58
Tryps Tb11.01.3590 50
Tryps Tb11.55.0025 51
Tryps Tb927.5.3350 76
Tryps Tb927.4.2190 62
Tryps Tb927.8.1420 60
Tryps Tb927.1.1840 28
Tryps Tb11.01.7650 40
Tryps Tb927.1.1880 40
Tryps Tb927.6.4740 66
Tryps Tb927.3.1020 28
Tryps Tb09.211.1130 51
Tryps Tb10.6k15.1930 38
Tryps Tb927.4.5170 50
Tryps Tb927.4.1490 48
Tryps Tb927.3.1240 93
Tryps Tb11.01.7680 67
Tryps Tb927.7.6730 43
Tryps Tb10.406.0200 77
Tryps Tb927.8.790 29
Tryps Tb10.6k15.2630 74
Tryps Tb927.4.3110 63
Tryps Tb927.6.570 72
Tryps Tb927.5.2660 78
Tryps Tb11.01.0520 34
Tryps Tb927.1.3200 62
Tryps Tb11.02.5420 63
Tryps Tb11.02.2630 36
Tryps Tb11.02.2310 59
Tryps Tb10.70.2410 51
Tryps Tb927.5.2330 42
Tryps Tb09.211.1250 85
Tryps Tb927.2.4620 35
Tryps Tb927.6.2550 70
Tryps Tb10.70.3840 59
Tryps Tb11.01.3580 48
Tryps Tb927.4.5230 34
Tryps Tb10.61.1300 53
Tryps Tb09.211.3290 43
Tryps Tb09.160.0690 33
Tryps Tb927.2.1760 39
Tryps Tb10.70.2160 47
Tryps Tb927.7.7080 64
Tryps Tb927.7.890 75
Tryps Tb10.70.6640 59
Tryps Tb927.6.590 84
Tryps Tb927.2.3420 65
Tryps Tb927.3.710 41
Tryps Tb11.02.4485 65
Tryps Tb10.70.4370 69
Tryps Tb927.8.2800 32
Tryps Tb09.211.2420 84
Tryps Tb927.3.4920 74
Tryps Tb09.160.3370 47
Tryps Tb927.2.3000 40
Tryps Tb927.4.2400 36
Tryps Tb11.01.8480 63
Tryps Tb10.70.6740 52
Tryps Tb927.2.2940 46
Tryps Tb927.6.4330 53
Tryps Tb09.160.3380 56
Tryps Tb927.5.1660 63
Tryps Tb927.2.2470 52
Tryps Tb927.7.1240 38
Tryps Tb927.7.7130 64
Tryps Tb10.70.0190 53
Tryps Tb09.211.2370 59
Tryps Tb10.70.5950 60
Tryps Tb927.8.560 62
Tryps Tb927.8.1980 68
Tryps Tb927.7.5380 45
Tryps Tb927.8.4610 79
Tryps Tb10.61.3110 70
Tryps Tb10.61.2490 50
Tryps Tb10.6k15.0320 43
Tryps Tb927.5.4310 62
Tryps Tb927.7.6420 43
Tryps Tb09.160.2070 63
Tryps Tb927.8.5820 48
Tryps Tb11.01.2460 36
Tryps Tb11.47.0035 45
Tryps Tb10.70.7480 59
Tryps Tb927.6.1750 40
Tryps Tb10.100.0220 78
Tryps Tb09.244.2660 52
Tryps Tb10.70.4800 87
Tryps Tb927.4.760 61
Tryps Tb11.01.0820 62
Tryps Tb10.70.5980 36
Tryps Tb927.4.1330 64
Tryps Tb10.05.0090 50
Tryps Tb11.03.0900 51
Tryps Tb927.3.5390 25
Tryps Tb09.160.4700 35
Tryps Tb11.01.1320 65
Tryps Tb11.01.2720 61
Tryps Tb11.02.4770 52
Tryps Tb10.61.3180 52
Tryps Tb09.211.0210 39
Tryps Tb11.01.7920 24
Tryps Tb11.02.4830 54
Tryps Tb927.2.2440 80
Tryps Tb09.160.2150 60
Tryps Tb927.7.4220 63
Tryps Tb10.389.1800 46
Tryps Tb10.70.3970 72
Tryps Tb927.6.3850 49
Tryps Tb09.160.0440 56
Tryps Tb09.211.3920 66
Tryps Tb927.4.2970 48
Tryps Tb10.70.2640 46
Tryps Tb10.6k15.2320 59
Tryps Tb10.6k15.1190 70
Tryps Tb11.47.0034 86
Tryps Tb09.211.1040 44
Tryps Tb927.3.3360 55
Tryps Tb11.02.1750 55
Tryps Tb10.70.4890 40
Tryps Tb927.3.4150 50
Tryps Tb927.8.4830 52
Tryps Tb927.1.1140 51
Tryps Tb927.7.5400 29
Tryps Tb10.6k15.3160 94
Tryps Tb09.211.1550 62
Tryps Tb11.02.1600 31
Tryps Tb10.70.7210 45
Tryps Tb11.01.3890 37
Tryps Tb927.2.5210 71
Tryps Tb927.3.2780 41
Tryps Tb10.406.0110 48
Tryps Tb09.211.4610 85
Tryps Tb927.6.1410 79
Tryps Tb927.6.2760 47
Tryps Tb927.4.2430 58
Tryps Tb10.70.2510 57
Tryps Tb927.6.2050 80
Tryps Tb09.211.2590 87
Tryps Tb927.1.3850 55
Tryps Tb10.70.2970 92
Tryps Tb927.1.1580 66
Tryps Tb927.4.3310 60
Tryps Tb927.1.3410 41
Tryps Tb927.1.1690 61
Tryps Tb11.02.1150 49
Tryps Tb09.211.1220 45
Tryps Tb927.1.2600 63
Tryps Tb927.5.2570 76
Tryps Tb10.70.4110 45
Tryps Tb927.6.4240 46
Tryps Tb11.02.4120 68
Tryps Tb10.70.3680 70
Tryps Tb10.70.7300 36
Tryps Tb10.05.0220 94
Tryps Tb927.6.1680 68
Tryps Tb10.61.0220 72
Tryps Tb927.8.6640 57
Tryps Tb11.02.2890 53
Tryps Tb10.70.7280 31
Tryps Tb927.6.3720 45
Tryps Tb927.8.3050 52
Tryps Tb11.02.1950 44
Tryps Tb927.5.3920 55
Tryps Tb09.160.5300 72
Tryps Tb927.8.5290 43
Tryps Tb10.61.2840 59
Tryps Tb09.160.3500 67
Tryps Tb927.8.2880 40
Tryps Tb927.8.6450 33
Tryps Tb10.70.5100 58
Tryps Tb927.4.1790 97
Tryps Tb927.4.1390 34
Tryps Tb10.70.3820 63
Tryps Tb11.55.0014 79
Tryps Tb927.6.2930 54
Tryps Tb11.02.4340 70
Tryps Tb11.02.5430 33
Tryps Tb927.5.3150 43
Tryps Tb927.3.3000 88
Tryps Tb927.7.4340 69
Tryps Tb927.3.940 81
Tryps Tb927.7.2730 57
Tryps Tb11.01.8520 77
Tryps Tb11.01.4120 52
Tryps Tb927.2.3720 61
Tryps Tb09.211.2160 28
Tryps Tb09.160.3630 70
Tryps Tb10.61.2510 61
Tryps Tb09.244.2540 59
Tryps Tb11.46.0010 53
Tryps Tb927.2.5850 77
Tryps Tb927.1.4160 79
Tryps Tb927.1.1550 51
Tryps Tb11.01.2150 40
Tryps Tb11.01.3280 27
Tryps Tb927.3.3400 66
Tryps Tb10.6k15.2110 55
Tryps Tb11.02.0310 69
Tryps Tb11.01.8230 41
Tryps Tb927.3.1420 31
Tryps Tb11.02.0800 34
Tryps Tb927.4.1270 94
Tryps Tb927.8.7810 46
Tryps Tb927.8.3200 54
Tryps Tb927.3.3690 73
Tryps Tb11.01.8130 52
Tryps Tb927.8.4010 42
Tryps Tb10.70.6325 92
Tryps Tb927.4.2120 48
Tryps Tb11.52.0003 72
Tryps Tb927.7.3980 49
Tryps Tb11.01.1540 46
Tryps Tb11.02.3710 60
Tryps Tb10.20.0180 38
Tryps Tb927.5.820 40
Tryps Tb09.160.4020 55
Tryps Tb927.6.4610 64
Tryps Tb11.01.5180 58
Tryps Tb11.47.0005 33
Tryps Tb10.26.0210 53
Tryps Tb11.01.6350 53
Tryps Tb09.211.4910 31
Tryps Tb10.26.0750 91
Tryps Tb927.7.1020 50
Tryps Tb10.70.0360 52
Tryps Tb927.6.1450 67
Tryps Tb09.211.2570 88
Tryps Tb09.160.1330 49
Tryps Tb11.01.3610 45
Tryps Tb927.5.1570 45
Tryps Tb927.6.2060 82
Tryps Tb927.5.2290 67
Tryps Tb927.4.3670 71
Tryps Tb10.70.2190 81
Tryps Tb11.01.7770 60
Tryps Tb927.5.1330 42
Tryps Tb09.160.5570 38
Tryps Tb927.3.1220 45
Tryps Tb11.01.4190 50
Tryps Tb10.70.6035 73
Tryps Tb927.8.4760 46
Tryps Tb10.70.5360 69
Tryps Tb10.61.1560 83
Tryps Tb927.4.2210 65
Tryps Tb10.70.5510 64
Tryps Tb10.389.0170 32
Tryps Tb927.2.3440 47
Tryps Tb927.3.5500 69
Tryps Tb10.389.1820 35
Tryps Tb11.02.0353 40
Tryps Tb11.01.5390 74
Tryps Tb927.6.2770 50
Tryps Tb927.8.3870 49
Tryps Tb927.2.4000 48
Tryps Tb927.7.680 64
Tryps Tb927.3.3440 55
Tryps Tb10.70.2310 56
Tryps Tb11.02.2790 42
Tryps Tb10.61.0450 39
Tryps Tb927.8.730 64
Tryps Tb10.6k15.0350 45
Tryps Tb927.1.4730 54
Tryps Tb10.6k15.1890 44
Tryps Tb11.02.5570 55
Tryps Tb10.389.0060 61
Tryps Tb09.211.2750 44
Tryps Tb927.8.2700 73
Tryps Tb927.4.2920 35
Tryps Tb09.244.2670 78
Tryps Tb09.160.2450 55
Tryps Tb10.6k15.0410 90
Tryps Tb927.6.4520 79
Tryps Tb11.02.2550 49
Tryps Tb11.01.1650 72
Tryps Tb10.61.2600 52
Tryps Tb927.4.1940 79
Tryps Tb11.01.0230 41
Tryps Tb11.01.8400 66
Tryps Tb927.6.3770 72
Tryps Tb09.160.1980 68
Tryps Tb11.01.8690 43
Tryps Tb09.211.2960 85
Tryps Tb927.1.3290 43
Tryps Tb10.70.6900 27
Tryps Tb11.02.0850 58
Tryps Tb11.01.2110 63
Tryps Tb927.5.2910 41
Tryps Tb11.01.5270 60
Tryps Tb927.1.650 57
Tryps Tb927.1.3050 69
Tryps Tb10.70.0940 47
Tryps Tb11.02.5000 71
Tryps Tb927.7.2740 40
Tryps Tb10.6k15.3060 50
Tryps Tb10.6k15.3180 50
Tryps Tb927.4.4920 29
Tryps Tb10.61.1910 44
Tryps Tb09.160.1250 53
Tryps Tb10.6k15.1180 53
Tryps Tb11.01.6420 46
Tryps Tb927.8.5180 64
Tryps Tb927.8.4210 88
Tryps Tb927.6.4230 35
Tryps Tb10.61.2130 67
Tryps Tb927.1.1330 80
Tryps Tb927.3.4450 31
Tryps Tb10.406.0240 58
Tryps Tb10.61.3100 69
Tryps Tb09.211.3150 44
Tryps Tb10.70.1510 50
Tryps Tb10.61.2220 41
Tryps Tb927.7.6950 37
Tryps Tb10.61.0900 43
Tryps Tb927.5.2700 54
Tryps Tb927.4.3850 63
Tryps Tb10.61.0940 33
Tryps Tb927.7.3080 68
Tryps Tb11.02.4100 83
Tryps Tb927.7.760 50
Tryps Tb09.160.0770 66
Tryps Tb927.3.5460 51
Tryps Tb10.6k15.2430 66
Tryps Tb927.7.5650 62
Tryps Tb10.61.1790 82
Tryps Tb927.7.4150 50
Tryps Tb927.7.1430 58
Tryps Tb927.4.5070 39
Tryps Tb10.61.0260 46
Tryps Tb927.7.6980 63
Tryps Tb10.61.0400 31
Tryps Tb927.3.3800 31
Tryps Tb927.6.750 59
Tryps Tb10.61.2350 46
Tryps Tb10.70.7490 41
Tryps Tb927.3.4190 69
Tryps Tb11.03.0965 46
Tryps Tb927.7.1510 52
Tryps Tb10.26.0920 51
Tryps Tb927.7.4760 51
Tryps Tb927.7.5810 48
Tryps Tb927.8.1000 31
Tryps Tb927.6.3500 59
Tryps Tb10.70.7180 49
Tryps Tb927.1.760 36
Tryps Tb927.7.270 76
Tryps Tb11.01.5040 53
Tryps Tb927.6.3100 63
Tryps Tb927.1.4400 39
Tryps Tb09.211.0730 57
Tryps Tb927.7.3130 34
Tryps Tb10.406.0280 60
Tryps Tb927.7.4130 26
Tryps Tb09.211.0960 79
Tryps Tb10.61.2900 65
Tryps Tb927.7.2130 44
Tryps Tb927.8.3420 52
Tryps Tb09.244.2810 71
Tryps Tb927.3.4120 46
Tryps Tb11.02.3130 67
Tryps Tb927.7.4930 44
Tryps Tb11.01.4440 60
Tryps Tb11.01.8620 60
Tryps Tb09.160.2210 70
Tryps Tb10.70.5640 53
Tryps Tb10.70.4900 56
Tryps Tb11.01.1590 45
Tryps Tb927.5.1780 43
Tryps Tb927.8.2650 75
Tryps Tb927.4.730 55
Tryps Tb10.26.0430 59
Tryps Tb10.70.0920 49
Tryps Tb927.5.3230 43
Tryps Tb11.01.0780 74
Tryps Tb11.01.0590 45
Tryps Tb11.02.5830 26
Tryps Tb10.389.0260 61
Tryps Tb10.6k15.2410 59
Tryps Tb927.4.2350 49
Tryps Tb11.01.4870 75
Tryps Tb927.8.4550 80
Tryps Tb927.8.1770 51
Tryps Tb927.5.2140 64
Tryps Tb09.160.4400 33
Tryps Tb927.6.2490 60
Tryps Tb927.8.3950 46
Tryps Tb09.160.5560 77
Tryps Tb927.4.790 45
Tryps Tb927.1.1960 64
Tryps Tb11.47.0029 53
Tryps Tb11.02.0420 42
Tryps Tb10.6k15.3300 47
Tryps Tb927.8.770 40
Tryps Tb927.3.3340 57
Tryps Tb09.211.4400 79
Tryps Tb927.2.1810 66
Tryps Tb10.389.1790 75
Tryps Tb927.8.2480 51
Tryps Tb11.01.6300 56
Tryps Tb11.01.5080 40
Tryps Tb927.5.3040 83
Tryps Tb11.01.5480 70
Tryps Tb927.2.2370 32
Tryps Tb10.406.0050 90
Tryps Tb927.8.6690 47
Tryps Tb927.5.4350 61
Tryps Tb927.6.2900 47
Tryps Tb927.8.4580 69
Tryps Tb11.01.1720 65
Tryps Tb927.2.5180 78
Tryps Tb11.01.5550 62
Tryps Tb11.01.7180 48
Tryps Tb927.4.4570 46
Tryps Tb09.211.3070 32
Tryps Tb10.389.1730 69
Tryps Tb927.5.3080 54
Tryps Tb927.8.4230 58
Tryps Tb10.70.7650 80
Tryps Tb11.01.2190 45
Tryps Tb11.01.3400 54
Tryps Tb11.01.6820 31
Tryps Tb10.389.1620 36
Tryps Tb09.160.1030 75
Tryps Tb927.8.3020 46
Tryps Tb927.7.2710 68
Tryps Tb927.1.1230 64
Tryps Tb09.160.0400 34
Tryps Tb927.6.2660 32
Tryps Tb09.211.4350 43
Tryps Tb11.01.1550 79
Tryps Tb927.2.4580 61
Tryps Tb927.5.2380 59
Tryps Tb11.01.1380 44
Tryps Tb09.160.2480 40
Tryps Tb927.6.3090 53
Tryps Tb09.160.3530 81
Tryps Tb10.6k15.1310 72
Tryps Tb09.211.1590 66
Tryps Tb927.7.5590 38
Tryps Tb10.70.2380 41
Tryps Tb09.160.1560 50
Tryps Tb11.02.3590 53
Tryps Tb10.100.0050 56
Tryps Tb927.8.4280 83
Tryps Tb09.160.5620 57
Tryps Tb10.70.7420 35
Tryps Tb927.5.2340 61
Tryps Tb927.7.5040 62
Tryps Tb09.211.3910 35
Tryps Tb927.5.2050 58
Tryps Tb10.70.5600 44
Tryps Tb10.100.0070 83
Tryps Tb927.7.630 61
Tryps Tb11.01.3360 53
Tryps Tb927.4.2220 61
Tryps Tb927.4.640 46
Tryps Tb09.160.0390 73
Tryps Tb927.7.1780 62
Tryps Tb927.7.6350 84
Tryps Tb11.47.0022 78
Tryps Tb927.7.4820 62
Tryps Tb10.61.0440 56
Tryps Tb10.6k15.2400 50
Tryps Tb09.211.1900 72
Tryps Tb927.4.2260 90
Tryps Tb10.70.5520 55
Tryps Tb927.2.2500 43
Tryps Tb10.61.1330 61
Tryps Tb10.61.2860 50
Tryps Tb927.8.1730 48
Tryps Tb11.01.4090 44
Tryps Tb927.3.5110 42
Tryps Tb927.1.2100 66
Tryps Tb09.211.4700 86
Tryps Tb11.01.5340 51
Tryps Tb11.01.3660 69
Tryps Tb927.7.5260 69
Tryps Tb927.1.2570 53
Tryps Tb927.7.4890 45
Tryps Tb09.160.1280 71
Tryps Tb09.160.3690 61
Tryps Tb927.6.3950 33
Tryps Tb11.01.1210 56
Tryps Tb11.01.3070 37
Tryps Tb927.8.610 44
Tryps Tb927.7.7410 71
Tryps Tb10.70.3330 41
Tryps Tb10.v4.0033 57
Tryps Tb927.8.6880 56
Tryps Tb927.1.3260 33
Tryps Tb927.6.1980 55
Tryps Tb927.1.4220 49
Tryps Tb10.61.3140 81
Tryps Tb927.8.6620 41
Tryps Tb927.1.2150 49
Tryps Tb927.4.5110 36
Tryps Tb10.6k15.3700 38
Tryps Tb927.4.830 86
Tryps Tb927.1.2740 58
Tryps Tb10.6k15.3400 58
Tryps Tb927.7.4210 75
Tryps Tb927.6.3230 52
Tryps Tb927.5.3470 30
Tryps Tb927.7.4020 55
Tryps Tb927.8.4220 78
Tryps Tb927.5.3220 50
Tryps Tb927.7.7290 50
Tryps Tb927.4.3420 54
Tryps Tb927.4.560 73
Tryps Tb09.160.2650 69
Tryps Tb927.2.5820 35
Tryps Tb11.02.2870 40
Tryps Tb11.01.5960 52
Tryps Tb10.70.4830 44
Tryps Tb927.8.7840 38
Tryps Tb11.18.0007 62
Tryps Tb927.8.7380 67
Tryps Tb927.8.6260 41
Tryps Tb11.01.6800 67
Tryps Tb10.70.5840 59
Tryps Tb927.7.1310 53
Tryps Tb11.01.0290 51
Tryps Tb10.389.0045 30
Tryps Tb927.5.2270 55
Tryps Tb927.4.910 31
Tryps Tb927.2.4510 49
Tryps Tb11.01.1830 65
Tryps Tb09.160.0740 64
Tryps Tb11.02.0440 72
Tryps Tb11.01.1770 64
Tryps Tb09.244.2730 83
Tryps Tb927.6.2250 58
Tryps Tb09.160.5200 23
Tryps Tb10.70.3700 29
Tryps Tb11.01.4790 65
Tryps Tb09.211.2070 39
Tryps Tb11.01.2500 65
Tryps Tb927.1.1210 90
Tryps Tb927.4.3560 72
Tryps Tb927.4.2300 27
Tryps Tb11.02.2610 64
Tryps Tb09.211.1210 88
Tryps Tb10.70.6200 46
Tryps Tb927.8.7290 63
Tryps Tb11.02.5820 73
Tryps Tb10.70.2080 44
Tryps Tb927.7.5730 44
Tryps Tb927.8.6890 58
Tryps Tb927.4.2600 41
Tryps Tb10.100.0200 39
Tryps Tb927.1.1890 37
Tryps Tb10.05.0070 91
Tryps Tb927.5.460b 61
Tryps Tb11.01.7510 74
Tryps Tb11.01.6260 43
Tryps Tb11.18.0017 52
Tryps Tb09.211.1540 61
Tryps Tb10.61.1820 88
Tryps Tb927.1.3010 56
Tryps Tb927.8.4310 30
Tryps Tb09.211.0500 62
Tryps Tb927.3.5350 55
Tryps Tb927.2.2530 35
Tryps Tb927.7.1060 33
Tryps Tb09.211.4010 62
Tryps Tb927.1.640 44
Tryps Tb927.4.4660 79
Tryps Tb09.160.4840 69
Tryps Tb10.26.0040 45
Tryps Tb927.7.7140 44
Tryps Tb927.5.3730 62
Tryps Tb927.6.1770 59
Tryps Tb10.389.1520 46
Tryps Tb10.70.3790 50
Tryps Tb927.4.3070 84
Tryps Tb927.6.1240 61
Tryps Tb927.7.4580 40
Tryps Tb927.5.2100 43
Tryps Tb11.02.4450 40
Tryps Tb10.61.3040 48
Tryps Tb10.70.4100 44
Tryps Tb927.8.4140 35
Tryps Tb11.02.0950 36
Tryps Tb927.4.2230 59
Tryps Tb927.8.1480 36
Tryps Tb11.02.1770 63
Tryps Tb927.8.670 55
Tryps Tb10.70.2520 85
Tryps Tb927.8.6240 71
Tryps Tb11.01.6530 60
Tryps Tb927.8.3480 33
Tryps Tb11.02.0260 48
Tryps Tb11.01.3630 54
Tryps Tb11.01.6960 47
Tryps Tb927.5.1280 69
Tryps Tb927.5.3310 43
Tryps Tb11.01.7060 42
Tryps Tb927.8.3940 43
Tryps Tb927.7.3000 47
Tryps Tb11.02.3560 66
Tryps Tb927.7.5080 59
Tryps Tb11.02.4040 65
Tryps Tb09.211.4800 36
Tryps Tb10.389.1560 52
Tryps Tb927.6.4410 70
Tryps Tb927.3.2620 40
Tryps Tb927.7.1710 68
Tryps Tb927.6.4570 87
Tryps Tb927.5.760 41
Tryps Tb927.5.2740 43
Tryps Tb11.01.3520 31
Tryps Tb927.5.2310 48
Tryps Tb09.211.2020 43
Tryps Tb10.6k15.3280 83
Tryps Tb927.7.1400 43
Tryps Tb927.5.4070 51
Tryps Tb09.211.4210 47
Tryps Tb927.3.3960 61
Tryps Tb927.4.2950 49
Tryps Tb927.7.2790 54
Tryps Tb927.5.3020 61
Tryps Tb927.2.4020 50
Tryps Tb10.70.4930 67
Tryps Tb927.5.4160 33
Tryps Tb927.2.4230 38
Tryps Tb09.211.3680 66
Tryps Tb09.211.3950 52
Tryps Tb10.26.0330 46
Tryps Tb927.5.3510 54
Tryps Tb10.6k15.1650 53
Tryps Tb11.02.1760 48
Tryps Tb927.3.2840 60
Tryps Tb927.5.3420 68
Tryps Tb10.389.0370 53
Tryps Tb10.05.0010 74
Tryps Tb927.3.2650 64
Tryps Tb11.01.7430 55
Tryps Tb927.7.1450 73
Tryps Tb927.3.5250 32
Tryps Tb927.8.3830 61
Tryps Tb927.3.3170 40
Tryps Tb11.01.2590 63
Tryps Tb927.3.810 52
Tryps Tb927.5.1080 69
Tryps Tb927.8.4850 59
Tryps Tb927.3.3560 60
Tryps Tb11.57.0003 66
Tryps Tb927.7.2170 68
Tryps Tb10.6k15.1460 56
Tryps Tb09.211.4360 65
Tryps Tb927.7.4080 56
Tryps Tb927.7.1100 75
Tryps Tb927.7.2440 66
Tryps Tb11.02.5100 75
Tryps Tb10.70.0820 66
Tryps Tb10.61.2270 41
Tryps Tb11.01.7000 69
Tryps Tb11.01.3880 68
Tryps Tb927.3.4610 37
Tryps Tb11.02.3690 44
Tryps Tb10.70.1140 47
Tryps Tb10.70.5550 62
Tryps Tb927.7.2060 52
Tryps Tb10.70.6350 42
Tryps Tb927.6.4560 62
Tryps Tb09.211.2180 35
Tryps Tb11.01.2330 44
Tryps Tb10.70.3270 61
Tryps Tb927.5.3980 86
Tryps Tb927.7.7420 95
Tryps Tb927.3.1390 52
Tryps Tb927.2.4460 44
Tryps Tb10.6k15.1780 57
Tryps Tb09.211.0400 46
Tryps Tb927.3.4350 55
Tryps Tb11.02.0290 76
Tryps Tb927.1.2750 48
Tryps Tb927.3.2880 80
Tryps Tb11.02.0790 78
Tryps Tb927.7.1790 51
Tryps Tb11.01.6700 61
Tryps Tb11.02.2500 62
Tryps Tb11.01.2200 57
Tryps Tb927.1.1120 68
Tryps Tb927.3.3230 62
Tryps Tb927.8.5120 87
Tryps Tb10.70.6920 82
Tryps Tb11.02.4240 34
Tryps Tb927.7.4710 67
Tryps Tb10.6k15.1380 55
Tryps Tb11.47.0004 61
Tryps Tb09.211.4500 52
Tryps Tb11.03.0960 70
Tryps Tb10.6k15.2180 90
Tryps Tb11.01.7220 43
Tryps Tb927.2.5950 34
Tryps Tb10.70.6150 56
Tryps Tb09.160.3090 45
Tryps Tb927.1.1700 47
Tryps Tb11.18.0002 53
Tryps Tb10.6k15.1250 49
Tryps Tb11.01.5900 70
Tryps Tb11.01.2170 90
Tryps Tb10.6k15.2200 64
Tryps Tb10.70.1490 64
Tryps Tb927.3.4600 57
Tryps Tb927.3.3250 45
Tryps Tb927.7.5350 28
Tryps Tb927.5.1250 49
Tryps Tb10.6k15.2830 64
Tryps Tb11.01.3680 40
Tryps Tb927.8.6800 50
Tryps Tb10.389.0890 82
Tryps Tb10.389.1510 43
Tryps Tb11.02.1380 73
Tryps Tb10.70.2980 51
Tryps Tb11.01.0280 54
Tryps Tb927.8.1130 37
Tryps Tb927.8.5070 55
Tryps Tb11.01.2490 41
Tryps Tb11.01.5730 63
Tryps Tb11.50.0007 56
Tryps Tb10.70.4740 87
Tryps Tb927.1.1420 45
Tryps Tb927.6.3870 82
Tryps Tb11.02.5080 52
Tryps Tb10.26.0560 81
Tryps Tb11.01.4530 41
Tryps Tb927.5.3710 35
Tryps Tb927.2.3020 55
Tryps Tb927.8.1160 67
Tryps Tb927.6.2810 57
Tryps Tb927.8.3960 75
Tryps Tb09.211.3040 53
Tryps Tb927.8.6220 56
Tryps Tb927.3.4460 57
Tryps Tb10.6k15.3810 59
Tryps Tb11.02.1730 47
Tryps Tb10.6k15.3670 56
Tryps Tb927.4.1440 55
Tryps Tb11.02.1630 56
Tryps Tb927.8.6910 62
Tryps Tb11.01.2750 68
Tryps Tb09.211.3110 50
Tryps Tb927.5.2500 39
Tryps Tb10.70.6320 53
Tryps Tb11.01.4880 60
Tryps Tb927.5.740 47
Tryps Tb927.7.4420 82
Tryps Tb09.211.0450 43
Tryps Tb10.6k15.1220 76
Tryps Tb927.6.3470 30
Tryps Tb11.01.5060 37
Tryps Tb927.8.4000 56
Tryps Tb927.2.4090 51
Tryps Tb927.7.5540 83
Tryps Tb927.8.4170 59
Tryps Tb927.8.2690 60
Tryps Tb09.211.1360 46
Tryps Tb927.8.3600 42
Tryps Tb927.6.3690 57
Tryps Tb927.4.2320 54
Tryps Tb10.61.1380 76
Tryps Tb927.5.1940 53
Tryps Tb10.6k15.0770 45
Tryps Tb11.01.5560 73
Tryps Tb09.211.1640 42
Tryps Tb10.6k15.2740 56
Tryps Tb10.26.0230 68
Tryps Tb927.2.2430 73
Tryps Tb927.8.3170 62
Tryps Tb927.8.780 35
Tryps Tb11.01.0670 44
Tryps Tb927.1.670 50
Tryps Tb927.6.1220 32
Tryps Tb927.7.2680 51
Tryps Tb927.6.1180 46
Tryps Tb927.7.6660 68
Tryps Tb11.01.4520 71
Tryps Tb927.3.1430 62
Tryps Tb927.7.1440 42
Tryps Tb927.6.3430 48
Tryps Tb10.61.1030 64
Tryps Tb11.01.4025 74
Tryps Tb927.4.3000 47
Tryps Tb10.100.0060 89
Tryps Tb11.02.0810 55
Tryps Tb11.47.0026 34
Tryps Tb11.01.0400 53
Tryps Tb11.01.1690 85
Tryps Tb11.02.5310 42
Tryps Tb11.02.4280 48
Tryps Tb927.6.1730 46
Tryps Tb10.389.0240 47
Tryps Tb10.70.3050 39
Tryps Tb10.26.1000 43
Tryps Tb10.406.0320 34
Tryps Tb927.1.1390 75
Tryps Tb927.4.1070 90
Tryps Tb11.01.7210 43
Tryps Tb927.2.5250 66
Tryps Tb11.01.0700 68
Tryps Tb927.1.4480 52
Tryps Tb11.0880 89
Tryps Tb10.6k15.3930 30
Tryps Tb09.244.2770 46
Tryps Tb11.01.2650 90
Tryps Tb11.02.0355 71
Tryps Tb927.7.7330 78
Tryps Tb09.160.3850 80
Tryps Tb10.70.1450 81
Tryps Tb927.6.2540 63
Tryps Tb927.2.1720 58
Tryps Tb927.6.600 79
Tryps Tb927.3.5400 68
Tryps Tb927.6.4370 57
Tryps Tb10.61.0810 59
Tryps Tb927.2.4980 70
Tryps Tb10.61.2990 66
Tryps Tb10.100.0180 52
Tryps Tb11.02.3550 34
Tryps Tb927.1.1240 72
Tryps Tb927.5.3570 43
Tryps Tb927.6.2120 31
Tryps Tb09.211.3880 44
Tryps Tb11.01.2250 69
Tryps Tb927.5.1180 35
Tryps Tb927.8.1330 89
Tryps Tb11.02.5240 60
Tryps Tb927.7.6960 54
Tryps Tb10.70.1130 41
Tryps Tb11.01.6120 79
Tryps Tb10.6k15.1670 34
Tryps Tb09.160.5490 34
Tryps Tb927.7.6990 77
Tryps Tb927.3.1410 76
Tryps Tb927.8.6420 61
Tryps Tb927.7.6230 82
Tryps Tb927.3.740 57
Tryps Tb10.70.7270 61
Tryps Tb927.6.3590 39
Tryps Tb09.211.3730 61
Tryps Tb09.211.0220 73
Tryps Tb927.3.4550 63
Tryps Tb927.6.4760 60
Tryps Tb927.7.930 67
Tryps Tb927.8.5040 75
Tryps Tb927.2.5480 54
Tryps Tb11.01.8390 37
Tryps Tb09.211.1950 50
Tryps Tb927.7.1300 49
Tryps Tb10.70.2280 57
Tryps Tb11.01.1670 65
Tryps Tb10.70.3950 58
Tryps Tb927.2.3730 33
Tryps Tb09.211.0810 80
Tryps Tb927.6.4250 45
Tryps Tb10.389.1490 46
Tryps Tb927.6.1870 55
Tryps Tb11.01.8580 33
Tryps Tb11.01.5860 90
Tryps Tb11.01.5930 55
Tryps Tb11.01.3930 68
Tryps Tb927.4.1360 58
Tryps Tb10.70.5410 60
Tryps Tb10.6k15.3360 47
Tryps Tb10.70.3200 50
Tryps Tb927.1.2990 75
Tryps Tb10.70.5830 56
Tryps Tb11.01.2280 65
Tryps Tb927.6.2840 59
Tryps Tb09.160.4870 37
Tryps Tb09.211.0190 75
Tryps Tb09.211.3430 43
Tryps Tb11.01.5365 63
Tryps Tb11.02.4470 47
Tryps Tb927.7.4430 50
Tryps Tb927.6.610 59
Tryps Tb09.211.2400 39
Tryps Tb11.02.5290 76
Tryps Tb927.7.2380 42
Tryps Tb10.70.4850 83
Tryps Tb09.160.5030 26
Tryps Tb927.4.2410 59
Tryps Tb927.8.5240 43
Tryps Tb10.61.1530 77
Tryps Tb11.01.7800 88
Tryps Tb11.01.2230 64
Tryps Tb10.70.5540 43
Tryps Tb11.01.1410 32
Tryps Tb927.2.2400 45
Tryps Tb10.100.0190 63
Tryps Tb11.02.3570 71
Tryps Tb10.26.0800 43
Tryps Tb09.211.4190 64
Tryps Tb927.4.1380 55
Tryps Tb11.02.1690 57
Tryps Tb11.01.2940 52
Tryps Tb927.8.1870 41
Tryps Tb927.8.3740 63
Tryps Tb09.211.3120 37
Tryps Tb10.70.1650 40
Tryps Tb10.389.0110 75
Tryps Tb10.26.0220 60
Tryps Tb11.01.5990 43
Tryps Tb927.7.7010 59
Tryps Tb927.8.1560 50
Tryps Tb927.2.2990 57
Tryps Tb10.70.7570 52
Tryps Tb927.3.690 59
Tryps Tb11.01.4760 54
Tryps Tb11.02.1330 50
Tryps Tb927.8.1700 25
Tryps Tb11.01.4640 61
Tryps Tb927.8.1430 89
Tryps Tb10.61.1590 77
Tryps Tb927.1.3120 42
Tryps Tb09.211.4940 71
Tryps Tb10.389.1840 52
Tryps Tb927.8.5720 57
Tryps Tb927.3.4510 28
Tryps Tb10.6k15.1330 52
Tryps Tb927.7.2580 33
Tryps Tb927.2.6070 48
Tryps Tb11.02.1320 47
Tryps Tb927.6.1510 72
Tryps Tb927.1.2580 55
Tryps Tb09.160.2540 56
Tryps Tb927.5.2080 72
Tryps Tb11.01.1900 72
Tryps Tb10.26.0310 42
Tryps Tb11.01.0950 66
Tryps Tb927.2.4540 62
Tryps Tb10.70.5590 54
Tryps Tb11.01.2695 52
Tryps Tb927.5.2880 63
Tryps Tb11.55.0021 47
Tryps Tb10.6k15.3650 74
Tryps Tb927.7.6740 44
Tryps Tb11.01.4890 74
Tryps Tb11.01.1450 40
Tryps Tb11.01.7370 42
Tryps Tb927.7.1500 77
Tryps Tb10.61.0230 54
Tryps Tb09.160.3710 78
Tryps Tb927.7.4940 82
Tryps Tb927.6.2830 57
Tryps Tb09.211.1610 60
Tryps Tb11.01.1940 36
Tryps Tb11.01.7230 51
Tryps Tb11.46.0009 66
Tryps Tb10.61.2610 64
Tryps Tb10.70.1910 35
Tryps Tb11.12.0013 47
Tryps Tb11.01.2070 65
Tryps Tb09.211.1195 49
Tryps Tb10.6k15.0360 62
Tryps Tb927.4.3390 82
Tryps Tb11.02.0360 67
Tryps Tb10.70.6550 37
Tryps Tb927.3.1110 70
Tryps Tb927.7.3990 66
Tryps Tb927.7.3420 91
Tryps Tb11.02.1470 49
Tryps Tb11.01.4702 83
Tryps Tb09.211.3330 85
Tryps Tb11.02.1500 35
Tryps Tb09.211.1070 39
Tryps Tb927.6.4270 85
Tryps Tb10.70.5020 74
Tryps Tb927.2.4840 56
Tryps Tb927.2.4110 80
Tryps Tb927.7.6890 67
Tryps Tb927.3.3180 42
Tryps Tb927.3.2970 66
Tryps Tb11.01.2220 60
Tryps Tb11.02.0430 77
Tryps Tb927.7.640 59
Tryps Tb927.6.3360 48
Tryps Tb927.4.460 62
Tryps Tb927.5.4410 64
Tryps Tb927.8.1890 96
Tryps Tb927.3.4710 36
Tryps Tb09.160.1070 54
Tryps Tb927.8.5050 58
Tryps Tb10.6k15.3110 40
Tryps Tb10.6k15.2660 59
Tryps Tb927.4.2980 31
Tryps Tb11.47.0013 29
Tryps Tb10.70.7230 59
Tryps Tb927.4.930 93
Tryps Tb09.160.1740 47
Tryps Tb927.7.5880 52
Tryps Tb10.70.6410 33
Tryps Tb927.8.2340 92
Tryps Tb10.70.7970 63
Tryps Tb927.4.2370 48
Tryps Tb927.5.710 38
Tryps Tb11.02.5230 50
Tryps Tb927.4.820 46
Tryps Tb927.3.5120 48
Tryps Tb11.01.2990 62
Tryps Tb10.6k15.1520 70
Tryps Tb927.6.3010 42
Tryps Tb927.3.990 28
Tryps Tb927.7.4490 43
Tryps Tb927.7.2040 42
Tryps Tb09.244.2700 78
Tryps Tb927.8.6130 60
Tryps Tb927.8.570 62
Tryps Tb09.160.0760 71
Tryps Tb10.70.2460 34
Tryps Tb927.6.4160 58
Tryps Tb927.3.630 45
Tryps Tb10.6k15.3220 86
Tryps Tb927.2.2540 56
Tryps Tb09.211.4520 42
Tryps Tb10.70.0300 54
Tryps Tb09.211.1850 67
Tryps Tb10.05.0170 71
Tryps Tb927.7.3210 66
Tryps Tb09.244.2570 71
Tryps Tb10.6k15.3720 65
Tryps Tb09.160.2280 67
Tryps Tb927.8.6300 50
Tryps Tb11.02.1890 34
Tryps Tb09.211.3000 72
Tryps Tb09.244.2850 56
Tryps Tb927.8.7280 64
Tryps Tb09.160.5260 88
Tryps Tb10.6k15.3050 44
Tryps Tb10.61.1170 30
Tryps Tb927.5.2420 52
Tryps Tb927.3.3030 53
Tryps Tb11.01.6090 72
Tryps Tb10.61.0680 35
Tryps Tb927.8.3240 75
Tryps Tb09.211.3510 80
Tryps Tb927.4.2490 45
Tryps Tb10.6k15.1640 33
Tryps Tb11.01.3860 91
Tryps Tb927.8.5400 51
Tryps Tb09.211.1510 60
Tryps Tb11.01.6060 63
Tryps Tb927.6.3520 66
Tryps Tb927.3.4340 84
Tryps Tb10.70.7950 49
Tryps Tb927.8.5020 53
Tryps Tb10.26.0840 58
Tryps Tb927.4.3300 71
Tryps Tb927.6.3620 37
Tryps Tb927.5.1790 58
Tryps Tb09.160.0790 53
Tryps Tb927.4.5160 46
Tryps Tb927.6.1540 58
Tryps Tb927.8.4620 68
Tryps Tb927.4.2730 48
Tryps Tb10.61.0890 29
Tryps Tb11.01.6580 53
Tryps Tb11.03.0780 55
Tryps Tb09.211.3080 47
Tryps Tb10.61.2400 55
Tryps Tb927.1.1170 70
Tryps Tb927.1.4520 39
Tryps Tb927.2.6090 96
Tryps Tb11.01.8330 64
Tryps Tb927.1.2210 39
Tryps Tb11.01.5910 81
Tryps Tb927.1.780 63
Tryps Tb11.02.3610 66
Tryps Tb927.5.2710 32
Tryps Tb927.8.6280 60
Tryps Tb927.7.6380 48
Tryps Tb927.5.1240 46
Tryps Tb10.61.0160 77
Tryps Tb11.02.1620 50
Tryps Tb927.6.3730 61
Tryps Tb927.7.5120 53
Tryps Tb10.6k15.1900 60
Tryps Tb927.8.1580 49
Tryps Tb927.6.1740 39
Tryps Tb927.6.580 41
Tryps Tb927.7.4900 85
Tryps Tb927.6.730 52
Tryps Tb927.4.430 78
Tryps Tb927.6.1950 58
Tryps Tb09.211.2300 73
Tryps Tb11.01.8715 57
Tryps Tb927.8.1570 55
Tryps Tb927.3.2630 46
Tryps Tb11.01.8290 66
Tryps Tb11.01.6500 73
Tryps Tb927.7.6250 62
Tryps Tb10.389.0880 76
Tryps Tb10.26.0540 49
Tryps Tb10.26.0910 36
Tryps Tb10.70.3280 65
Tryps Tb927.4.3160 43
Tryps Tb11.01.7095 38
Tryps Tb927.3.660 28
Tryps Tb09.160.0930 36
Tryps Tb09.211.2110 57
Tryps Tb927.4.5080 62
Tryps Tb927.6.4430 69
Tryps Tb09.160.2160 86
Tryps Tb927.7.3390 50
Tryps Tb09.160.0990 36
Tryps Tb927.5.2900 58
Tryps Tb10.70.5385 53
Tryps Tb10.389.1910 92
Tryps Tb09.211.1370 58
Tryps Tb10.406.0270 48
Tryps Tb10.70.6690 37
Tryps Tb10.05.0210 75
Tryps Tb927.4.1080 91
Tryps Tb927.7.5150 47
Tryps Tb11.55.0003 54
Tryps Tb09.211.3170 71
Tryps Tb10.61.0110 72
Tryps Tb09.211.0520 31
Tryps Tb09.211.4380 68
Tryps Tb927.7.5010 65
Tryps Tb10.70.3040 29
Tryps Tb09.211.1680 63
Tryps Tb927.4.2710 42
Tryps Tb10.70.2420 55
Tryps Tb927.5.1810 53
Tryps Tb11.02.4570 56
Tryps Tb927.7.3440 52
Tryps Tb927.8.2780 69
Tryps Tb10.6k15.1690 42
Tryps Tb927.8.7530 67
Tryps Tb927.4.1030 59
Tryps Tb927.7.4380 41
Tryps Tb927.1.1200 88
Tryps Tb09.211.2090 53
Tryps Tb927.3.3660 67
Tryps Tb11.01.4210 34
Tryps Tb10.70.7670 43
Tryps Tb10.61.0330 66
Tryps Tb10.v4.0038 59
Tryps Tb927.4.4280 54
Tryps Tb10.70.7530 59
Tryps Tb927.8.1020 53
Tryps Tb927.8.2670 85
Tryps Tb10.6k15.3980 41
Tryps Tb927.8.5260 100
Tryps Tb11.02.5150 71
Tryps Tb927.7.4440 64
Tryps Tb927.6.1070 39
Tryps Tb09.v4.0060 29
Tryps Tb927.1.790 40
Tryps Tb927.6.3410 26
Tryps Tb927.8.850 36
Tryps Tb927.6.2500 60
Tryps Tb927.4.5310 80
Tryps Tb927.7.5550 45
Tryps Tb927.5.970 61
Tryps Tb11.0400 77
Tryps Tb927.6.1930 47
Tryps Tb11.01.1910 72
Tryps Tb927.6.3120 46
Tryps Tb927.5.1270 64
Tryps Tb927.3.4700 54
Tryps Tb927.8.2030 66
Tryps Tb11.02.4300 43
Tryps Tb927.7.5100 61
Tryps Tb11.01.5100 59
Tryps Tb927.6.3250 58
Tryps Tb10.70.7190 52
Tryps Tb11.02.5210 47
Tryps Tb927.8.4590 35
Tryps Tb927.1.1470 50
Tryps Tb09.211.1670 36
Tryps Tb11.01.0880 65
Tryps Tb11.02.1260 62
Tryps Tb09.160.5530 67
Tryps Tb927.2.4420 45
Tryps Tb10.389.1440 82
Tryps Tb11.01.2380 49
Tryps Tb11.01.8370 42
Tryps Tb927.7.5740 54
Tryps Tb11.02.2560 70
Tryps Tb10.70.1860 44
Tryps Tb927.5.3770 35
Tryps Tb09.v1.0130 57
Tryps Tb927.7.4800 79
Tryps Tb11.02.5060 59
Tryps Tb927.4.3090 49
Tryps Tb10.329.0030 56
Tryps Tb927.3.5010 69
Tryps Tb927.4.420 64
Tryps Tb927.5.3900 66
Tryps Tb927.3.3860 46
Tryps Tb11.01.3910 77
Tryps Tb10.406.0550 44
Tryps Tb927.7.3300 59
Tryps Tb927.7.4280 39
Tryps Tb10.61.0670 35
Tryps Tb11.02.4090 57
Tryps Tb927.7.3050 61
Tryps Tb927.1.750 37
Tryps Tb927.7.4590 66
Tryps Tb927.8.6920 41
Tryps Tb11.01.1840 87
Tryps Tb927.8.5870 45
Tryps Tb927.7.5110 84
Tryps Tb10.6k15.1940 46
Tryps Tb11.01.5540 63
Tryps Tb927.8.3910 49
Tryps Tb927.4.4690 70
Tryps Tb927.8.3800 48
Tryps Tb11.52.0013 68
Tryps Tb11.02.0270 55
Tryps Tb927.7.580 57
Tryps Tb09.244.2800 79
Tryps Tb09.160.0430 32
Tryps Tb927.1.1370 69
Tryps Tb10.26.0260 42
Tryps Tb09.211.0350 67
Tryps Tb927.7.2690 66
Tryps Tb927.8.1780 40
Tryps Tb927.8.7000 49
Tryps Tb10.61.2720 57
Tryps Tb09.211.1480 37
Tryps Tb09.160.0460 67
Tryps Tb09.211.3440 37
Tryps Tb09.211.1190 66
Tryps Tb927.5.3840 61
Tryps Tb10.61.0080 44
Tryps Tb927.8.1040 52
Tryps Tb11.01.8600 39
Tryps Tb927.3.3370 57
Tryps Tb927.8.2980 49
Tryps Tb927.8.1010 53
Tryps Tb11.02.4900 38
Tryps Tb927.8.6740 43
Tryps Tb10.70.4250 76
Tryps Tb927.8.5690 86
Tryps Tb927.8.840 41
Tryps Tb10.70.3880 38
Tryps Tb927.4.1530 56
Tryps Tb927.3.1200 31
Tryps Tb11.02.3595 82
Tryps Tb927.2.4400 72
Tryps Tb927.1.4010 59
Tryps Tb09.211.2190 69
Tryps Tb11.01.7330 59
Tryps Tb927.8.1250 46
Tryps Tb11.01.3380 55
Tryps Tb10.70.0170 59
Tryps Tb10.6k15.3950 32
Tryps Tb927.1.1400 59
Tryps Tb927.2.3960 51
Tryps Tb11.01.1950 48
Tryps Tb927.3.3630 67
Tryps Tb10.6k15.1290 74
Tryps Tb927.8.4390 51
Tryps Tb927.5.3640 70
Tryps Tb927.5.510 57
Tryps Tb927.3.4880 54
Tryps Tb05.5K5.150 94
Tryps Tb927.8.3430 45
Tryps Tb927.7.200 37
Tryps Tb927.8.6990 43
Tryps Tb927.6.2940 68
Tryps Tb927.7.5530 41
Tryps Tb10.26.0830 71
Tryps Tb10.70.1470 51
Tryps Tb10.61.0910 45
Tryps Tb927.5.4460 67
Tryps Tb11.57.0002 80
Tryps Tb10.6k15.2260 51
Tryps Tb927.2.1800 76
Tryps Tb927.4.4140 35
Tryps Tb11.01.1130 67
Tryps Tb927.2.2340 45
Tryps Tb927.8.1350 42
Tryps Tb10.389.1830 38
Tryps Tb10.70.5870 53
Tryps Tb927.4.3710 52
Tryps Tb927.7.900 48
Tryps Tb927.3.2990 61
Tryps Tb927.3.5220 35
Tryps Tb11.52.0015 35
Tryps Tb11.01.3030 38
Tryps Tb927.8.7070 33
Tryps Tb927.5.1890 48
Tryps Tb09.160.2090 45
Tryps Tb927.1.2330 98
Tryps Tb10.70.2550 65
Tryps Tb11.01.3640 52
Tryps Tb927.5.1540 47
Tryps Tb10.6k15.1720 43
Tryps Tb10.61.0420 58
Tryps Tb11.02.1210 77
Tryps Tb927.5.3930 54
Tryps Tb927.5.2090 56
Tryps Tb927.8.3160 52
Tryps Tb927.7.820 58
Tryps Tb927.3.4240 38
Tryps Tb927.7.6620 57
Tryps Tb11.01.1270 58
Tryps Tb09.211.2610 41
Tryps Tb927.6.3990 47
Tryps Tb11.01.8510 87
Tryps Tb927.8.830 41
Tryps Tb927.8.2590 49
Tryps Tb11.01.2770 46
Tryps Tb927.1.4470 29
Tryps Tb10.61.2630 72
Tryps Tb927.4.5380 57
Tryps Tb10.6k15.3800 56
Tryps Tb10.70.1430 55
Tryps Tb09.160.0380 64
Tryps Tb927.7.210 67
Tryps Tb09.211.3970 64
Tryps Tb11.02.2390 65
Tryps Tb11.02.2690 49
Tryps Tb10.70.6600 90
Tryps Tb927.8.5860 89
Tryps Tb927.5.2060 44
Tryps Tb09.211.3840 49
Tryps Tb10.6k15.3150 54
Tryps Tb927.8.5530 50
Tryps Tb10.6k15.1910 59
Tryps Tb11.01.5150 46
Tryps Tb09.211.0440 59
Tryps Tb11.01.2550 49
Tryps Tb927.6.3530 70
Tryps Tb09.211.1330 57
Tryps Tb927.7.480 42
Tryps Tb10.61.1020 46
Tryps Tb11.01.1100 56
Tryps Tb927.6.3450 54
Tryps Tb11.01.6360 76
Tryps Tb11.01.6840 58
Tryps Tb10.6k15.1400 73
Tryps Tb927.7.1210 57
Tryps Tb10.70.0890 57
Tryps Tb927.5.3670 43
Tryps Tb10.70.5010 36
Tryps Tb05.5K5.120 53
Tryps Tb10.6k15.1440 40
Tryps Tb927.6.4320 50
Tryps Tb11.02.4880 43
Tryps Tb09.211.3610 65
Tryps Tb927.7.5130 57
Tryps Tb11.02.1440 84
Tryps Tb927.8.1530 49
Tryps Tb927.4.4590 42
Tryps Tb09.211.0600 63
Tryps Tb927.7.4880 47
Tryps Tb10.v4.0035 63
Tryps Tb11.18.0018 50
Tryps Tb11.52.0004 83
Tryps Tb927.6.4070 58
Tryps Tb11.01.1400 80
Tryps Tb10.406.0170 32
Tryps Tb10.61.0360 36
Tryps Tb927.1.1730 49
Tryps Tb09.160.2420 47
Tryps Tb10.26.0930 39
Tryps Tb927.8.6000 69
Tryps Tb927.3.2900 73
Tryps Tb927.1.1100 42
Tryps Tb11.02.4270 40
Tryps Tb927.8.4320 28
Tryps Tb09.160.2260 67
Tryps Tb927.5.2150 50
Tryps Tb11.02.0300 34
Tryps Tb11.01.8040 62
Tryps Tb11.01.4720 42
Tryps Tb11.01.5400 57
Tryps Tb11.02.1080 49
Tryps Tb09.160.5280 68
Tryps Tb09.160.4670 31
Tryps Tb10.6k15.2050 76
Tryps Tb927.5.3910 33
Tryps Tb10.26.0880 51
Tryps Tb11.01.1500 88
Tryps Tb09.160.3320 50
Tryps Tb11.02.5510 53
Tryps Tb927.1.1630 59
Tryps Tb10.70.1660 67
Tryps Tb927.5.2680 36
Tryps Tb927.4.900 42
Tryps Tb11.01.4150 35
Tryps Tb09.211.2850 75
Tryps Tb927.7.660 60
Tryps Tb10.406.0540 78
Tryps Tb10.26.1030 66
Tryps Tb927.7.4550 65
Tryps Tb927.8.1550 55
Tryps Tb927.7.3380 81
Tryps Tb11.01.1350 91
Tryps Tb927.8.7210 62
Tryps Tb927.7.7060 54
Tryps Tb927.7.2660 49
Tryps Tb09.211.0050 82
Tryps Tb09.211.3750 53
Tryps Tb927.2.2120 51
Tryps Tb927.3.5040 35
Tryps Tb11.02.2730 37
Tryps Tb927.6.2720 69
Tryps Tb10.70.5470 45
Tryps Tb11.02.4550 50
Tryps Tb11.01.5770 43
Tryps Tb09.160.2010 53
Tryps Tb927.6.2140 69
Tryps Tb927.2.3390 39
Tryps Tb927.7.2290 41
Tryps Tb11.01.5660 59
Tryps Tb927.8.2510 38
Tryps Tb11.01.0910 84
Tryps Tb10.70.5450 37
Tryps Tb09.160.1110 32
Tryps Tb927.5.2720 79
Tryps Tb11.01.1460 61
Tryps Tb927.5.1760 48
Tryps Tb09.211.1690 77
Tryps Tb927.5.1010 36
Tryps Tb927.4.4990 80
Tryps Tb927.5.1090 79
Tryps Tb927.8.2550 76
Tryps Tb927.6.830 46
Tryps Tb10.61.3170 31
Tryps Tb10.70.6220 88
Tryps Tb09.160.0950 44
Tryps Tb10.61.3115 75
Tryps Tb927.1.1080 49
Tryps Tb11.0530 76
Tryps Tb10.26.0340 38
Tryps Tb927.1.1160 64
Tryps Tb927.5.1550 62
Tryps Tb09.160.1680 57
Tryps Tb927.7.6220 67
Tryps Tb10.70.5160 45
Tryps Tb927.3.750 75
Tryps Tb09.211.4670 79
Tryps Tb927.3.5430 50
Tryps Tb11.02.2860 42
Tryps Tb927.7.5390 32
Tryps Tb10.61.3060 68
Tryps Tb10.389.1020 63
Tryps Tb927.5.1860 25
Tryps Tb927.3.2930 56
Tryps Tb927.3.1130 56
Tryps Tb09.160.4240 60
Tryps Tb10.61.3155 80
Tryps Tb10.61.2210 44
Tryps Tb927.5.2690 62
Tryps Tb927.5.4150 53
Tryps Tb927.4.5040 67
Tryps Tb10.6k15.3610 66
Tryps Tb10.6k15.1100 51
Tryps Tb09.211.3720 77
Tryps Tb927.7.4770 76
Tryps Tb927.7.3970 34
Tryps Tb10.61.0540 40
Tryps Tb927.8.2600 77
Tryps Tb927.5.2510 43
Tryps Tb927.6.3030 46
Tryps Tb927.7.3370 75
Tryps Tb927.8.3730 40
Tryps Tb927.8.5840 55
Tryps Tb10.70.7360 49
Tryps Tb10.70.5200 70
Tryps Tb927.4.3730 47
Tryps Tb927.2.4050 53
Tryps Tb11.01.5020 39
Tryps Tb11.01.6180 46
Tryps Tb927.5.300 69
Tryps Tb927.5.2560 66
Tryps Tb927.7.1030 77
Tryps Tb927.8.1860 69
Tryps Tb10.61.0250 80
Tryps Tb927.8.6440 85
Tryps Tb927.6.1190 79
Tryps Tb11.01.5260 57
Tryps Tb11.01.4330 56
Tryps Tb11.01.2100 52
Tryps Tb11.01.2910 42
Tryps Tb11.02.3530 84
Tryps Tb09.211.0560 78
Tryps Tb927.7.6910 61
Tryps Tb10.70.5710 47
Tryps Tb11.02.0351 45
Tryps Tb10.70.6330 59
Tryps Tb11.01.4280 48
Tryps Tb10.70.3290 91
Tryps Tb927.3.5610 88
Tryps Tb927.1.530 39
Tryps Tb10.61.3200 61
Tryps Tb927.1.1990 60
Tryps Tb11.02.0090 42
Tryps Tb09.211.0380 61
Tryps Tb09.160.0730 37
Tryps Tb927.8.7580 33
Tryps Tb11.02.2700 85
Tryps Tb927.8.7010 60
Tryps Tb927.8.8000 55
Tryps Tb10.6k15.2570 66
Tryps Tb10.26.0245 44
Tryps Tb10.329.0040 76
Tryps Tb927.6.1890 69
Tryps Tb10.70.5400 31
Tryps Tb11.47.0014 49
Tryps Tb10.70.5880 43
Tryps Tb927.6.2080 81
Tryps Tb927.7.750 31
Tryps Tb11.01.2540 51
Tryps Tb927.8.2560 73
Tryps Tb927.1.4500 39
Tryps Tb11.01.8770 73
Tryps Tb11.55.0030 73
Tryps Tb10.6k15.3100 57
Tryps Tb10.389.0210 38
Tryps Tb927.5.1680 38
Tryps Tb927.5.3060 58
Tryps Tb927.6.3890 73
Tryps Tb927.7.5200 41
Tryps Tb927.5.450b 88
Tryps Tb10.70.5720 41
Tryps Tb10.70.3650 32
Tryps Tb10.6k15.3190 87
Tryps Tb11.01.6030 69
Tryps Tb927.8.3010 26
Tryps Tb927.5.3240 39
Tryps Tb10.70.4320 36
Tryps Tb10.6k15.2920 61
Tryps Tb927.7.1870 38
Tryps Tb927.7.2950 51
Tryps Tb927.7.3340 83
Tryps Tb11.02.2450 37
Tryps Tb11.02.0357 40
Tryps Tb927.6.4100 50
Tryps Tb10.70.0080 68
Tryps Tb10.70.5060 48
Tryps Tb09.211.4850 89
Tryps Tb927.6.3940 43
Tryps Tb927.4.3400 33
Tryps Tb927.3.4380 71
Tryps Tb927.5.2070 46
Tryps Tb10.61.0410 37
Tryps Tb10.70.2650 99
Tryps Tb927.8.980 57
Tryps Tb927.2.5240 50
Tryps Tb927.6.1090 90
Tryps Tb927.6.1830 86
Tryps Tb927.2.2390 56
Tryps Tb10.61.1990 75
Tryps Tb927.8.4840 42
Tryps Tb11.01.6100 48
Tryps Tb11.01.0540 33
Tryps Tb10.6k15.1090 56
Tryps Tb927.3.2740 62
Tryps Tb10.26.0100 60
Tryps Tb10.70.2390 31
Tryps Tb10.26.0600 89
Tryps Tb927.1.3040 73
Tryps Tb927.5.2850 58
Tryps Tb09.v1.0390 31
Tryps Tb927.4.3130 56
Tryps Tb927.6.2090 54
Tryps Tb10.61.3120 48
Tryps Tb09.211.1570 63
Tryps Tb11.01.4130 50
Tryps Tb927.8.2450 43
Tryps Tb927.7.5910 72
Tryps Tb10.26.1060 62
Tryps Tb10.61.0690 71
Tryps Tb927.3.5490 90
Tryps Tb927.5.2470 33
Tryps Tb927.7.1290 62
Tryps Tb927.8.6900 51
Tryps Tb927.3.5030 33
Tryps Tb11.01.1040 69
Tryps Tb927.7.7120 41
Tryps Tb10.26.0440 40
Tryps Tb927.4.1640 24
Tryps Tb927.3.4860 84
Tryps Tb927.8.7240 54
Tryps Tb09.160.1060 32
Tryps Tb10.26.0090 43
Tryps Tb927.5.2980 50
Tryps Tb927.7.650 50
Tryps Tb10.70.0110 61
Tryps Tb11.01.0720 48
Tryps Tb927.4.1370 75
Tryps Tb10.389.1500 68
Tryps Tb927.8.4630 62
Tryps Tb11.47.0027 39
Tryps Tb10.70.3440 39
Tryps Tb927.8.1500 65
Tryps Tb927.6.3650 77
Tryps Tb10.61.0770 84
Tryps Tb927.8.550 62
Tryps Tb11.55.0023 25
Tryps Tb927.2.5890 65
Tryps Tb11.02.3400 50
Tryps Tb09.211.3140 55
Tryps Tb09.160.2440 58
Tryps Tb927.4.590 54
Tryps Tb10.26.0180 38
Tryps Tb927.3.1860 43
Tryps Tb927.8.8330 48
Tryps Tb927.2.3990 43
Tryps Tb927.5.2280 51
Tryps Tb10.389.0650 60
Tryps Tb10.70.2250 61
Tryps Tb927.2.2210 36
Tryps Tb11.01.0500 88
Tryps Tb927.6.850 61
Tryps Tb927.4.3590 74
Tryps Tb927.3.1120 95
Tryps Tb927.6.4220 68
Tryps Tb09.160.2470 42
Tryps Tb927.8.5190 43
Tryps Tb10.70.1410 55
Tryps Tb927.5.2860 48
Tryps Tb11.12.0010 37
Tryps Tb927.6.3320 41
Tryps Tb927.4.1150 52
Tryps Tb927.7.4610 51
Tryps Tb927.7.2100 75
Tryps Tb09.160.0510 70
Tryps Tb927.7.280 81
Tryps Tb10.70.7900 62
Tryps Tb927.6.1660 62
Tryps Tb10.70.3590 83
Tryps Tb927.8.5600 74
Tryps Tb927.7.7190 35
Tryps Tb11.02.1030 42
Tryps Tb10.6k15.0780 54
Tryps Tb927.1.3170 60
Tryps Tb927.6.3830 43
Tryps Tb10.406.0260 69
Tryps Tb927.7.5700 45
Tryps Tb927.5.2550 91
Tryps Tb11.02.4220 88
Tryps Tb927.7.4910 64
Tryps Tb09.211.3180 79
Tryps Tb927.3.4910 60
Tryps Tb09.160.1020 40
Tryps Tb11.01.4920 29
Tryps Tb927.8.1230 53
Tryps Tb11.01.4950 40
Tryps Tb11.01.6620 69
Tryps Tb11.02.1830 71
Tryps Tb11.02.4420 60
Tryps Tb927.5.3190 52
Tryps Tb927.7.4090 56
Tryps Tb927.2.5200 38
Tryps Tb09.244.2580 44
Tryps Tb927.4.1410 36
Tryps Tb11.01.7570 82
Tryps Tb927.5.4280 59
Tryps Tb11.03.0790 56
Tryps Tb11.01.5240 59
Tryps Tb927.1.4410 39
Tryps Tb10.70.3180 46
Tryps Tb11.02.4670 54
Tryps Tb927.2.2510 65
Tryps Tb927.1.4680 42
Tryps Tb10.100.0045 39
Tryps Tb927.3.4950 55
Tryps Tb927.6.1590 58
Tryps Tb927.7.2570 79
Tryps Tb927.3.4370 55
Tryps Tb927.3.3580 69
Tryps Tb11.02.5580 35
Tryps Tb927.8.3780 67
Tryps Tb11.02.1980 48
Tryps Tb927.5.2610 39
Tryps Tb10.6k15.3900 89
Tryps Tb927.5.1320 46
Tryps Tb927.8.990 54
Tryps Tb927.8.6460 56
Tryps Tb10.70.5990 54
Tryps Tb10.406.0100 64
Tryps Tb927.5.3940 65
Tryps Tb11.02.4680 46
Tryps Tb09.160.4590 83
Tryps Tb10.6k15.4000 43
Tryps Tb927.6.1610 84
Tryps Tb10.100.0100 54
Tryps Tb927.5.3800 81
Tryps Tb10.70.2630 54
Tryps Tb927.5.4430 58
Tryps Tb11.01.3260 41
Tryps Tb927.6.2560 39
Tryps Tb927.8.2820 50
Tryps Tb927.5.3090 86
Tryps Tb10.406.0190 38
Tryps Tb10.70.0210 56
Tryps Tb927.7.920 75
Tryps Tb927.8.7990 52
Tryps Tb927.1.4310 47
Tryps Tb927.2.5120 50
Tryps Tb927.5.2770 53
Tryps Tb927.4.1290 62
Tryps Tb927.1.4300 39
Tryps Tb927.8.2210 50
Tryps Tb927.8.2960 43
Tryps Tb927.6.880 38
Tryps Tb927.1.4340 31
Tryps Tb11.02.4390 36
Tryps Tb927.8.1930 49
Tryps Tb11.01.8440 72
Tryps Tb09.211.4780 50
Tryps Tb09.160.1240 69
Tryps Tb927.4.2640 49
Tryps Tb927.7.4830 66
Tryps Tb927.8.4600 37
Tryps Tb11.01.3620 40
Tryps Tb927.3.2850 58
Tryps Tb11.01.1970 36
Tryps Tb927.8.720 74
Tryps Tb927.8.1920 68
Tryps Tb09.211.4000 59
Tryps Tb927.8.5660 57
Tryps Tb927.4.3970 25
Tryps Tb927.8.2040 61
Tryps Tb10.70.7860 61
Tryps Tb927.5.3300 87
Tryps Tb927.4.1260 54
Tryps Tb11.02.4950 79
Tryps Tb927.3.5180 71
Tryps Tb927.7.7150 40
Tryps Tb927.7.4780 70
Tryps Tb10.389.0540 47
Tryps Tb927.7.810 45
Tryps Tb11.01.7610 51
Tryps Tb927.3.5590 40
Tryps Tb11.02.2270 41
Tryps Tb09.211.3310 79
Tryps Tb927.7.1750 88
Tryps Tb10.70.7640 44
Tryps Tb09.211.2540 83
Tryps Tb10.6k15.1210 53
Tryps Tb927.7.7280 47
Tryps Tb927.4.1880 37
Tryps Tb11.02.4700 91
Tryps Tb927.6.4930 84
Tryps Tb927.2.3030 87
Tryps Tb927.1.3830 74
Tryps Tb11.01.6070 50
Tryps Tb09.211.4120 57
Tryps Tb09.160.4440 48
Tryps Tb927.6.2910 51
Tryps Tb10.70.6750 47
Tryps Tb927.6.4620 48
Tryps Tb11.01.0340 58
Tryps Tb09.211.1010 50
Tryps Tb927.4.4810 38
Tryps Tb10.70.2120 39
Tryps Tb927.5.980 84
Tryps Tb927.5.2300 45
Tryps Tb10.6k15.2530 75
Tryps Tb11.01.4300 47
Tryps Tb10.6k15.3290 72
Tryps Tb11.01.6835 57
Tryps Tb10.70.2155 69
Tryps Tb927.7.1590 44
Tryps Tb927.8.2490 71
Tryps Tb11.01.7340 75
Tryps Tb10.70.6990 51
Tryps Tb927.1.4380 50
Tryps Tb11.01.6510 67
Tryps Tb10.26.0150 46
Tryps Tb10.70.3190 42
Tryps Tb927.6.4790 55
Tryps Tb09.160.0560 54
Tryps Tb11.01.2310 56
Tryps Tb10.70.2670 73
Tryps Tb10.70.5960 75
Tryps Tb927.8.5830 56
Tryps Tb927.2.4780 41
Tryps Tb927.8.6010 33
Tryps Tb927.8.6660 65
Tryps Tb927.8.2890 41
Tryps Tb927.8.2020 78
Tryps Tb09.160.1570 64
Tryps Tb927.8.4350 36
Tryps Tb11.02.1550 33
Tryps Tb927.5.2540 46
Tryps Tb10.26.0570 73
Tryps Tb10.61.0560 49
Tryps Tb927.6.2180 82
Tryps Tb10.6k15.0380 53
Tryps Tb11.55.0022 27
Tryps Tb927.2.2900 67
Tryps Tb10.61.2620 48
Tryps Tb927.8.2170 56
Tryps Tb927.3.3790 43
Tryps Tb09.160.4660 42
Tryps Tb927.1.3270 39
Tryps Tb10.61.1940 68
Tryps Tb927.8.7170 50
Tryps Tb927.3.1380 95
Tryps Tb11.01.5070 53
Tryps Tb927.5.780 37
Tryps Tb927.5.4130 33
Tryps Tb927.8.1210 28
Tryps Tb10.70.1950 45
Tryps Tb11.01.5790 73
Tryps Tb927.7.5560 58
Tryps Tb11.52.0005 24
Tryps Tb10.v4.0050 36
Tryps Tb927.2.4870 49
Tryps Tb10.26.0980 40
Tryps Tb09.160.2370 42
Tryps Tb11.01.8340 43
Tryps Tb11.02.2060 79
Tryps Tb927.4.2510 51
Tryps Tb09.211.3530 54
Tryps Tb10.70.6800 56
Tryps Tb927.7.4050 61
Tryps Tb927.5.4120 86
Tryps Tb10.61.1840 77
Tryps Tb11.02.1920 52
Tryps Tb927.3.730 38
Tryps Tb927.4.500 35
Tryps Tb10.389.0710 36
Tryps Tb10.70.5920 42
Tryps Tb11.01.4460 38
Tryps Tb10.70.6760 50
Tryps Tb927.7.1530 48
Tryps Tb927.7.1670 68
Tryps Tb10.61.0090 67
Tryps Tb927.4.3060 50
Tryps Tb927.5.940 62
Tryps Tb10.70.4140 22
Tryps Tb10.389.0680 37
Tryps Tb10.70.2680 64
Tryps Tb11.01.6920 50
Tryps Tb10.70.1530 56
Tryps Tb09.211.3820 58
Tryps Tb927.5.3780 32
Tryps Tb09.211.1350 76
Tryps Tb927.3.3900 65
Tryps Tb11.01.4230 73
Tryps Tb09.211.3400 32
Tryps Tb927.3.3890 85
Tryps Tb927.8.5430 52
Tryps Tb927.5.1650 67
Tryps Tb10.61.2700 56
Tryps Tb10.6k15.3040 72
Tryps Tb09.244.2640 40
Tryps Tb09.211.1770 71
Tryps Tb927.3.5600 64
Tryps Tb927.7.6480 65
Tryps Tb11.01.1530 49
Tryps Tb10.70.2090 85
Tryps Tb11.03.0740 53
Tryps Tb927.4.890 62
Tryps Tb09.160.2240 55
Tryps Tb927.5.2640 45
Tryps Tb927.3.3080 57
Tryps Tb927.5.4080 55
Tryps Tb11.01.2270 42
Tryps Tb09.211.2870 46
Tryps Tb11.02.4205 48
Tryps Tb11.18.0001 29
Tryps Tb927.3.3480 81
Tryps Tb10.100.0170 90
Tryps Tb927.1.3400 50
Tryps Tb11.55.0004 53
Tryps Tb927.2.3660 46
Tryps Tb927.4.880 49
Tryps Tb10.70.4600 74
Tryps Tb927.6.4830 50
Tryps Tb927.5.2530 80
Tryps Tb10.70.0350 67
Tryps Tb11.01.0490 68
Tryps Tb11.02.2490 79
Tryps Tb927.6.910 49
Tryps Tb10.70.7240 53
Tryps Tb927.4.5130 49
Tryps Tb09.211.0830 47
Tryps Tb10.6k15.1200 36
Tryps Tb927.3.5440 51
Tryps Tb927.8.1720 53
Tryps Tb927.6.4470 50
Tryps Tb927.7.3110 58
Tryps Tb11.02.5250 89
Tryps Tb927.1.1610 74
Tryps Tb927.6.1990 48
Tryps Tb11.01.0330 81
Tryps Tb11.01.5490 73
Tryps Tb927.4.380 49
Tryps Tb927.7.1200 47
Tryps Tb11.01.4740 57
Tryps Tb10.61.3000 52
Tryps Tb927.7.3070 49
Tryps Tb927.8.1320 55
Tryps Tb927.2.4380 58
Tryps Tb10.61.2110 54
Tryps Tb927.6.3570 51
Tryps Tb09.211.2200 79
Tryps Tb09.244.2840 59
Tryps Tb10.6k15.2520 74
Tryps Tb11.02.1290 49
Tryps Tb927.8.1310 48
Tryps Tb927.1.3560 35
Tryps Tb927.4.2780 33
Tryps Tb11.01.2240 30
Tryps Tb927.5.2590 66
Tryps Tb927.3.4590 37
Tryps Tb927.4.2250 80
Tryps Tb927.3.4690 53
Tryps Tb927.8.4450 52
Tryps Tb927.7.4120 46
Tryps Tb927.4.2340 41
Tryps Tb927.7.5750 49
Tryps Tb927.8.760 71
Tryps Tb11.01.6490 44
Tryps Tb11.01.2400 37
Tryps Tb10.389.0630 69
Tryps Tb10.26.0070 49
Tryps Tb927.5.1560 65
Tryps Tb09.211.4690 42
Tryps Tb10.6k15.1510 61
Tryps Tb927.8.5110 51
Tryps Tb927.3.3880 62
Tryps Tb11.01.2470 43
Tryps Tb927.2.1860 74
Tryps Tb10.70.7980 48
Tryps Tb10.61.2360 29
Tryps Tb927.8.6860 46
Tryps Tb927.3.4430 48
Tryps Tb11.01.8430 66
Tryps Tb09.160.3800 74
Tryps Tb09.160.2990 40
Tryps Tb11.01.1660 69
Tryps Tb11.01.6570 29
Tryps Tb10.61.0980 82
Tryps Tb927.3.1310 33
Tryps Tb927.7.290 36
Tryps Tb927.7.2400 48
Tryps Tb927.7.1560 59
Tryps Tb09.211.1390 60
Tryps Tb11.12.0011 92
Tryps Tb927.5.3680 44
Tryps Tb11.55.0019 56
Tryps Tb927.7.2090 43
Tryps Tb10.6k15.2390 46
Tryps Tb10.70.3030 62
Tryps Tb927.8.8150 61
Tryps Tb927.7.2650 36
Tryps Tb11.02.2510 70
Tryps Tb927.3.1210 67
Tryps Tb927.4.2560 64
Tryps Tb927.5.2630 76
Tryps Tb11.01.4180 54
Tryps Tb10.v4.0041 56
Tryps Tb10.70.4990 57
Tryps Tb09.211.1310 58
Tryps Tb927.5.570 41
Tryps Tb09.211.4020 58
Tryps Tb11.02.0250 71
Tryps Tb927.4.4490 50
Tryps Tb927.5.2440 34
Tryps Tb927.4.2530 49
Tryps Tb11.02.4310 62
Tryps Tb927.5.860 43
Tryps Tb09.160.2110 64
Tryps Tb927.8.6580 94
Tryps Tb10.70.2610 74
Tryps Tb10.6k15.1170 53
Tryps Tb10.389.1610 59
Tryps Tb09.211.2430 92
Tryps Tb11.01.1170 47
Tryps Tb927.2.4970 42
Tryps Tb927.3.2830 82
Tryps Tb10.389.0350 81
Tryps Tb11.01.6950 43
Tryps Tb11.01.7390 72
Tryps Tb11.01.2350 50
Tryps Tb10.70.2220 51
Tryps Tb10.6k15.2280 49
Tryps Tb10.61.3130 38
Tryps Tb10.389.0310 36
Tryps Tb10.6k15.3450 44
Tryps Tb10.61.2290 62
Tryps Tb10.70.7460 46
Tryps Tb11.02.4860 57
Tryps Tb10.v4.0052 56
Tryps Tb927.6.1810 69
Tryps Tb11.01.6870 75
Tryps Tb09.211.3300 41
Tryps Tb09.211.0770 83
Tryps Tb927.8.5300 36
Tryps Tb927.4.4560 43
Tryps Tb10.61.0530 35
Tryps Tb927.4.3430 64
Tryps Tb10.389.0120 41
Tryps Tb11.02.2780 53
Tryps Tb927.3.3490 61
Tryps Tb11.03.0830 38
Tryps Tb10.70.0120 50
Tryps Tb11.01.4160 34
Tryps Tb09.160.1660 53
Tryps Tb09.160.3050 54
Tryps Tb927.4.2500 36
Tryps Tb09.211.1270 42
Tryps Tb09.211.1280 69
Tryps Tb11.01.2020 37
Tryps Tb927.7.7200 37
Tryps Tb10.70.2230 65
Tryps Tb09.211.3200 45
Tryps Tb927.8.6340 43
Tryps Tb10.389.0900 68
Tryps Tb927.3.2700 41
Tryps Tb09.211.3940 45
Tryps Tb927.2.4280 49
Tryps Tb927.6.1780 58
Tryps Tb927.2.5830 53
Tryps Tb10.70.5210 41
Tryps Tb09.160.0840 52
Tryps Tb11.01.1000 36
Tryps Tb927.3.5480 34
Tryps Tb927.6.3170 66
Tryps Tb927.4.2960 41
Tryps Tb10.61.0210 63
Tryps Tb10.6k15.1470 40
Tryps Tb10.70.2370 49
Tryps Tb09.v1.0350 56
Tryps Tb927.8.1470 36
Tryps Tb10.70.1600 57
Tryps Tb11.02.2840 45
Tryps Tb09.211.3830 61
Tryps Tb11.02.3060 47
Tryps Tb11.01.2520 66
Tryps Tb10.70.0050 46
Tryps Tb927.8.6560 62
Tryps Tb09.211.3980 45
Tryps Tb927.8.2870 45
Tryps Tb927.8.2140 51
Tryps Tb11.18.0011 60
Tryps Tb10.70.4000 39
Tryps Tb927.8.810 73
Tryps Tb11.01.0630 71
Tryps Tb927.4.840 54
Tryps Tb927.2.4850 73
Tryps Tb11.02.3440 51
Tryps Tb927.3.800 71
Tryps Tb11.02.1040 77
Tryps Tb927.8.3560 54
Tryps Tb09.160.0540 75
Tryps Tb10.70.5700 46
Tryps Tb927.8.6410 66
Tryps Tb927.7.2530 42
Tryps Tb927.3.3280 75
Tryps Tb09.244.2860 89
Tryps Tb10.61.2670 56
Tryps Tb10.6k15.0510 87
Tryps Tb927.7.7210 38
Tryps Tb927.8.3640 30
Tryps Tb927.5.3000 68
Tryps Tb11.01.3050 46
Tryps Tb927.4.970 62
Tryps Tb927.6.3930 73
Tryps Tb09.160.0480 46
Tryps Tb10.389.0140 54
Tryps Tb11.01.7730 48
Tryps Tb10.70.4940 58
Tryps Tb10.61.2650 24
Tryps Tb927.1.3390 63
Tryps Tb09.211.1500 56
Tryps Tb09.160.1690 63
Tryps Tb927.8.1600 75
Tryps Tb927.2.4340 31
Tryps Tb10.6k15.1970 39
Tryps Tb927.2.2590 66
Tryps Tb927.7.4000 57
Tryps Tb927.8.2720 44
Tryps Tb927.5.2460 29
Tryps Tb927.8.1050 37
Tryps Tb10.70.0910 63
Tryps Tb927.8.7360 44
Tryps Tb10.70.6030 45
Tryps Tb10.389.0660 38
Tryps Tb10.70.7450 74
Tryps Tb927.2.2200 50
Tryps Tb927.8.580 56
Tryps Tb927.6.2420 45
Tryps Tb927.7.6930 64
Tryps Tb927.3.5580 86
Tryps Tb11.01.4360 56
Tryps Tb11.02.2920 53
Tryps Tb927.4.1310 75
Tryps Tb11.01.7740 48
Tryps Tb10.100.0210 49
Tryps Tb927.7.520 42
Tryps Tb927.7.5490 66
Tryps Tb927.3.2600 64
Tryps Tb927.6.2390 43
Tryps Tb10.61.0730 41
Tryps Tb09.160.4210 30
Tryps Tb927.5.2580 54
Tryps Tb927.1.1980 47
Tryps Tb927.7.2780 54
Tryps Tb11.01.6900 34
Tryps Tb927.8.6960 67
Tryps Tb11.02.4440 67
Tryps Tb927.5.3120 63
Tryps Tb09.211.2150 86
Tryps Tb927.8.2410 67
Tryps Tb11.01.0135 49
Tryps Tb10.70.6880 65
Tryps Tb11.01.3820 44
Tryps Tb10.70.1320 66
Tryps Tb927.8.2840 32
Tryps Tb11.1240 81
Tryps Tb10.389.0340 55
Tryps Tb927.4.1890 63
Tryps Tb11.02.3065 72
Tryps Tb927.7.7380 59
Tryps Tb09.160.3150 31
Tryps Tb10.70.6890 65
Tryps Tb927.1.2110 59
Tryps Tb927.7.5140 60
Tryps Tb927.4.3020 64
Tryps Tb927.6.1280 81
Tryps Tb11.02.4750 28
Tryps Tb09.211.4450 58
Tryps Tb927.4.860 45
Tryps Tb927.5.2040 37
Tryps Tb927.7.3200 76
Tryps Tb927.7.5620 65
Tryps Tb927.7.1150 32
Tryps Tb927.6.670 59
Tryps Tb927.6.4580 88
Tryps Tb927.4.540 53
Tryps Tb927.8.5890 72
Tryps Tb927.7.5670 67
Tryps Tb927.2.5260 61
Tryps Tb11.01.6290 72
Tryps Tb10.70.6660 59
Tryps Tb11.01.4620 38
Tryps Tb10.70.4330 84
Tryps Tb09.211.0530 64
Tryps Tb11.01.3340 64
Tryps Tb11.01.6080 53
Tryps Tb10.70.4420 54
Tryps Tb11.02.0460 65
Tryps Tb927.6.2430 46
Tryps Tb927.2.5080 37
Tryps Tb10.70.1790 68
Tryps Tb927.5.4090 47
Tryps Tb927.5.4100 57
Tryps Tb927.6.1720 30
Tryps Tb927.3.3990 59
Tryps Tb927.7.5580 93
Tryps Tb11.03.0950 70
Tryps Tb09.160.3480 67
Tryps Tb927.8.5650 56
Tryps Tb10.70.2100 44
Tryps Tb10.05.0160 40
Tryps Tb11.01.4320 75
Tryps Tb927.8.1740 39
Tryps Tb10.70.2750 46
Tryps Tb927.7.2770 49
Tryps Tb11.01.3570 50
Tryps Tb927.1.3070 40
Tryps Tb927.6.4810 69
Tryps Tb927.7.3220 61
Tryps Tb09.160.4710 45
Tryps Tb927.6.2980 33
Tryps Tb927.8.1970 46
Tryps Tb927.8.6090 70
Tryps Tb10.6k15.3270 29
Tryps Tb927.2.3460 50
Tryps Tb927.5.1950 32
Tryps Tb11.01.0930 50
Tryps Tb11.02.4260 58
Tryps Tb11.01.1465 80
Tryps Tb09.211.2530 59
Tryps Tb11.01.8225 75
Tryps Tb09.211.3350 65
Tryps Tb927.4.3040 47
Tryps Tb11.01.4170 79
Tryps Tb09.160.0620 61
Tryps Tb927.2.4700 70
Tryps Tb10.70.2950 39
Tryps Tb927.6.3780 49
Tryps Tb10.70.3500 26
Tryps Tb927.2.2270 66
Tryps Tb927.6.2030 51
Tryps Tb927.6.4480 85
Tryps Tb11.01.4060 47
Tryps Tb09.211.4390 29
Tryps Tb927.7.1540 39
Tryps Tb927.6.700 75
Tryps Tb927.2.4520 55
Tryps Tb11.02.3520 29
Tryps Tb11.01.3700 44
Tryps Tb09.160.3670 97
Tryps Tb11.03.0840 46
Tryps Tb927.8.6780 38
Tryps Tb11.01.7480 78
Tryps Tb10.61.1550 62
Tryps Tb10.70.1380 95
Tryps Tb927.7.6360 82
Tryps Tb927.4.3690 51
Tryps Tb11.01.1050 34
Tryps Tb927.7.4730 54
Tryps Tb927.5.3690 46
Tryps Tb10.26.0350 37
Tryps Tb927.3.3120 62
Tryps Tb10.70.4810 46
Tryps Tb10.389.1670 43
Tryps Tb927.6.2960 49
Tryps Tb927.8.7560 38
Tryps Tb927.8.7520 48
Tryps Tb927.3.3050 47
Tryps Tb10.389.0520 58
Tryps Tb927.7.7440 64
Tryps Tb09.211.3490 41
Tryps Tb10.26.0200 59
Tryps Tb11.47.0002 44
Tryps Tb927.3.3130 37
Tryps Tb927.8.600 54
Tryps Tb10.70.3210 44
Tryps Tb11.57.0001 78
Tryps Tb11.01.5840 42
Tryps Tb10.6k15.2190 54
Tryps Tb09.160.4690 67
Tryps Tb927.7.2760 83
Tryps Tb927.6.870 40
Tryps Tb927.3.5070 57
Tryps Tb09.211.2970 53
Tryps Tb927.5.2110 60
Tryps Tb11.01.1810 79
Tryps Tb10.6k15.3030 76
Tryps Tb927.7.540 36
Tryps Tb927.8.3820 36
Tryps Tb10.6k15.1750 58
Tryps Tb11.01.5420 66
Tryps Tb10.61.3160 62
Tryps Tb10.70.2700 62
Tryps Tb10.6k15.2540 50
Tryps Tb927.1.3840 31
Tryps Tb09.211.2680 43
Tryps Tb927.5.1690 56
Tryps Tb927.2.2950 51
Tryps Tb927.6.4540 77
Tryps Tb10.70.7380 40
Tryps Tb927.8.2740 84
Tryps Tb11.01.6590 68
Tryps Tb927.3.780 85
Tryps Tb927.8.8310 46
Tryps Tb927.8.7030 52
Tryps Tb927.5.3200 40
Tryps Tb11.02.4510 63
Tryps Tb927.8.1140 46
Tryps Tb11.01.3690 83
Tryps Tb10.6k15.3740 40
Tryps Tb927.8.5810 71
Tryps Tb11.02.5190 57
Tryps Tb927.7.2190 52
Tryps Tb09.211.0320 56
Tryps Tb927.6.2460 59
Tryps Tb09.160.3260 63
Tryps Tb927.3.4890 63
Tryps Tb927.7.2390 42
Tryps Tb09.160.1000 26
Tryps Tb927.4.570 43
Tryps Tb11.12.0015 46
Tryps Tb927.7.2600 58
Tryps Tb927.6.4820 56
Tryps Tb10.61.0950 50
Tryps Tb09.211.3890 40
Tryps Tb11.01.5090 55
Tryps Tb11.02.5550 79
Tryps Tb09.160.3120 48
Tryps Tb11.02.0960 49
Tryps Tb927.2.560 31
Tryps Tb11.02.4250 61
Tryps Tb927.5.3250 39
Tryps Tb11.02.2940 48
Tryps Tb09.160.4910 65
Tryps Tb927.6.4130 73
Tryps Tb927.4.4030 51
Tryps Tb11.01.7560 59
Tryps Tb11.01.3480 62
Tryps Tb927.8.7730 55
Tryps Tb927.8.4460 38
Tryps Tb09.211.3470 69
Tryps Tb10.389.0530 60
Tryps Tb10.70.2940 48
Tryps Tb927.7.6650 39
Tryps Tb11.52.0010 54
Tryps Tb927.6.4710 55
Tryps Tb09.160.1820 87
Tryps Tb11.18.0004 57
Tryps Tb927.7.7250 46
Tryps Tb09.160.2220 69
Tryps Tb927.8.4540 73
Tryps Tb927.3.4530 48
Tryps Tb11.02.4610 56
Tryps Tb09.211.1530 58
Tryps Tb927.6.2680 43
Tryps Tb927.5.3460 34
Tryps Tb09.211.1230 35
Tryps Tb10.100.0150 68
Tryps Tb09.211.4130 51
Tryps Tb09.160.4850 61
Tryps Tb11.01.5195 57
Tryps Tb11.01.7100 69
Tryps Tb11.02.0510 61
Tryps Tb927.7.3090 51
Tryps Tb09.160.4680 52
Tryps Tb927.5.3290 36
Tryps Tb11.01.2530 54
Tryps Tb09.211.0865 93
Tryps Tb927.7.6240 45
Tryps Tb11.57.0005 43
Tryps Tb927.6.2480 56
Tryps Tb927.5.2930 74
Tryps Tb927.4.2740 74
Tryps Tb11.01.0870 78
Tryps Tb927.2.4800 77
Tryps Tb10.389.1880 74
Tryps Tb11.01.5760 42
Tryps Tb09.211.1580 51
Tryps Tb10.70.2170 80
Tryps Tb927.6.2590 70
Tryps Tb11.52.0011 73
Tryps Tb10.389.1785 68
Tryps Tb10.70.5940 68
Tryps Tb10.26.1020 68
Tryps Tb10.6k15.1880 40
Tryps Tb11.01.2000 84
Tryps Tb927.6.690 28
Tryps Tb927.7.7030 44
Tryps Tb927.2.4210 85
Tryps Tb10.6k15.1020 48
Tryps Tb927.7.4870 45
Tryps Tb927.2.5020 68
Tryps Tb10.70.0660 44
Tryps Tb11.02.5330 54
Tryps Tb09.160.3220 49
Tryps Tb10.26.0670 75
Tryps Tb11.01.8085 91
Tryps Tb927.7.600 65
Tryps Tb11.02.2420 64
Tryps Tb927.8.5960 48
Tryps Tb10.70.3870 53
Tryps Tb927.6.1470 72
Tryps Tb927.2.4140 48
Tryps Tb09.160.2170 88
Tryps Tb927.7.1420 45
Tryps Tb10.61.1930 69
Tryps Tb927.2.3910 62
Tryps Tb11.01.0680 54
Tryps Tb10.6k15.3020 57
Tryps Tb11.01.2510 74
Tryps Tb927.3.3200 65
Tryps Tb11.01.5870 51
Tryps Tb927.4.800 63
Tryps Tb11.01.3915 71
Tryps Tb10.6k15.2100 43
Tryps Tb927.7.7000 35
Tryps Tb927.3.4420 63
Tryps Tb11.01.8720 41
Tryps Tb927.3.3850 45
Tryps Tb11.01.6140 32
Tryps Tb11.01.2440 55
Tryps Tb927.4.360 77
Tryps Tb10.389.0920 28
Tryps Tb927.7.6400 37
Tryps Tb11.02.4070 79
Tryps Tb927.8.4290 63
Tryps Tb11.01.1880 38
Tryps Tb09.211.1630 37
Tryps Tb10.389.0940 49
Tryps Tb11.55.0009 70
Tryps Tb11.01.2780 69
Tryps Tb11.02.5530 71
Tryps Tb927.3.4050 59
Tryps Tb11.01.4650 51
Tryps Tb10.70.5970 83
Tryps Tb927.4.3140 60
Tryps Tb10.61.2746 43
Tryps Tb10.70.6620 76
Tryps Tb927.3.2890 78
Tryps Tb927.8.1410 66
Tryps Tb927.7.5710 47
Tryps Tb11.01.4430 54
Tryps Tb10.6k15.3760 34
Tryps Tb11.01.3350 55
Tryps Tb927.7.5220 60
Tryps Tb927.7.5290 32
Tryps Tb10.70.5860 52
Tryps Tb10.70.0220 47
Tryps Tb927.6.1700 81
Tryps Tb10.70.0270 51
Tryps Tb927.3.2730 33
Tryps Tb11.01.2580 33
Tryps Tb09.160.2810 63
Tryps Tb927.8.3450 72
Tryps Tb927.2.3930 79
Tryps Tb11.01.2120 43
Tryps Tb10.6k15.1270 46
Tryps Tb927.7.5300 51
Tryps Tb927.8.5270 40
Tryps Tb927.1.720 76
Tryps Tb09.v1.0410 54
Tryps Tb11.01.8550 52
Tryps Tb927.7.700 76
Tryps Tb10.70.3640 55
Tryps Tb927.7.5370 35
Tryps Tb11.02.3100 69
Tryps Tb10.70.4130 62
Tryps Tb09.211.0510 77
Tryps Tb927.5.3400 78
Tryps Tb927.7.6900 44
Tryps Tb927.2.3480 37
Tryps Tb927.4.2620 60
Tryps Tb10.70.6170 53
Tryps Tb10.6k15.2300 71
Tryps Tb927.8.6060 83
Tryps Tb927.3.4960 42
Tryps Tb927.7.4750 35
Tryps Tb927.3.3390 67
Tryps Tb927.2.5440 52
Tryps Tb927.5.1260 77
Tryps Tb10.6k15.3410 78
Tryps Tb10.389.1070 57
Tryps Tb09.211.1400 81
Tryps Tb927.8.6480 55
Tryps Tb927.6.3600 59
Tryps Tb927.6.4780 71
Tryps Tb10.389.0670 52
Tryps Tb11.01.7580 52
Tryps Tb927.8.4790 62
Tryps Tb927.4.2660 65
Tryps Tb927.8.6310 63
Tryps Tb927.6.640 47
Tryps Tb927.6.2620 39
Tryps Tb10.70.3930 82
Tryps Tb927.6.2020 54
Tryps Tb927.5.670 44
Tryps Tb10.389.0220 40
Tryps Tb10.70.4720 63
Tryps Tb11.46.0007 64
Tryps Tb10.70.3670 64
Tryps Tb927.7.2990 84
Tryps Tb927.6.1970 77
Tryps Tb11.02.1350 34
Tryps Tb10.70.4170 71
Tryps Tb927.2.3880 57
Tryps Tb11.02.5105 84
Tryps Tb927.3.5450 43
Tryps Tb11.01.7200 62
Tryps Tb927.3.3520 36
Tryps Tb11.01.4900 35
Tryps Tb927.3.5510 61
Tryps Tb11.02.4980 30
Tryps Tb927.7.4990 48
Tryps Tb10.70.1440 54
Tryps Tb11.01.0450 92
Tryps Tb927.1.610 32
Tryps Tb11.02.4990 64
Tryps Tb10.70.7920 44
Tryps Tb927.3.3160 56
Tryps Tb927.7.5060 49
Tryps Tb09.211.2100 78
Tryps Tb09.160.2130 41
Tryps Tb11.02.3510 55
Tryps Tb927.7.5190 42
Tryps Tb927.8.5580 60
Tryps Tb10.61.0480 59
Tryps Tb09.160.1090 43
Tryps Tb10.26.1040 48
Tryps Tb11.02.1510 46
Tryps Tb10.6k15.1600 61
Tryps Tb927.4.1500 72
Tryps Tb927.3.3740 45
Tryps Tb927.7.5790 53
Tryps Tb927.4.4950 48
Tryps Tb927.8.2680 56
Tryps Tb927.5.850 34
Tryps Tb09.160.0720 48
Tryps Tb927.7.5760 84
Tryps Tb11.02.2830 76
Tryps Tb927.7.2350 46
Tryps Tb11.01.8190 48
Tryps Tb927.8.4570 42
Tryps Tb927.2.5760 35
Tryps Tb927.6.2570 42
Tryps Tb11.02.2240 64
Tryps Tb927.4.4700 60
Tryps Tb927.6.1170 38
Tryps Tb11.02.4030 70
Tryps Tb09.211.4560 53
Tryps Tb10.61.0190 57
Tryps Tb10.6k15.0810 57
Tryps Tb927.6.1120 41
Tryps Tb11.46.0001 82
Tryps Tb927.7.6290 41
Tryps Tb09.160.3830 75
Tryps Tb10.70.5560 98
Tryps Tb10.70.0670 54
Tryps Tb11.01.1610 66
Tryps Tb10.389.0690 63
Tryps Tb927.5.2940 78
Tryps Tb927.5.4300 41
Tryps Tb10.26.0300 66
Tryps Tb10.70.5850 41
Tryps Tb09.160.3740 38
Tryps Tb10.6k15.1320 50
Tryps Tb11.01.8150 60
Tryps Tb11.02.0970 57
Tryps Tb09.211.0460 51
Tryps Tb927.3.5340 55
Tryps Tb10.389.0510 49
Tryps Tb927.1.3230 46
Tryps Tb927.5.4050 69
Tryps Tb927.4.410 65
Tryps Tb927.5.3860 76
Tryps Tb10.70.7760 85
Tryps Tb09.160.0610 42
Tryps Tb09.211.4170 55
Tryps Tb927.8.3180 53
Tryps Tb11.02.3160 54
Tryps Tb927.1.4230 88
Tryps Tb09.160.5220 55
Tryps Tb927.7.6790 30
Tryps Tb10.70.5000 39
Tryps Tb10.70.6610 46
Tryps Tb927.8.2460 40
Tryps Tb927.3.3720 58
Tryps Tb927.8.6500 68
Tryps Tb927.4.3320 76
Tryps Tb10.406.0080 51
Tryps Tb927.2.4330 62
Tryps Tb09.211.0080 37
Tryps Tb927.6.3210 74
Tryps Tb10.70.4155 90
Tryps Tb10.26.0385 67
Tryps Tb927.4.4650 77
Tryps Tb927.2.4990 41
Tryps Tb11.01.5610 36
Tryps Tb11.01.8210 57
Tryps Tb09.160.0650 53
Tryps Tb11.01.6010 31
Tryps Tb09.211.3630 88
Tryps Tb10.61.2880 81
Tryps Tb927.6.3790 52
Tryps Tb927.5.1520 85
Tryps Tb11.01.5355 80
Tryps Tb927.4.3890 67
Tryps Tb11.02.1160 70
Tryps Tb927.6.3700 45
Tryps Tb11.01.0250 41
Tryps Tb11.01.0120 49
Tryps Tb10.70.7040 84
Tryps Tb10.70.1350 44
Tryps Tb11.01.6200 59
Tryps Tb10.70.6450 65
Tryps Tb927.2.2580 31
Tryps Tb10.70.0140 72
Tryps Tb927.4.870 84
Tryps Tb10.70.7710 34
Tryps Tb927.6.3980 43
Tryps Tb11.01.6940 62
Tryps Tb11.01.6610 35
Tryps Tb10.61.1320 38
Tryps Tb11.01.7670 46
Tryps Tb11.02.5350 54
Tryps Tb10.70.5350 55
Tryps Tb09.160.2400 44
Tryps Tb10.389.1890 82
Tryps Tb927.8.3440 59
Tryps Tb11.01.0310 42
Tryps Tb11.01.2620 70
Tryps Tb927.8.5080 66
Tryps Tb927.8.3850 53
Tryps Tb10.61.2080 50
Tryps Tb10.6k15.3940 63
Tryps Tb09.160.0470 57
Tryps Tb927.4.990 36
Tryps Tb927.4.750 76
Tryps Tb927.5.2130 58
Tryps Tb09.160.4220 53
Tryps Tb11.18.0012 45
Tryps Tb11.02.2210 37
Tryps Tb10.70.1720 74
Tryps Tb09.211.2460 47
Tryps Tb10.70.5340 56
Tryps Tb927.3.4640 54
Tryps Tb927.4.1820 67
Tryps Tb09.160.5640 37
Tryps Tb11.01.3870 51
Tryps Tb10.70.1970 39
Tryps Tb11.02.2320 59
Tryps Tb927.7.6840 49
Tryps Tb927.8.1790 58
Tryps Tb927.8.3100 60
Tryps Tb10.70.3750 33
Tryps Tb11.01.4100 30
Tryps Tb927.3.3100 82
Tryps Tb11.02.1110 78
Tryps Tb927.6.3220 46
Tryps Tb10.26.1010 44
Tryps Tb10.70.2450 69
Tryps Tb09.160.0830 55
Tryps Tb09.211.3320 52
Tryps Tb927.7.7400 37
Tryps Tb09.211.2600 66
Tryps Tb927.4.1060 54
Tryps Tb927.4.2240 47
Tryps Tb10.70.3020 57
Tryps Tb10.61.2920 72
Tryps Tb927.6.4170 40
Tryps Tb11.01.4220 29
Tryps Tb10.70.7730 89
Tryps Tb10.61.3190 76
Tryps Tb10.70.3980 48
Tryps Tb927.3.3940 66
Tryps Tb927.3.2820 51
Tryps Tb11.01.1390 56
Tryps Tb927.7.6450 66
Tryps Tb927.7.5280 61
Tryps Tb11.01.8760 54
Tryps Tb927.8.6970 68
Tryps Tb11.02.4920 71
Tryps Tb10.70.3860 70
Tryps Tb10.20.0130 52
Tryps Tb927.5.1310 65
Tryps Tb10.05.0190 45
Tryps Tb11.02.3460 65
Tryps Tb927.5.3590 59
Tryps Tb927.4.2380 65
Tryps Tb10.26.0990 81
Tryps Tb927.7.7270 30
Tryps Tb927.2.4160 27
Tryps Tb10.61.0200 55
Tryps Tb09.211.0040 59
Tryps Tb11.02.4800 68
Tryps Tb927.7.3240 87
Tryps Tb11.02.2520 76
Tryps Tb11.01.6285 76
Tryps Tb927.6.2320 50
Tryps Tb927.5.3500 41
Tryps Tb927.8.4660 48
Tryps Tb10.6k15.2870 60
Tryps Tb927.6.2670 50
Tryps Tb927.5.600 69
Tryps Tb11.02.1560 48
Tryps Tb05.5K5.90 81
Tryps Tb927.3.2760 27
Tryps Tb927.7.490 23
Tryps Tb927.4.2900 33
Tryps Tb10.6k15.1070 46
Tryps Tb11.01.4610 37
Tryps Tb10.v4.0246 44
Tryps Tb927.5.3160 46
Tryps Tb10.6k15.2340 50
Tryps Tb927.5.1070 37
Tryps Tb11.01.5690 64
Tryps Tb09.160.4550 34
Tryps Tb927.8.2770 44
Tryps Tb927.3.680 63
Tryps Tb10.6k15.2470 52
Tryps Tb10.406.0615 73
Tryps Tb927.1.630 79
Tryps Tb927.4.2160 48
Tryps Tb927.7.4640 35
Tryps Tb10.61.2020 49
Tryps Tb927.7.260 45
Tryps Tb10.389.1780 42
Tryps Tb927.7.1610 56
Tryps Tb927.8.7220 69
Tryps Tb927.5.3210 77
Tryps Tb927.7.4400 56
Tryps Tb927.8.5510 64
Tryps Tb927.4.4640 75
Tryps Tb927.6.2130 67
Tryps Tb927.6.2230 67
Tryps Tb927.7.1770 50
Tryps Tb11.03.0800 32
Tryps Tb927.8.3860 66
Tryps Tb927.8.5590 36
Tryps Tb11.02.4760 48
Tryps Tb10.6k15.1360 64
Tryps Tb927.4.2820 47
Tryps Tb10.61.2100 65
Tryps Tb927.7.460 56
Tryps Tb927.5.3010 94
Tryps Tb927.7.4200 54
Tryps Tb10.26.0050 84
Tryps Tb927.8.6530 73
Tryps Tb927.1.4800 37
Tryps Tb11.v4.0005 80
Tryps Tb927.2.5220 55
Tryps Tb11.01.5630 82
Tryps Tb09.160.2980 42
Tryps Tb11.01.1600 77
Tryps Tb927.8.2580 54
Tryps Tb11.01.6320 71
Tryps Tb10.70.7320 36
Tryps Tb11.46.0005 30
Tryps Tb927.8.2530 90
Tryps Tb927.8.7200 45
Tryps Tb09.211.2620 87
Tryps Tb927.8.3520 53
Tryps Tb927.6.3910 53
Tryps Tb09.160.4920 51
Tryps Tb927.6.1760 36
Tryps Tb10.70.4340 67
Tryps Tb11.01.6460 30
Tryps Tb927.6.4770 65
Tryps Tb10.389.0470 40
Tryps Tb11.02.3470 45
Tryps Tb927.7.1220 39
Tryps Tb927.3.5130 61
Tryps Tb927.7.3060 44
Tryps Tb10.389.1710 77
Tryps Tb10.61.1770 49
Tryps Tb927.6.4680 46
Tryps Tb10.6k15.1990 55
Tryps Tb927.6.3270 39
Tryps Tb10.6k15.3780 61
Tryps Tb10.61.0800 33
Tryps Tb927.4.1090 45
Tryps Tb11.01.5600 60
Tryps Tb09.211.0850 51
Tryps Tb09.160.2020 74
Tryps Tb11.12.0004 50
Tryps Tb927.5.2410 76
Tryps Tb927.5.3740 44
Tryps Tb10.61.0340 55
Tryps Tb927.6.4200 70
Tryps Tb11.02.4330 49
Tryps Tb11.02.2030 65
Tryps Tb09.160.5320 82
Tryps Tb927.3.5270 53
Tryps Tb927.3.1440 78
Tryps Tb09.211.0470 51
Tryps Tb927.7.6920 49
Tryps Tb927.8.3840 40
Tryps Tb927.8.1190 51
Tryps Tb10.70.7910 54
Tryps Tb10.v4.0043 82
Tryps Tb11.01.1030 57
Tryps Tb927.8.8160 29
Tryps Tb927.7.4240 68
Tryps Tb927.1.4540 46
Tryps Tb927.7.2280 40
Tryps Tb927.6.4510 88
Tryps Tb11.01.7810 83
Tryps Tb09.211.0140 39
Tryps Tb11.01.2360 56
Tryps Tb927.7.670 38
Tryps Tb927.5.3960 59
Tryps Tb927.7.4620 77
Tryps Tb927.5.3870 43
Tryps Tb10.389.1040 42
Tryps Tb927.6.1800 70
Tryps Tb927.8.3120 80
Tryps Tb11.01.7910 57
Tryps Tb09.160.2000 79
Tryps Tb927.3.1180 56
Tryps Tb11.01.7840 46
Tryps Tb927.1.2730 67
Tryps Tb927.7.2460 40
Tryps Tb09.160.0410 34
Tryps Tb11.01.6790 34
Tryps Tb927.4.2770 30
Tryps Tb10.70.6160 57
Tryps Tb09.211.4150 52
Tryps Tb11.01.4960 35
Tryps Tb927.2.3190 61
Tryps Tb927.5.3760 56
Tryps Tb10.05.0095 48
Tryps Tb927.3.3350 30
Tryps Tb11.01.2340 74
Tryps Tb927.2.2920 41
Tryps Tb10.6k15.1130 63
Tryps Tb09.160.2200 49
Tryps Tb927.8.4640 76
Tryps Tb927.3.5090 55
Tryps Tb11.01.6880 62
Tryps Tb09.211.2010 53
Tryps Tb927.6.1550 57
Tryps Tb09.160.2620 42
Tryps Tb927.7.2270 29
Tryps Tb927.4.4200 42
Tryps Tb11.01.2030 49
Tryps Tb09.211.2900 60
Tryps Tb927.8.6270 52
Tryps Tb927.5.1840 30
Tryps Tb927.4.3440 42
Tryps Tb11.03.0890 58
Tryps Tb927.2.4810 62
Tryps Tb11.01.6440 44
Tryps Tb927.6.1200 57
Tryps Tb927.7.1820 72
Tryps Tb927.8.6670 34
Tryps Tb927.7.5320 41
Tryps Tb927.7.2080 55
Tryps Tb10.70.4870 76
Tryps Tb10.70.7880 65
Tryps Tb927.7.590 64
Tryps Tb927.8.1280 43
Tryps Tb09.160.2040 60
Tryps Tb927.1.1770 83
Tryps Tb927.6.1260 82
Tryps Tb927.7.4450 53
Tryps Tb10.6k15.2550 82
Tryps Tb11.46.0013 27
Tryps Tb927.7.4650 56
Tryps Tb927.4.3620 92
Tryps Tb927.6.3760 51
Tryps Tb10.6k15.2510 71
Tryps Tb09.160.0890 52
Tryps Tb927.6.2820 38
Tryps Tb927.6.4800 54
Tryps Tb11.02.0400 79
Tryps Tb927.5.700 40
Tryps Tb11.02.4630 31
Tryps Tb09.244.2650 46
Tryps Tb10.61.1420 39
Tryps Tb09.211.1150 44
Tryps Tb11.02.1410 42
Tryps Tb927.8.5540 56
Tryps Tb10.70.0420 61
Tryps Tb11.02.5340 40
Tryps Tb10.70.4220 90
Tryps Tb09.211.1820 73
Tryps Tb927.2.4680 31
Tryps Tb927.7.4300 33
Tryps Tb927.7.7070 54
Tryps Tb10.70.3540 35
Tryps Tb927.7.4360 46
Tryps Tb927.3.1400 55
Tryps Tb11.01.2886 64
Tryps Tb10.70.5380 56
Tryps Tb927.1.4050 71
Tryps Tb11.01.8300 43
Tryps Tb927.7.4950 79
Tryps Tb10.61.1730 32
Tryps Tb10.70.6310 67
Tryps Tb10.389.0550 73
Tryps Tb11.01.6770 36
Tryps Tb10.70.7820 47
Tryps Tb927.4.2200 46
Tryps Tb10.389.1470 61
Tryps Tb927.7.6800 65
Tryps Tb09.211.2640 98
Tryps Tb927.8.1510 87
Tryps Tb11.52.0001 32
Tryps Tb11.03.0850 54
Tryps Tb10.70.5900 72
Tryps Tb927.8.960 37
Tryps Tb10.6k15.2650 37
Tryps Tb927.3.4730 74
Tryps Tb927.1.3910 59
Tryps Tb927.7.2210 55
Tryps Tb10.6k15.1140 63
Tryps Tb10.70.2470 68
Tryps Tb927.3.4840 67
Tryps Tb10.6k15.0390 62
Tryps Tb927.4.2330 80
Tryps Tb11.01.1110 54
Tryps Tb927.6.1480 43
Tryps Tb10.70.0180 65
Tryps Tb927.2.5000 38
Tryps Tb927.7.4460 43
Tryps Tb11.01.7825 60
Tryps Tb927.2.1890 63
Tryps Tb11.01.0580 51
Tryps Tb927.5.4030 72
Tryps Tb927.3.5650 41
Tryps Tb927.3.4750 67
Tryps Tb11.01.1870 59
Tryps Tb927.4.3370 54
Tryps Tb927.5.590 66
Tryps Tb09.211.0310 86
Tryps Tb05.5K5.170 58
Tryps Tb10.6k15.1500 43
Tryps Tb09.211.2660 67
Tryps Tb927.7.1250 45
Tryps Tb09.211.0720 90
Tryps Tb09.160.0850 40
Tryps Tb10.70.6190 62
Tryps Tb10.6k15.1920 79
Tryps Tb11.01.4050 71
Tryps Tb927.8.6170 72
Tryps Tb927.8.3720 32
Tryps Tb10.100.0130 45
Tryps Tb11.01.2800 58
Tryps Tb927.6.4080 89
Tryps Tb927.7.6810 56
Tryps Tb927.5.1210 60
Tryps Tb927.7.1070 71
Tryps Tb10.70.4860 51
Tryps Tb10.61.2190 34
Tryps Tb927.6.1860 69
Tryps Tb09.211.1880 64
Tryps Tb10.70.6810 61
Tryps Tb927.1.1560 65
Tryps Tb927.8.4520 23
Tryps Tb10.70.4430 33
Tryps Tb927.4.2850 41
Tryps Tb11.01.4410 47
Tryps Tb927.3.5550 68
Tryps Tb11.01.7310 38
Tryps Tb11.18.0003 66
Tryps Tb11.01.5640 39
Tryps Tb09.211.3670 78
Tryps Tb11.01.0260 52
Tryps Tb927.2.4470 27
Tryps Tb09.211.3230 48
Tryps Tb927.4.2550 77
Tryps Tb927.8.1880 77
Tryps Tb11.02.5500 93
Tryps Tb927.6.2010 89
Tryps Tb10.70.5570 43
Tryps Tb927.6.3560 40
Tryps Tb10.70.3940 50
Tryps Tb11.01.5130 38
Tryps Tb927.6.4530 68
Tryps Tb09.160.5310 51
Tryps Tb927.2.6130 42
Tryps Tb10.61.3080 58
Tryps Tb11.02.1930 73
Tryps Tb11.02.5170 87
Tryps Tb09.211.0790 75
Tryps Tb11.01.0530 77
Tryps Tb927.8.3920 43
Tryps Tb927.2.2160 55
Tryps Tb11.01.6710 39
Tryps Tb927.7.730 50
Tryps Tb927.6.4490 44
Tryps Tb11.02.4400 61
Tryps Tb927.8.7800 31
Tryps Tb927.7.1640 81
Tryps Tb927.7.1690 69
Tryps Tb09.160.4150 91
Tryps Tb927.2.5070 39
Tryps Tb10.70.7170 50
Tryps Tb10.70.4500 61
Tryps Tb10.389.0300 56
Tryps Tb927.3.3550 46
Tryps Tb10.6k15.3600 73
Tryps Tb927.3.2680 60
Tryps Tb09.160.3210 63
Tryps Tb10.61.1200 35
Tryps Tb927.5.2800 48
Tryps Tb10.70.3380 49
Tryps Tb11.02.5120 50
Tryps Tb927.1.2380 99
Tryps Tb10.70.2070 80
Tryps Tb10.70.2320 91
Tryps Tb927.8.870 81
Tryps Tb09.211.1940 61
Tryps Tb927.7.6180 43
Tryps Tb927.7.5210 53
Tryps Tb11.01.1215 65
Tryps Tb927.8.4370 41
Tryps Tb11.01.1250 78
Tryps Tb927.2.1820 63
Tryps Tb927.6.4350 89
Tryps Tb11.02.0690 60
Tryps Tb10.389.0720 66
Tryps Tb11.01.1850 48
Tryps Tb11.02.4190 63
Tryps Tb11.02.1400 78
Tryps Tb927.5.3070 51
Tryps Tb927.7.3290 65
Tryps Tb11.01.3730 41
Tryps Tb09.211.4155 57
Tryps Tb10.406.0500 72
Tryps Tb09.211.0370 45
Tryps Tb11.01.7930 60
Tryps Tb09.211.1470 70
Tryps Tb11.02.0354 60
Tryps Tb11.01.7590 60
Tryps Tb09.211.2220 39
Tryps Tb11.02.5180 79
Tryps Tb09.160.3240 44
Tryps Tb927.5.2970 58
Tryps Tb927.7.6260 72
Tryps Tb11.01.5160 55
Tryps Tb10.70.6010 54
Tryps Tb10.70.7250 53
Tryps Tb927.7.6300 46
Tryps Tb10.6k15.2670 63
Tryps Tb11.02.4640 51
Tryps Tb11.01.4070 71
Tryps Tb09.211.3620 68
Tryps Tb927.5.1880 52
Tryps Tb10.61.2470 51
Tryps Tb927.5.1060 89
Tryps Tb927.6.3810 56
Tryps Tb10.61.0520 27
Tryps Tb09.211.4320 46
Tryps Tb10.70.6480 74
Tryps Tb927.8.2430 35
Tryps Tb927.7.7460 56
Tryps Tb09.211.2380 46
Tryps Tb927.1.560 49
Tryps Tb927.7.2420 58
Tryps Tb11.01.3940 44
Tryps Tb927.7.1720 72
Tryps Tb927.8.2620 43
Tryps Tb11.01.5920 85
Tryps Tb11.55.0017 67
Tryps Tb927.8.2200 72
Tryps Tb927.5.1110 97
Tryps Tb927.1.1530 38
Tryps Tb927.6.3340 80
Tryps Tb927.6.2640 61
Tryps Tb927.2.1850 67
Tryps Tb10.70.6720 65
Tryps Tb11.01.1960 48
Tryps Tb11.02.3650 71
Tryps Tb927.8.5150 61
Tryps Tb927.8.5520 32
Tryps Tb10.70.6380 36
Tryps Tb10.61.2420 59
Tryps Tb09.160.1710 47
Tryps Tb927.1.2980 39
Tryps Tb11.02.4460 58
Tryps Tb927.6.660 42
Tryps Tb09.211.4110 55
Tryps Tb10.61.0870 55
Tryps Tb927.3.5360 53
Tryps Tb927.8.4250 86
Tryps Tb11.01.0960 73
Tryps Tb927.2.4830 74
Tryps Tb10.70.6830 40
Tryps Tb11.02.4160 46
Tryps Tb927.5.1720 64
Tryps Tb927.3.4080 62
Tryps Tb927.4.1190 58
Tryps Tb927.5.480b 73
Tryps Tb927.7.1480 32
Tryps Tb11.02.2820 37
Tryps Tb10.70.4840 52
Tryps Tb927.2.4390 65
Tryps Tb11.02.4620 76
Tryps Tb927.8.6380 36
Tryps Tb927.7.790 45
Tryps Tb10.70.5440 65
Tryps Tb09.211.0485 63
Tryps Tb927.8.2630 67
Tryps Tb927.2.4060 60
Tryps Tb11.01.1020 46
Tryps Tb11.02.4810 77
Tryps Tb10.100.0120 89
Tryps Tb11.03.0815 83
Tryps Tb927.4.3910 49
Tryps Tb927.3.5530 49
Tryps Tb927.1.3860 60
Tryps Tb927.7.310 48
Tryps Tb927.5.1490 44
Tryps Tb11.01.6270 51
Tryps Tb11.01.7710 71
Tryps Tb927.4.2700 66
Tryps Tb927.4.780 49
Tryps Tb927.8.1260 42
Tryps Tb09.211.0230 81
Tryps Tb927.7.6460 54
Tryps Tb10.70.0060 30
Tryps Tb10.70.2350 76
Tryps Tb11.01.5120 33
Tryps Tb09.160.1780 60
Tryps Tb927.5.2430 55
Tryps Tb10.70.5050 51
Tryps Tb927.6.1630 60
Tryps Tb10.389.0390 48
Tryps Tb11.01.1820 63
Tryps Tb927.6.4550 56
Tryps Tb10.v4.0039 42
Tryps Tb10.61.0760 50
Tryps Tb927.5.4320 49
Tryps Tb927.8.660 51
Tryps Tb927.3.5630 55
Tryps Tb927.3.2750 53
Tryps Tb11.47.0025 48
Tryps Tb10.70.4030 31
Tryps Tb10.70.1850 60
Tryps Tb927.3.5170 37
Tryps Tb927.8.6840 53
Tryps Tb11.01.7530 48
Tryps Tb927.2.2240 49
Tryps Tb927.5.3970 60
Tryps Tb09.160.0340 55
Tryps Tb927.4.3080 55
Tryps Tb11.02.1460 40
Tryps Tb11.02.0470 56
Tryps Tb11.03.0860 81
Tryps Tb11.01.4350 39
Tryps Tb11.01.0560 44
Tryps Tb927.8.5550 48
Tryps Tb09.211.2560 75
Tryps Tb927.7.6940 40
Tryps Tb927.7.1130 75
Tryps Tb927.3.4540 51
Tryps Tb11.01.7700 50
Tryps Tb10.389.0570 53
Tryps Tb11.02.1010 42
Tryps Tb11.47.0010 38
Tryps Tb927.4.920 56
Tryps Tb09.244.2620 88
Tryps Tb09.160.5660 44
Tryps Tb927.8.3410 76
Tryps Tb927.5.2730 61
Tryps Tb927.8.2500 70
Tryps Tb11.02.2880 47
Tryps Tb927.5.1990 50
Tryps Tb11.02.2050 70
Tryps Tb09.160.2060 40
Tryps Tb927.1.1720 43
Tryps Tb927.6.4120 52
Tryps Tb927.1.1300 29
Tryps Tb927.6.2860 71
Tryps Tb11.0290 95
Tryps Tb927.8.1540 52
Tryps Tb927.8.6390 63
Tryps Tb10.70.1080 67
Tryps Tb11.02.3040 66
Tryps Tb927.3.4970 38
Tryps Tb927.4.4210 70
Tryps Tb927.8.2810 52
Tryps Tb11.02.4480 79
Tryps Tb10.70.1360 52
Tryps Tb11.02.5300 35
Tryps Tb927.2.2570 35
Tryps Tb11.57.0004 77
Tryps Tb10.70.6910 50
Tryps Tb11.02.0710 55
Tryps Tb927.6.2690 35
Tryps Tb11.01.2300 32
Tryps Tb10.70.5420 40
Tryps Tb09.211.2250 58
Tryps Tb09.v1.0420 89
Tryps Tb09.160.1950 55
Tryps Tb10.70.4610 34
Tryps Tb09.211.3210 72
Tryps Tb11.01.1260 36
Tryps Tb09.211.1290 67
Tryps Tb11.01.5820 52
Tryps Tb927.3.4620 62
Tryps Tb11.01.1570 54
Tryps Tb09.160.3820 84
Tryps Tb927.5.4110 36
Tryps Tb09.160.5230 36
Tryps Tb927.8.4360 31
Tryps Tb09.160.1490 27
Tryps Tb11.02.4910 71
Tryps Tb10.6k15.2890 95
Tryps Tb927.4.600 55
Tryps Tb11.12.0005 42
Tryps Tb11.02.3140 36
Tryps Tb927.7.2560 32
Tryps Tb927.4.1830 78
Tryps Tb927.4.4360 62
Tryps Tb09.160.3880 49
Tryps Tb927.6.4340 68
Tryps Tb927.2.5150 51
Tryps Tb927.4.1450 39
Tryps Tb11.01.2950 58
Tryps Tb11.02.0280 40
Tryps Tb927.7.7320 36
Tryps Tb10.70.1580 74
Tryps Tb927.6.4750 57
Tryps Tb10.70.4530 41
Tryps Tb927.7.6130 44
Tryps Tb11.02.5220 55
Tryps Tb927.7.3950 54
Tryps Tb11.02.5260 49
Tryps Tb927.7.4790 78
Tryps Tb927.8.4770 62
Tryps Tb927.4.1870 62
Tryps Tb10.389.1580 48
Tryps Tb11.01.7440 43
Tryps Tb927.7.6760 36
Tryps Tb11.01.7460 85
Tryps Tb10.61.1340 51
Tryps Tb927.7.6680 57
Tryps Tb927.8.4690 68
Tryps Tb11.02.2740 66
Tryps Tb11.01.2920 81
Tryps Tb927.7.4840 48
Tryps Tb10.70.0990 33
Tryps Tb11.02.4200 63
Tryps Tb927.5.3520 58
Tryps Tb927.1.3940 45
Tryps Tb927.8.2830 48
Tryps Tb10.6k15.1280 54
Tryps Tb11.02.0450 60
Tryps Tb927.4.1480 45
Tryps Tb927.8.5320 56
Tryps Tb927.1.4700 64
Tryps Tb927.6.2240 30
Tryps Tb927.4.2860 55
Tryps Tb10.61.2450 64
Tryps Tb927.3.3590 57
Tryps Tb11.01.5535 61
Tryps Tb09.160.0630 44
Tryps Tb927.8.6120 52
Tryps Tb09.211.3870 49
Tryps Tb927.3.3410 73
Tryps Tb11.01.8640 53
Tryps Tb11.01.7290 78
Tryps Tb11.02.3430 61
Tryps Tb927.2.5500 29
Tryps Tb927.5.1710 79
Tryps Tb927.6.4640 42
Tryps Tb10.70.5820 67
Tryps Tb927.3.3110 55
Tryps Tb09.160.5550 47
Tryps Tb09.211.2700 57
Tryps Tb927.1.3150 44
Tryps Tb927.7.4470 72
Tryps Tb927.7.2230 49
Tryps Tb10.389.1540 54
Tryps Tb927.5.1350 47
Tryps Tb10.70.7470 66
Tryps Tb927.6.1900 73
Tryps Tb10.6k15.3370 40
Tryps Tb927.5.3270 29
Tryps Tb927.4.490 45
Tryps Tb11.02.0480 50
Tryps Tb927.6.1910 39
Tryps Tb10.61.2550 59
Tryps Tb09.160.0810 67
Tryps Tb927.6.3040 53
Tryps Tb10.26.0520 38
Tryps Tb927.2.2230 52
Tryps Tb927.2.2180 53
Tryps Tb927.8.3060 58
Tryps Tb927.4.1130 67
Tryps Tb11.01.0130 37
Tryps Tb11.46.0008 74
Tryps Tb11.02.1135 77
Tryps Tb11.01.5170 46
Tryps Tb10.70.6040 58
Tryps Tb927.3.5380 62
Tryps Tb10.70.1460 53
Tryps Tb05.5K5.40 39
Tryps Tb09.211.2920 61
Tryps Tb927.5.3540 51
Tryps Tb10.6k15.2750 60
Tryps Tb927.6.2440 63
Tryps Tb927.4.1670 46
Tryps Tb11.55.0020 68
Tryps Tb927.5.4510 75
Tryps Tb927.5.3610 49
Tryps Tb10.70.3850 68
Tryps Tb927.8.3210 42
Tryps Tb11.01.4420 34
Tryps Tb11.01.7490 68
Tryps Tb10.70.2150 86
Tryps Tb927.7.3140 59
Tryps Tb927.3.1010 34
Tryps Tb11.01.4780 37
Tryps Tb927.8.7770 40
Tryps Tb927.8.6550 80
Tryps Tb927.5.4140 33
Tryps Tb10.70.5430 48
Tryps Tb927.7.5660 42
Tryps Tb927.2.2860 34
Tryps Tb927.3.5150 64
Tryps Tb11.12.0012 38
Tryps Tb10.6k15.2000 78
Tryps Tb11.01.0460 59
Tryps Tb927.7.4680 74
Tryps Tb927.6.4020 37
Tryps Tb927.8.4820 61
Tryps Tb10.70.1070 33
Tryps Tb11.02.3150 50
Tryps Tb927.6.3240 46
Tryps Tb11.01.4290 61
Tryps Tb927.6.2580 45
Tryps Tb927.7.500 35
Tryps Tb10.70.5480 62
Tryps Tb11.02.5320 54
Tryps Tb10.70.5110 73
Tryps Tb09.211.4180 49
Tryps Tb10.70.7560 84
Tryps Tb10.70.2360 55
Tryps Tb927.5.1150 84
Tryps Tb927.6.3540 65
Tryps Tb09.160.3890 54
Tryps Tb927.6.3680 57
Tryps Tb09.160.0860 38
Tryps Tb10.61.3010 52
Tryps Tb10.406.0600 69
Tryps Tb927.1.4040 39
Tryps Tb11.02.0340 48
Tryps Tb927.2.6050 72
Tryps Tb10.6k15.2450 57
Tryps Tb927.8.2970 53
Tryps Tb09.160.1400 41
Tryps Tb927.7.4860 38
Tryps Tb10.61.1090 66
Tryps Tb09.211.0180 77
Tryps Tb927.5.3530 43
Tryps Tb927.2.3970 43
Tryps Tb09.160.3270 96
Tryps Tb09.211.0070 37
Tryps Tb11.01.6650 53
Tryps Tb927.3.4200 52
Tryps Tb927.4.1300 56
Tryps Tb09.211.0800 32
Tryps Tb10.61.2747 55
Tryps Tb927.5.2830 50
Theileria TA18535 53
Theileria TA08290 60
Theileria TA07005 89
Theileria TA20335 38
Theileria TA16410 88
Theileria TA12840 84
Theileria TA21465 71
Theileria TA12415 79
Theileria TA18035 99
Theileria TA17825 81
Theileria TA17915 55
Theileria TA14990 84
Theileria TA08265 100
Theileria TA11530 66
Theileria TA05510 82
Theileria TA12835 95
Theileria TA02715 50
Theileria TA15285 63
Theileria TA11525 87
Theileria TA05290 69
Theileria TA19385 99
Theileria TA18055 93
Theileria TA11245 78
Theileria TA20175 92
Theileria TA15000 70
Theileria TA03560 80
Theileria TA10255 94
Theileria TA04940 86
Theileria TA16140 86
Theileria TA20390 63
Theileria TA15030 81
Theileria TA08925 81
Theileria TA03180 69
Theileria TA04900 85
Theileria TA15280 85
Theileria TA19770 95
Theileria TA10520 82
Theileria TA20160 79
Theileria TA14315 89
Theileria TA16515 62
Theileria TA08245 67
Theileria TA02910 91
Theileria TA09290 69
Theileria TA02555 83
Theileria TA03335 72
Theileria TA20910 92
Theileria TA09945 80
Theileria TA19015 80
Theileria TA12005 89
Theileria TA19420 78
Theileria TA03135 42
Theileria TA21280 47
Theileria TA19325 88
Theileria TA12780 67
Theileria TA10670 86
Theileria TA09925 99
Theileria TA20925 90
Theileria TA18615 95
Theileria TA09630 57
Theileria TA15660 71
Theileria TA09335 62
Theileria TA18940 81
Theileria TA14500 60
Theileria TA14020 91
Theileria TA06280 71
Theileria TA11340 85
Theileria TA11260 87
Theileria TA05850 87
Theileria TA12220 87
Theileria TA10760 87
Theileria TA15745 86
Theileria TA04965 80
Theileria TA11465 39
Theileria TA03195 83
Theileria TA04180 99
Theileria TA15460 53
Theileria TA06820 87
Theileria TA15275 93
Theileria TA12070 85
Theileria TA06010 99
Theileria TA12470 91
Theileria TA07035 82
Theileria TA19425 92
Theileria TA08560 88
Theileria TA17330 77
Theileria TA12040 81
Theileria TA06060 72
Theileria TA03220 74
Theileria TA05400 70
Theileria TA06485 68
Theileria TA21025 86
Theileria TA06910 96
Theileria TA04350 86
Theileria TA19800 94
Theileria TA16300 86
Theileria TA09495 85
Theileria TA14700 77
Theileria TA15795 81
Theileria TA04835 72
Theileria TA10570 71
Theileria TA05020 65
Theileria TA20445 87
Theileria TA12965 81
Theileria TA21450 82
Theileria TA16245 90
Theileria TA06410 88
Theileria TA15790 60
Theileria TA10465 86
Theileria TA16720 96
Theileria TA02485 89
Theileria TA14835 70
Theileria TA18265 91
Theileria TA11325 97
Theileria TA07815 99
Theileria TA09665 69
Theileria TA18300 89
Theileria TA03990 97
Theileria TA20800 74
Theileria TA03240 74
Theileria TA12515 88
Theileria TA13160 78
Theileria TA17645 73
Theileria TA06355 71
Theileria TA21070 81
Theileria TA13070 91
Theileria TA02695 88
Theileria TA08330 53
Theileria TA17455 77
Theileria TA07410 64
Theileria TA12250 61
Theileria TA16675 76
Theileria TA16725 93
Theileria TA15350 84
Theileria TA08630 89
Theileria TA15385 100
Theileria TA08795 86
Theileria TA13415 93
Theileria TA18135 91
Theileria TA20180 75
Theileria TA16465 80
Theileria TA16830 71
Theileria TA09905 78
Theileria TA11145 85
Theileria TA20895 87
Theileria TA09525 70
Theileria TA15125 52
Theileria TA18080 87
Theileria TA10050 80
Theileria TA13380 98
Theileria TA11570 98
Theileria TA14210 71
Theileria TA04245 92
Theileria TA13480 91
Theileria TA15785 79
Theileria TA16950 83
Theileria TA13965 59
Theileria TA09715 57
Theileria TA09360 30
Theileria TA09430 47
Theileria TA13210 98
Theileria TA04220 85
Theileria TA04375 99
Theileria TA19775 86
Theileria TA13600 77
Theileria TA04550 85
Theileria TA13725 84
Theileria TA13685 63
Theileria TA02820 88
Theileria TA13590 79
Theileria TA07330 80
Theileria TA08160 73
Theileria TA11790 83
Theileria TA15720 80
Theileria TA19675 73
Theileria TA18020 81
Theileria TA15365 90
Theileria TA16250 84
Theileria TA11125 74
Theileria TA13100 76
Theileria TA20025 86
Theileria TA02645 80
Theileria TA15845 92
Theileria TA02805 67
Theileria TA08680 87
Theileria TA07170 94
Theileria TA17980 95
Theileria TA07450 44
Theileria TA06985 79
Theileria TA18450 51
Theileria TA17880 79
Theileria TA05105 80
Theileria TA09900 87
Theileria TA20205 94
Theileria TA21065 81
Theileria TA12880 84
Theileria TA09700 88
Theileria TA09756 76
Theileria TA11665 71
Theileria TA12150 94
Theileria TA06860 79
Theileria TA08955 97
Theileria TA05015 67
Theileria TA20810 94
Theileria TA14485 78
Theileria TA10395 87
Theileria TA16290 81
Theileria TA11505 95
Theileria TA16665 84
Theileria TA07145 61
Theileria TA03200 77
Theileria TA17785 91
Theileria TA15935 83
Theileria TA05820 75
Theileria TA08620 78
Theileria TA18785 86
Theileria TA18555 93
Theileria TA12985 87
Theileria TA19160 91
Theileria TA09930 90
Theileria TA11110 82
Theileria TA02710 61
Theileria TA17720 95
Theileria TA14555 81
Theileria TA10225 91
Theileria TA21365 75
Theileria TA13520 90
Theileria TA16980 78
Theileria TA10820 91
Theileria TA02755 46
Theileria TA16390 75
Theileria TA08125 76
Theileria TA13035 65
Theileria TA07120 44
Theileria TA08090 85
Theileria TA18810 79
Theileria TA19795 88
Theileria TA17380 99
Theileria TA16620 79
Theileria TA16805 82
Theileria TA08185 93
Theileria TA20485 91
Theileria TA05265 67
Theileria TA03350 83
Theileria TA21345 84
Theileria TA07020 81
Theileria TA03085 49
Theileria TA18230 78
Theileria TA13835 93
Theileria TA20620 76
Theileria TA18090 97
Theileria TA20995 74
Theileria TA10650 76
Theileria TA12010 68
Theileria TA18720 81
Theileria TA12340 94
Theileria TA20780 79
Theileria TA16230 70
Theileria TA06665 93
Theileria TA07665 90
Theileria TA04705 69
Theileria TA14030 53
Theileria TA20060 94
Theileria TA19655 77
Theileria TA19605 93
Theileria TA06530 88
Theileria TA10770 84
Theileria TA15470 90
Theileria TA17655 80
Theileria TA07925 94
Theileria TA15425 91
Theileria TA03730 90
Theileria TA12000 100
Theileria TA14355 93
Theileria TA10280 94
Theileria TA12140 71
Theileria TA11850 100
Theileria TA08095 92
Theileria TA09165 61
Theileria TA14320 69
Theileria TA06935 89
Theileria TA06305 72
Theileria TA19900 89
Theileria TA06080 85
Theileria TA04865 65
Theileria TA13705 91
Theileria TA04755 36
Theileria TA16145 87
Theileria TA14415 69
Theileria TA09110 56
Theileria TA16545 91
Theileria TA18570 66
Theileria TA03760 79
Theileria TA10350 87
Theileria TA12960 73
Theileria TA20210 79
Theileria TA11100 77
Theileria TA09915 96
Theileria TA20325 51
Theileria TA05675 95
Theileria TA04475 89
Theileria TA11090 78
Theileria TA19550 82
Theileria TA04140 89
Theileria TA11160 86
Theileria TA10940 77
Theileria TA21440 92
Theileria TA03930 56
Theileria TA19500 100
Theileria TA05220 85
Theileria TA18865 44
Theileria TA14900 81
Theileria TA04590 99
Theileria TA04380 73
Theileria TA19635 85
Theileria TA05480 89
Theileria TA10645 78
Theileria TA13495 93
Theileria TA12605 74
Theileria TA20465 77
Theileria TA11180 90
Theileria TA18885 36
Theileria TA13840 71
Theileria TA06770 73
Theileria TA07275 75
Theileria TA03590 86
Theileria TA17700 95
Theileria TA17075 84
Theileria TA11065 79
Theileria TA20495 70
Theileria TA17115 36
Theileria TA20400 80
Theileria TA16125 77
Theileria TA11350 97
Theileria TA08515 78
Theileria TA09890 67
Theileria TA16475 85
Theileria TA21085 73
Theileria TA07835 95
Theileria TA03010 80
Theileria TA11275 87
Theileria TA16555 73
Theileria TA05140 85
Theileria TA19285 84
Theileria TA08380 93
Theileria TA19255 83
Theileria TA08700 74
Theileria TA17020 96
Theileria TA13465 89
Theileria TA18635 89
Theileria TA05040 73
Theileria TA10995 86
Theileria TA11975 91
Theileria TA13970 45
Theileria TA15480 83
Theileria TA02520 71
Theileria TA05710 92
Theileria TA03670 76
Theileria TA07340 88
Theileria TA07865 92
Theileria TA19535 99
Theileria TA05270 75
Theileria TA14360 88
Theileria TA12865 75
Theileria TA03960 66
Theileria TA05895 77
Theileria TA05085 78
Theileria TA14190 79
Theileria TA19465 88
Theileria TA18270 81
Theileria TA11940 51
Theileria TA10930 82
Theileria TA15825 83
Theileria TA09100 74
Theileria TA13635 58
Theileria TA18110 89
Theileria TA07945 89
Theileria TA20420 89
Theileria TA18970 85
Theileria TA06550 88
Theileria TA17140 57
Theileria TA14240 70
Theileria TA13220 91
Theileria TA21500 98
Theileria TA10715 86
Theileria TA03690 92
Theileria TA09970 83
Theileria TA07285 88
Theileria TA11725 67
Theileria TA20030 87
Theileria TA20075 88
Theileria TA18235 85
Theileria TA15210 97
Theileria TA05425 75
Theileria TA13755 59
Theileria TA13135 66
Theileria TA09805 37
Theileria TA12665 75
Theileria TA13500 81
Theileria TA10615 96
Theileria TA06620 76
Theileria TA11185 95
Theileria TA05640 74
Theileria TA07955 76
Theileria TA12055 79
Theileria TA07115 61
Theileria TA03645 95
Theileria TA04955 95
Theileria TA11750 73
Theileria TA02640 69
Theileria TA07485 87
Theileria TA17315 66
Theileria TA15145 45
Theileria TA21150 74
Theileria TA07735 90
Theileria TA17260 76
Theileria TA06030 68
Theileria TA06165 100
Theileria TA21225 71
Theileria TA11155 86
Theileria TA14290 82
Theileria TA18695 97
Theileria TA08835 77
Theileria TA20320 44
Theileria TA10580 83
Theileria TA10045 67
Theileria TA13145 91
Theileria TA11430 83
Theileria TA04255 80
Theileria TA20600 80
Theileria TA17890 97
Theileria TA03605 86
Theileria TA21055 90
Theileria TA17055 54
Theileria TA13195 80
Theileria TA21090 72
Theileria TA03355 73
Theileria TA18476 47
Theileria TA09305 80
Theileria TA16490 92
Theileria TA21355 88
Theileria TA15420 84
Theileria TA18945 96
Theileria TA05175 77
Theileria TA15680 70
Theileria TA08610 73
Theileria TA06295 81
Theileria TA03565 79
Theileria TA18150 88
Theileria TA07975 85
Theileria TA06160 82
Theileria TA19995 95
Theileria TA05035 88
Theileria TA14865 82
Theileria TA19030 77
Theileria TA18995 84
Theileria TA16905 85
Theileria TA09610 43
Theileria TA03295 81
Theileria TA05700 79
Theileria TA09555 77
Theileria TA05740 98
Theileria TA15895 84
Theileria TA21135 85
Theileria TA15345 99
Theileria TA16535 62
Theileria TA11220 87
Theileria TA03820 61
Theileria TA17790 79
Theileria TA03650 45
Theileria TA12690 96
Theileria TA14060 77
Theileria TA18915 77
Theileria TA17205 76
Theileria TA17875 90
Theileria TA10805 90
Theileria TA21160 68
Theileria TA19195 75
Theileria TA07265 81
Theileria TA07470 67
Theileria TA13440 59
Theileria TA10180 76
Theileria TA13235 81
Theileria TA10960 65
Theileria TA10095 87
Theileria TA04810 54
Theileria TA09960 83
Theileria TA18835 94
Theileria TA04740 82
Theileria TA11460 100
Theileria TA07010 87
Theileria TA20380 85
Theileria TA08940 65
Theileria TA21175 95
Theileria TA13360 72
Theileria TA15060 79
Theileria TA07430 63
Theileria TA09570 71
Theileria TA07840 100
Theileria TA08685 91
Theileria TA04290 69
Theileria TA08555 78
Theileria TA12660 86
Theileria TA10595 93
Theileria TA05260 65
Theileria TA12180 89
Theileria TA18775 87
Theileria TA17925 95
Theileria TA05720 99
Theileria TA07165 47
Theileria TA12560 86
Theileria TA04335 63
Theileria TA11800 80
Theileria TA13470 98
Theileria TA04530 90
Theileria TA03715 92
Theileria TA17175 75
Theileria TA13110 58
Theileria TA05170 77
Theileria TA02920 95
Theileria TA13000 74
Theileria TA19200 63
Theileria TA13565 80
Theileria TA13330 82
Theileria TA08040 88
Theileria TA12080 84
Theileria TA19895 90
Theileria TA20610 97
Theileria TA07520 85
Theileria TA06505 85
Theileria TA21125 77
Theileria TA12615 95
Theileria TA10245 90
Theileria TA12575 87
Theileria TA10565 84
Theileria TA10065 95
Theileria TA20680 67
Theileria TA05445 98
Theileria TA08585 78
Theileria TA11970 99
Theileria TA20225 59
Theileria TA05460 85
Theileria TA06440 85
Theileria TA07146 37
Theileria TA19865 58
Theileria TA15200 76
Theileria TA03530 72
Theileria TA08350 88
Theileria TA07300 67
Theileria TA16595 51
Theileria TA21000 97
Theileria TA05390 76
Theileria TA21185 74
Theileria TA21505 79
Theileria TA18755 50
Theileria TA14520 98
Theileria TA12730 76
Theileria TA11095 91
Theileria TA08595 95
Theileria TA13040 55
Theileria TA10185 97
Theileria TA16510 77
Theileria TA17415 93
Theileria TA13780 87
Theileria TA12945 84
Theileria TA16085 85
Theileria TA11215 82
Theileria TA09000 90
Theileria TA19735 95
Theileria TA20660 80
Theileria TA18455 42
Theileria TA16740 78
Theileria TA09735 65
Theileria TA06710 76
Theileria TA04280 80
Theileria TA06830 87
Theileria TA21415 74
Theileria TA08140 44
Theileria TA02570 87
Theileria TA17920 85
Theileria TA12955 63
Theileria TA09355 93
Theileria TA15990 89
Theileria TA07760 87
Theileria TA07710 91
Theileria TA09010 87
Theileria TA11710 48
Theileria TA19315 94
Theileria TA18145 64
Theileria TA17770 97
Theileria TA07895 73
Theileria TA18565 70
Theileria TA08235 72
Theileria TA21490 87
Theileria TA17390 90
Theileria TA13025 89
Theileria TA15965 77
Theileria TA05810 71
Theileria TA07515 69
Theileria TA17670 84
Theileria TA11895 81
Theileria TA14495 87
Theileria TA17375 63
Theileria TA05885 81
Theileria TA13400 89
Theileria TA07940 94
Theileria TA18840 91
Theileria TA16180 95
Theileria TA10405 91
Theileria TA10735 75
Theileria TA09315 32
Theileria TA15410 89
Theileria TA10100 81
Theileria TA19025 60
Theileria TA04315 49
Theileria TA04405 66
Theileria TA06250 75
Theileria TA12025 82
Theileria TA09530 84
Theileria TA17760 83
Theileria TA07660 82
Theileria TA19365 50
Theileria TA14260 88
Theileria TA21260 79
Theileria TA14800 93
Theileria TA16865 72
Theileria TA13585 91
Theileria TA07445 57
Theileria TA17590 70
Theileria TA20415 75
Theileria TA06310 98
Theileria TA04265 76
Theileria TA07920 60
Theileria TA13090 41
Theileria TA20165 86
Theileria TA16985 70
Theileria TA16275 92
Theileria TA17450 47
Theileria TA12715 86
Theileria TA03460 69
Theileria TA18800 80
Theileria TA18330 83
Theileria TA03615 54
Theileria TA11265 79
Theileria TA21265 78
Theileria TA13125 75
Theileria TA13085 43
Theileria TA04495 89
Theileria TA11860 94
Theileria TA18955 79
Theileria TA05150 61
Theileria TA07255 88
Theileria TA20315 69
Theileria TA03810 60
Theileria TA05935 65
Theileria TA10630 94
Theileria TA16235 81
Theileria TA17630 65
Theileria TA20365 51
Theileria TA13880 69
Theileria TA20475 78
Theileria TA11420 65
Theileria TA06870 88
Theileria TA19040 94
Theileria TA14950 78
Theileria TA15505 96
Theileria TA15585 45
Theileria TA17050 73
Theileria TA14855 64
Theileria TA07460 78
Theileria TA09580 53
Theileria TA10610 90
Theileria TA09160 59
Theileria TA05845 84
Theileria TA11295 65
Theileria TA21370 57
Theileria TA20105 88
Theileria TA04150 40
Theileria TA08575 98
Theileria TA17335 69
Theileria TA16630 74
Theileria TA02870 88
Theileria TA08675 79
Theileria TA02660 65
Theileria TA16930 84
Theileria TA09730 67
Theileria TA21285 93
Theileria TA08450 98
Theileria TA11020 84
Theileria TA19650 74
Theileria TA17250 95
Theileria TA11810 62
Theileria TA17320 70
Theileria TA09645 57
Theileria TA19520 72
Theileria TA11625 81
Theileria TA13200 89
Theileria TA16715 78
Theileria TA17460 75
Theileria TA12345 96
Theileria TA18735 81
Theileria TA14755 71
Theileria TA20945 92
Theileria TA09040 67
Theileria TA04505 97
Theileria TA16130 79
Theileria TA05005 65
Theileria TA19405 94
Theileria TA20083 64
Theileria TA06810 73
Theileria TA21330 91
Theileria TA12215 98
Theileria TA09860 87
Theileria TA19345 81
Theileria TA04950 86
Theileria TA10855 70
Theileria TA11755 44
Theileria TA18370 61
Theileria TA14685 91
Theileria TA09560 77
Theileria TA17690 85
Theileria TA15985 64
Theileria TA09910 91
Theileria TA07530 100
Theileria TA07640 85
Theileria TA09205 66
Theileria TA15120 79
Theileria TA09030 78
Theileria TA18925 72
Theileria TA12655 77
Theileria TA12160 79
Theileria TA10075 85
Theileria TA17410 67
Theileria TA15395 79
Theileria TA14870 87
Theileria TA02865 73
Theileria TA18485 84
Theileria TA17895 95
Theileria TA04660 93
Theileria TA09755 65
Theileria TA17295 94
Theileria TA04085 72
Theileria TA02625 70
Theileria TA13810 83
Theileria TA06585 64
Theileria TA11405 63
Theileria TA20460 97
Theileria TA03280 82
Theileria TA15730 75
Theileria TA09065 70
Theileria TA10705 87
Theileria TA14250 68
Theileria TA05115 79
Theileria TA13390 58
Theileria TA15530 65
Theileria TA11620 81
Theileria TA15040 81
Theileria TA15370 90
Theileria TA09720 78
Theileria TA14970 98
Theileria TA05805 87
Theileria TA18363 47
Theileria TA08725 95
Theileria TA04910 78
Theileria TA04065 85
Theileria TA06000 94
Theileria TA03840 37
Theileria TA16835 86
Theileria TA03550 73
Theileria TA06255 97
Theileria TA11645 75
Theileria TA10195 98
Theileria TA07565 97
Theileria TA15390 65
Theileria TA12385 92
Theileria TA15400 82
Theileria TA06670 81
Theileria TA13765 83
Theileria TA12135 85
Theileria TA10000 78
Theileria TA02490 88
Theileria TA20715 70
Theileria TA08420 97
Theileria TA07495 75
Theileria TA05905 83
Theileria TA11990 94
Theileria TA06525 81
Theileria TA08345 40
Theileria TA10030 84
Theileria TA13290 92
Theileria TA04320 92
Theileria TA16880 89
Theileria TA08820 62
Theileria TA03455 87
Theileria TA18255 88
Theileria TA15550 94
Theileria TA19110 82
Theileria TA19625 76
Theileria TA11945 60
Theileria TA04770 69
Theileria TA12090 88
Theileria TA03380 98
Theileria TA04145 47
Theileria TA11300 72
Theileria TA09180 92
Theileria TA17975 86
Theileria TA14105 83
Theileria TA16350 93
Theileria TA21215 93
Theileria TA20710 64
Theileria TA13015 73
Theileria TA13385 69
Theileria TA18120 80
Theileria TA06570 84
Theileria TA05335 86
Theileria TA16615 70
Theileria TA19940 91
Theileria TA17385 88
Theileria TA13850 95
Theileria TA06405 79
Theileria TA17425 99
Theileria TA17135 51
Theileria TA20200 99
Theileria TA18550 66
Theileria TA06050 75
Theileria TA10710 90
Theileria TA07700 77
Theileria TA10010 66
Theileria TA20045 75
Theileria TA07915 91
Theileria TA12845 90
Theileria TA03860 62
Theileria TA20740 67
Theileria TA16840 95
Theileria TA11540 93
Theileria TA10025 70
Theileria TA19185 85
Theileria TA20920 81
Theileria TA03580 90
Theileria TA18050 97
Theileria TA15995 87
Theileria TA15960 77
Theileria TA04215 74
Theileria TA02965 100
Theileria TA15735 86
Theileria TA19190 70
Theileria TA21420 67
Theileria TA06805 88
Theileria TA13640 82
Theileria TA18490 92
Theileria TA09855 70
Theileria TA17610 63
Theileria TA20783 79
Theileria TA11650 88
Theileria TA18530 87
Theileria TA20260 46
Theileria TA21145 89
Theileria TA05320 62
Theileria TA09825 65
Theileria TA18410 75
Theileria TA09875 74
Theileria TA19880 83
Theileria TA13115 73
Theileria TA09575 42
Theileria TA15870 78
Theileria TA03425 98
Theileria TA12585 100
Theileria TA14395 88
Theileria TA05280 93
Theileria TA14805 87
Theileria TA10340 93
Theileria TA04275 96
Theileria TA02775 76
Theileria TA03165 38
Theileria TA12290 58
Theileria TA04630 78
Theileria TA07380 99
Theileria TA08240 74
Theileria TA10310 95
Theileria TA20340 73
Theileria TA16325 83
Theileria TA17865 69
Theileria TA20655 88
Theileria TA04600 96
Theileria TA06270 82
Theileria TA04070 92
Theileria TA13680 87
Theileria TA11740 79
Theileria TA03755 43
Theileria TA03235 98
Theileria TA07140 76
Theileria TA10175 73
Theileria TA21195 57
Theileria TA11935 69
Theileria TA14200 53
Theileria TA06455 51
Theileria TA07355 82
Theileria TA13655 79
Theileria TA19980 76
Theileria TA14640 98
Theileria TA06590 78
Theileria TA05495 79
Theileria TA11345 97
Theileria TA11920 77
Theileria TA07425 56
Theileria TA16925 79
Theileria TA14795 92
Theileria TA17935 81
Theileria TA04870 49
Theileria TA16565 75
Theileria TA17930 62
Theileria TA14340 81
Theileria TA15075 95
Theileria TA07855 95
Theileria TA11225 74
Theileria TA07090 73
Theileria TA08780 70
Theileria TA06340 84
Theileria TA12935 87
Theileria TA03205 91
Theileria TA10330 93
Theileria TA09140 43
Theileria TA12830 89
Theileria TA16815 62
Theileria TA14695 93
Theileria TA12075 72
Theileria TA09090 57
Theileria TA14450 88
Theileria TA16025 39
Theileria TA03780 94
Theileria TA09075 65
Theileria TA11210 87
Theileria TA06425 97
Theileria TA08775 90
Theileria TA07690 95
Theileria TA02795 70
Theileria TA14300 86
Theileria TA11075 97
Theileria TA16500 84
Theileria TA11720 88
Theileria TA08550 60
Theileria TA12485 76
Theileria TA10985 74
Theileria TA14230 79
Theileria TA16730 90
Theileria TA20850 96
Theileria TA15860 84
Theileria TA07185 78
Theileria TA03705 44
Theileria TA15940 97
Theileria TA16505 84
Theileria TA09845 59
Theileria TA16450 96
Theileria TA11445 85
Theileria TA11130 82
Theileria TA12325 79
Theileria TA16000 95
Theileria TA12545 65
Theileria TA10375 90
Theileria TA18305 72
Theileria TA15740 85
Theileria TA18760 52
Theileria TA20700 64
Theileria TA16825 87
Theileria TA06940 87
Theileria TA03805 40
Theileria TA15250 70
Theileria TA18515 90
Theileria TA06795 90
Theileria TA06645 98
Theileria TA11635 65
Theileria TA07050 89
Theileria TA08025 80
Theileria TA08365 61
Theileria TA12925 87
Theileria TA20145 89
Theileria TA04170 85
Theileria TA11485 78
Theileria TA11735 92
Theileria TA13190 54
Theileria TA20480 75
Theileria TA16305 93
Theileria TA08985 86
Theileria TA06445 64
Theileria TA19620 78
Theileria TA08200 94
Theileria TA04715 81
Theileria TA17950 70
Theileria TA19695 85
Theileria TA08430 85
Theileria TA19690 91
Theileria TA13910 69
Theileria TA04345 86
Theileria TA07305 62
Theileria TA19595 77
Theileria TA15020 77
Theileria TA12230 87
Theileria TA18715 84
Theileria TA14820 92
Theileria TA19815 72
Theileria TA20580 79
Theileria TA12060 98
Theileria TA12705 91
Theileria TA21360 94
Theileria TA09985 75
Theileria TA15535 35
Theileria TA02690 63
Theileria TA14735 96
Theileria TA12380 79
Theileria TA20735 94
Theileria TA11105 90
Theileria TA06690 100
Theileria TA17870 79
Theileria TA04565 91
Theileria TA12035 71
Theileria TA04735 97
Theileria TA08110 86
Theileria TA20195 54
Theileria TA18935 85
Theileria TA15675 68
Theileria TA19245 69
Theileria TA14425 84
Theileria TA10840 91
Theileria TA16670 77
Theileria TA20435 77
Theileria TA08935 64
Theileria TA03065 77
Theileria TA18435 57
Theileria TA04525 93
Theileria TA10870 86
Theileria TA09125 71
Theileria TA11320 89
Theileria TA21115 99
Theileria TA18605 87
Theileria TA08920 73
Theileria TA06150 83
Theileria TA09190 64
Theileria TA15240 79
Theileria TA08405 87
Theileria TA16960 87
Theileria TA20010 81
Theileria TA14465 73
Theileria TA04030 94
Theileria TA08600 83
Theileria TA13270 64
Theileria TA12775 83
Theileria TA20760 75
Theileria TA04120 91
Theileria TA11297 74
Theileria TA05095 77
Theileria TA19415 77
Theileria TA14655 85
Theileria TA06800 77
Theileria TA07780 33
Theileria TA19210 83
Theileria TA11370 67
Theileria TA17065 96
Theileria TA15260 77
Theileria TA16265 90
Theileria TA03320 88
Theileria TA17745 93
Theileria TA19400 85
Theileria TA20970 74
Theileria TA16330 79
Theileria TA03740 78
Theileria TA18250 73
Theileria TA15215 91
Theileria TA18965 78
Theileria TA11980 91
Theileria TA06110 57
Theileria TA19805 87
Theileria TA12590 84
Theileria TA02990 81
Theileria TA21310 47
Theileria TA08900 72
Theileria TA07620 98
Theileria TA05580 39
Theileria TA20330 76
Theileria TA16285 62
Theileria TA21120 88
Theileria TA09590 78
Theileria TA14325 76
Theileria TA11360 77
Theileria TA14350 73
Theileria TA08205 98
Theileria TA03785 84
Theileria TA08490 75
Theileria TA10200 85
Theileria TA20220 70
Theileria TA15095 48
Theileria TA19825 84
Theileria TA19230 92
Theileria TA17210 53
Theileria TA11995 87
Theileria TA17990 87
Theileria TA03015 70
Theileria TA10125 68
Theileria TA08010 82
Theileria TA16150 87
Theileria TA03685 89
Theileria TA11825 89
Theileria TA09150 79
Theileria TA19100 81
Theileria TA03095 92
Theileria TA17810 82
Theileria TA19780 91
Theileria TA10740 69
Theileria TA07365 90
Theileria TA10860 77
Theileria TA19225 74
Theileria TA02760 41
Theileria TA08710 93
Theileria TA12720 92
Theileria TA13895 61
Theileria TA09995 77
Theileria TA06210 92
Theileria TA05215 65
Theileria TA08755 63
Theileria TA12885 78
Theileria TA06555 83
Theileria TA16110 73
Theileria TA06610 89
Theileria TA18180 93
Theileria TA14070 82
Theileria TA12550 90
Theileria TA21275 55
Theileria TA08385 84
Theileria TA08190 90
Theileria TA06885 82
Theileria TA11480 53
Theileria TA19850 97
Theileria TA08395 66
Theileria TA03340 83
Theileria TA16240 88
Theileria TA18015 76
Theileria TA02800 56
Theileria TA06500 96
Theileria TA16570 85
Theileria TA12910 70
Theileria TA04710 83
Theileria TA03215 62
Theileria TA03045 83
Theileria TA05835 87
Theileria TA19760 94
Theileria TA03975 76
Theileria TA10655 47
Theileria TA10505 45
Theileria TA21240 91
Theileria TA06755 98
Theileria TA10500 96
Theileria TA13720 81
Theileria TA08080 98
Theileria TA20455 77
Theileria TA07795 82
Theileria TA15225 95
Theileria TA12675 85
Theileria TA09145 61
Theileria TA12795 84
Theileria TA08825 70
Theileria TA20640 79
Theileria TA06510 64
Theileria TA06875 77
Theileria TA18040 94
Theileria TA14730 95
Theileria TA05630 63
Theileria TA09650 82
Theileria TA06325 82
Theileria TA14720 80
Theileria TA20605 83
Theileria TA04815 45
Theileria TA04390 86
Theileria TA04620 64
Theileria TA13660 74
Theileria TA18685 75
Theileria TA16380 93
Theileria TA20470 80
Theileria TA19540 93
Theileria TA08715 75
Theileria TA20135 68
Theileria TA03910 72
Theileria TA18240 78
Theileria TA21325 67
Theileria TA20005 95
Theileria TA13990 42
Theileria TA10835 62
Theileria TA16525 88
Theileria TA03050 74
Theileria TA07040 88
Theileria TA11285 72
Theileria TA10145 75
Theileria TA17960 88
Theileria TA19565 95
Theileria TA20440 58
Theileria TA02540 88
Theileria TA09085 86
Theileria TA03520 79
Theileria TA18920 85
Theileria TA17030 94
Theileria TA14760 95
Theileria TA04485 86
Theileria TA15185 75
Theileria TA02655 49
Theileria TA10780 90
Theileria TA14780 88
Theileria TA08460 88
Theileria TA21230 87
Theileria TA02550 86
Theileria TA18845 60
Theileria TA12735 79
Theileria TA17945 72
Theileria TA05365 84
Theileria TA13605 94
Theileria TA11150 89
Theileria TA09170 45
Theileria TA09830 57
Theileria TA03945 52
Theileria TA21320 78
Theileria TA20755 79
Theileria TA19685 87
Theileria TA11235 74
Theileria TA20110 96
Theileria TA11585 95
Theileria TA08735 73
Theileria TA20520 87
Theileria TA17300 91
Theileria TA15155 43
Theileria TA10585 85
Theileria TA11550 71
Theileria TA12425 90
Theileria TA10415 60
Theileria TA04650 91
Theileria TA15945 92
Theileria TA19075 74
Theileria TA06395 73
Theileria TA15380 76
Theileria TA10810 77
Theileria TA18825 62
Theileria TA12170 68
Theileria TA05645 63
Theileria TA19270 91
Theileria TA10090 86
Theileria TA06175 89
Theileria TA19530 85
Theileria TA07505 58
Theileria TA18290 89
Theileria TA05715 71
Theileria TA20930 49
Theileria TA05100 93
Theileria TA04400 91
Theileria TA06375 79
Theileria TA05910 90
Theileria TA10660 60
Theileria TA10425 96
Theileria TA18525 70
Theileria TA07990 82
Theileria TA21270 61
Theileria TA07395 48
Theileria TA04545 83
Theileria TA07325 76
Theileria TA14925 84
Theileria TA17750 95
Theileria TA11440 86
Theileria TA20300 32
Theileria TA12975 72
Theileria TA12950 95
Theileria TA02850 93
Theileria TA03345 85
Theileria TA04510 94
Theileria TA08410 86
Theileria TA13455 99
Theileria TA10800 80
Theileria TA18900 74
Theileria TA03505 81
Theileria TA13825 49
Theileria TA05730 82
Theileria TA03865 57
Theileria TA14445 87
Theileria TA14675 86
Theileria TA04175 98
Theileria TA08340 100
Theileria TA13670 82
Theileria TA04410 52
Theileria TA19930 86
Theileria TA14620 77
Theileria TA10720 88
Theileria TA06715 91
Theileria TA09940 85
Theileria TA13515 85
Theileria TA20250 70
Theileria TA17060 83
Theileria TA20515 90
Theileria TA11120 85
Theileria TA06185 96
Theileria TA16095 62
Theileria TA18985 67
Theileria TA08895 91
Theileria TA19700 80
Theileria TA20070 87
Theileria TA12890 74
Theileria TA20615 69
Theileria TA10435 80
Theileria TA20830 50
Theileria TA16795 64
Theileria TA19580 93
Theileria TA21010 70
Theileria TA02685 75
Theileria TA19265 96
Theileria TA16800 93
Theileria TA12610 81
Theileria TA06750 74
Theileria TA18740 85
Theileria TA19645 84
Theileria TA16200 74
Theileria TA16360 91
Theileria TA11670 55
Theileria TA13170 90
Theileria TA17220 52
Theileria TA15610 56
Theileria TA08270 62
Theileria TA15925 78
Theileria TA14740 91
Theileria TA15195 84
Theileria TA04250 72
Theileria TA12375 89
Theileria TA05855 77
Theileria TA06130 85
Theileria TA06385 84
Theileria TA09155 52
Theileria TA02600 53
Theileria TA18361 44
Theileria TA07755 81
Theileria TA16625 79
Theileria TA07200 74
Theileria TA20505 77
Theileria TA15220 95
Theileria TA03795 51
Theileria TA19750 54
Theileria TA07910 82
Theileria TA05055 68
Theileria TA09130 51
Theileria TA08609 81
Theileria TA07150 40
Theileria TA13310 98
Theileria TA05165 51
Theileria TA08510 82
Theileria TA21435 82
Theileria TA12630 63
Theileria TA14980 76
Theileria TA08565 90
Theileria TA17465 85
Theileria TA19870 83
Theileria TA14535 93
Theileria TA16610 87
Theileria TA02890 85
Theileria TA03815 85
Theileria TA03950 52
Theileria TA20875 77
Theileria TA20285 50
Theileria TA14435 88
Theileria TA11045 82
Theileria TA05385 85
Theileria TA17010 92
Theileria TA12410 89
Theileria TA04340 94
Theileria TA06465 69
Theileria TA03800 65
Theileria TA15565 61
Theileria TA15330 82
Theileria TA10265 88
Theileria TA12530 92
Theileria TA14180 74
Theileria TA18170 74
Theileria TA04195 78
Theileria TA20280 43
Theileria TA07220 88
Theileria TA18345 71
Theileria TA19290 97
Theileria TA17845 84
Theileria TA08300 86
Theileria TA19765 77
Theileria TA17230 90
Theileria TA02610 82
Theileria TA16425 83
Theileria TA16690 98
Theileria TA05180 87
Theileria TA21445 100
Theileria TA05030 89
Theileria TA14035 73
Theileria TA05200 54
Theileria TA06135 85
Theileria TA11175 83
Theileria TA09370 84
Theileria TA18725 81
Theileria TA12185 91
Theileria TA15950 66
Theileria TA03230 84
Theileria TA05310 83
Theileria TA03620 93
Theileria TA07375 93
Theileria TA18420 70
Theileria TA13180 81
Theileria TA11495 89
Theileria TA08150 88
Theileria TA10550 88
Theileria TA07540 96
Theileria TA10190 82
Theileria TA13150 81
Theileria TA12855 90
Theileria TA12565 94
Theileria TA17275 79
Theileria TA04130 79
Theileria TA11915 58
Theileria TA16315 59
Theileria TA12335 87
Theileria TA20395 82
Theileria TA14890 98
Theileria TA18905 91
Theileria TA16775 88
Theileria TA10385 78
Theileria TA08665 100
Theileria TA11805 81
Theileria TA12050 67
Theileria TA17035 93
Theileria TA13165 80
Theileria TA11400 53
Theileria TA02810 67
Theileria TA17955 84
Theileria TA05920 92
Theileria TA16530 85
Theileria TA12900 86
Theileria TA07820 67
Theileria TA05795 84
Theileria TA18385 75
Theileria TA12350 94
Theileria TA08280 81
Theileria TA12105 97
Theileria TA10970 76
Theileria TA14470 90
Theileria TA08970 88
Theileria TA15100 91
Theileria TA13120 90
Theileria TA19835 86
Theileria TA12120 77
Theileria TA05470 75
Theileria TA05420 65
Theileria TA10275 88
Theileria TA05870 82
Theileria TA17905 89
Theileria TA07805 87
Theileria TA19150 60
Theileria TA17940 82
Theileria TA17715 95
Theileria TA02530 78
Theileria TA11335 46
Theileria TA14095 60
Theileria TA18500 93
Theileria TA03980 100
Theileria TA15475 86
Theileria TA09670 55
Theileria TA17245 96
Theileria TA18470 57
Theileria TA08215 94
Theileria TA15573 76
Theileria TA10035 93
Theileria TA12310 90
Theileria TA11250 86
Theileria TA09230 76
Theileria TA17125 42
Theileria TA15835 81
Theileria TA13690 58
Theileria TA06020 67
Theileria TA17685 75
Theileria TA09760 80
Theileria TA09220 72
Theileria TA17045 63
Theileria TA13560 95
Theileria TA08400 75
Theileria TA09390 74
Theileria TA03880 57
Theileria TA05435 76
Theileria TA10925 80
Theileria TA12760 59
Theileria TA05660 70
Theileria TA18125 72
Theileria TA10440 88
Theileria TA16750 83
Theileria TA04025 92
Theileria TA13550 89
Theileria TA05375 63
Theileria TA12320 71
Theileria TA16745 83
Theileria TA19280 77
Theileria TA14635 77
Theileria TA16915 87
Theileria TA08705 92
Theileria TA10055 63
Theileria TA16850 84
Theileria TA11695 70
Theileria TA21105 87
Theileria TA10480 90
Theileria TA20290 81
Theileria TA04880 73
Theileria TA20825 81
Theileria TA11380 92
Theileria TA07440 84
Theileria TA18405 45
Theileria TA10695 77
Theileria TA08655 80
Theileria TA10950 77
Theileria TA07930 84
Theileria TA09850 78
Theileria TA11630 69
Theileria TA18085 78
Theileria TA05110 63
Theileria TA11815 92
Theileria TA18195 59
Theileria TA02875 82
Theileria TA06140 66
Theileria TA12145 94
Theileria TA09880 80
Theileria TA06145 84
Theileria TA15775 84
Theileria TA11840 74
Theileria TA08030 88
Theileria TA14225 89
Theileria TA08425 50
Theileria TA11830 70
Theileria TA06845 90
Theileria TA15910 87
Theileria TA06275 91
Theileria TA14590 93
Theileria TA10150 85
Theileria TA16345 85
Theileria TA15435 89
Theileria TA20690 85
Theileria TA07845 100
Theileria TA07880 56
Theileria TA07420 85
Theileria TA13980 38
Theileria TA11165 85
Theileria TA08635 75
Theileria TA11565 89
Theileria TA11680 66
Theileria TA04185 96
Theileria TA06300 84
Theileria TA15920 79
Theileria TA03665 87
Theileria TA08375 90
Theileria TA16060 72
Theileria TA04165 73
Theileria TA02830 72
Theileria TA13340 74
Theileria TA15770 88
Theileria TA16170 74
Theileria TA07675 90
Theileria TA16845 77
Theileria TA09625 48
Theileria TA09740 60
Theileria TA20985 83
Theileria TA12820 89
Theileria TA20055 82
Theileria TA15760 79
Theileria TA12115 78
Theileria TA04105 82
Theileria TA19335 90
Theileria TA04270 100
Theileria TA12685 83
Theileria TA09695 88
Theileria TA06930 69
Theileria TA15160 62
Theileria TA20590 92
Theileria TA14580 80
Theileria TA07890 43
Theileria TA08695 69
Theileria TA10365 93
Theileria TA10105 89
Theileria TA12130 81
Theileria TA11785 55
Theileria TA20835 81
Theileria TA08485 74
Theileria TA19050 67
Theileria TA07065 94
Theileria TA15375 81
Theileria TA15885 84
Theileria TA07980 93
Theileria TA15765 52
Theileria TA20905 86
Theileria TA03020 91
Theileria TA02900 59
Theileria TA16970 94
Theileria TA16165 99
Theileria TA09310 85
Theileria TA04860 64
Theileria TA08050 93
Theileria TA08180 85
Theileria TA08275 53
Theileria TA10060 94
Theileria TA19960 84
Theileria TA14830 80
Theileria TA09380 40
Theileria TA20170 82
Theileria TA21110 98
Theileria TA04470 51
Theileria TA04155 87
Theileria TA20900 84
Theileria TA04435 81
Theileria TA12640 91
Theileria TA05840 85
Theileria TA18460 52
Theileria TA07575 93
Theileria TA19630 81
Theileria TA03985 52
Theileria TA10540 60
Theileria TA16785 93
Theileria TA18475 76
Theileria TA11035 82
Theileria TA02525 100
Theileria TA05705 66
Theileria TA05725 84
Theileria TA18630 60
Theileria TA13420 79
Theileria TA12205 81
Theileria TA20185 74
Theileria TA14430 86
Theileria TA18575 79
Theileria TA11515 98
Theileria TA04645 73
Theileria TA09660 96
Theileria TA13975 74
Theileria TA10515 98
Theileria TA20050 88
Theileria TA03765 55
Theileria TA08170 95
Theileria TA11200 60
Theileria TA07290 100
Theileria TA06105 93
Theileria TA10635 85
Theileria TA09005 90
Theileria TA15190 100
Theileria TA16075 75
Theileria TA16945 81
Theileria TA13375 70
Theileria TA13920 65
Theileria TA19180 91
Theileria TA05860 81
Theileria TA09395 88
Theileria TA11605 74
Theileria TA14505 91
Theileria TA16660 73
Theileria TA13285 97
Theileria TA16890 79
Theileria TA19860 94
Theileria TA07075 63
Theileria TA07680 93
Theileria TA12095 90
Theileria TA12270 42
Theileria TA21100 80
Theileria TA05060 94
Theileria TA06600 90
Theileria TA15290 71
Theileria TA06785 81
Theileria TA05685 80
Theileria TA06475 55
Theileria TA16860 82
Theileria TA17755 69
Theileria TA19220 88
Theileria TA11780 76
Theileria TA10775 83
Theileria TA20790 77
Theileria TA18160 88
Theileria TA13800 76
Theileria TA08302 57
Theileria TA12125 94
Theileria TA16155 75
Theileria TA13955 48
Theileria TA13945 77
Theileria TA07695 88
Theileria TA20635 81
Theileria TA14280 99
Theileria TA16940 88
Theileria TA12700 90
Theileria TA10085 83
Theileria TA13770 91
Theileria TA13460 99
Theileria TA06520 70
Theileria TA10830 92
Theileria TA19610 86
Theileria TA14090 96
Theileria TA06290 91
Theileria TA20255 37
Theileria TA18540 57
Theileria TA03965 87
Theileria TA14365 57
Theileria TA08085 84
Theileria TA07650 99
Theileria TA06950 88
Theileria TA08815 92
Theileria TA18010 60
Theileria TA08295 75
Theileria TA04905 59
Theileria TA03090 74
Theileria TA10300 81
Theileria TA15970 90
Theileria TA05285 77
Theileria TA04110 78
Theileria TA07310 76
Theileria TA13075 84
Theileria TA05370 96
Theileria TA04005 66
Theileria TA06225 76
Theileria TA12475 95
Theileria TA05090 89
Theileria TA13185 87
Theileria TA20190 82
Theileria TA07465 63
Theileria TA08880 80
Theileria TA07000 85
Theileria TA20915 81
Theileria TA10890 86
Theileria TA17240 66
Theileria TA18200 86
Theileria TA10560 88
Theileria TA18245 72
Theileria TA06285 93
Theileria TA04665 89
Theileria TA12190 88
Theileria TA20490 71
Theileria TA20080 62
Theileria TA05765 87
Theileria TA12500 97
Theileria TA19460 85
Theileria TA02620 68
Theileria TA13735 84
Theileria TA17695 63
Theileria TA13530 76
Theileria TA17485 39
Theileria TA04840 87
Theileria TA10360 81
Theileria TA03190 87
Theileria TA07580 95
Theileria TA14480 86
Theileria TA11600 85
Theileria TA11885 87
Theileria TA14025 52
Theileria TA13580 80
Theileria TA10530 57
Theileria TA12915 92
Theileria TA05395 99
Theileria TA14245 56
Theileria TA15755 78
Theileria TA04585 53
Theileria TA06115 76
Theileria TA20781 66
Theileria TA14145 86
Theileria TA14775 88
Theileria TA12390 99
Theileria TA17285 74
Theileria TA10885 81
Theileria TA14650 95
Theileria TA05760 70
Theileria TA04295 80
Theileria TA05950 99
Theileria TA08225 87
Theileria TA16755 85
Theileria TA17000 82
Theileria TA08845 77
Theileria TA04230 75
Theileria TA14185 98
Theileria TA16640 88
Theileria TA17070 74
Theileria TA03555 78
Theileria TA06595 58
Theileria TA21130 79
Theileria TA08105 83
Theileria TA05345 86
Theileria TA02605 45
Theileria TA17200 79
Theileria TA13410 94
Theileria TA17005 73
Theileria TA04990 98
Theileria TA14115 97
Theileria TA12995 52
Theileria TA17025 98
Theileria TA15890 82
Theileria TA21455 85
Theileria TA06390 64
Theileria TA16220 69
Theileria TA03775 72
Theileria TA19730 78
Theileria TA05930 79
Theileria TA21425 67
Theileria TA09835 63
Theileria TA19725 74
Theileria TA06245 85
Theileria TA02615 66
Theileria TA06855 79
Theileria TA18190 95
Theileria TA10510 85
Theileria TA19745 85
Theileria TA08545 75
Theileria TA16540 96
Theileria TA13140 69
Theileria TA04580 89
Theileria TA03610 83
Theileria TA18260 77
Theileria TA18155 53
Theileria TA07860 94
Theileria TA08070 99
Theileria TA07030 87
Theileria TA03790 97
Theileria TA05410 89
Theileria TA21050 80
Theileria TA18400 50
Theileria TA18275 79
Theileria TA06320 74
Theileria TA14390 70
Theileria TA04760 79
Theileria TA14165 92
Theileria TA09375 59
Theileria TA10260 82
Theileria TA05405 78
Theileria TA06380 79
Theileria TA05295 77
Theileria TA18980 74
Theileria TA12570 75
Theileria TA21030 89
Theileria TA13010 64
Theileria TA19140 87
Theileria TA18620 80
Theileria TA11560 94
Theileria TA04016 77
Theileria TA06075 83
Theileria TA14860 85
Theileria TA16680 79
Theileria TA13175 73
Theileria TA20870 57
Theileria TA14885 90
Theileria TA03250 63
Theileria TA20650 89
Theileria TA04080 85
Theileria TA20935 71
Theileria TA05135 90
Theileria TA19410 74
Theileria TA16005 62
Theileria TA20000 95
Theileria TA10220 88
Theileria TA12210 91
Theileria TA03515 72
Theileria TA08310 54
Theileria TA16030 38
Theileria TA09585 46
Theileria TA10005 99
Theileria TA08470 86
Theileria TA16650 72
Theileria TA21005 66
Theileria TA03680 91
Theileria TA18415 63
Theileria TA17265 76
Theileria TA06015 92
Theileria TA12240 86
Theileria TA19155 78
Theileria TA10525 89
Theileria TA18430 53
Theileria TA06945 81
Theileria TA05915 79
Theileria TA07810 77
Theileria TA10765 80
Theileria TA02985 77
Theileria TA02895 80
Theileria TA02980 86
Theileria TA16415 68
Theileria TA14270 89
Theileria TA02575 77
Theileria TA20665 88
Theileria TA08045 96
Theileria TA10555 74
Theileria TA11315 60
Theileria TA20350 52
Theileria TA09035 82
Theileria TA06680 72
Theileria TA02750 62
Theileria TA18780 84
Theileria TA03470 80
Theileria TA10900 75
Theileria TA04725 80
Theileria TA11375 46
Theileria TA18225 94
Theileria TA03370 95
Theileria TA05980 94
Theileria TA13795 88
Theileria TA04985 77
Theileria TA08840 72
Theileria TA12255 77
Theileria TA03435 71
Theileria TA16115 95
Theileria TA06605 95
Theileria TA10355 88
Theileria TA12755 97
Theileria TA13055 36
Theileria TA19670 79
Theileria TA05690 79
Theileria TA03635 98
Theileria TA06815 69
Theileria TA11685 62
Theileria TA13080 57
Theileria TA13250 87
Theileria TA15710 40
Theileria TA17190 78
Theileria TA15525 43
Theileria TA13485 85
Theileria TA19205 80
Theileria TA20240 61
Theileria TA12940 71
Theileria TA06625 79
Theileria TA03440 81
Theileria TA17640 92
Theileria TA13095 91
Theileria TA03300 69
Theileria TA09705 42
Theileria TA18950 46
Theileria TA14560 66
Theileria TA14330 97
Theileria TA07415 78
Theileria TA06045 88
Theileria TA03655 78
Theileria TA14905 96
Theileria TA06170 82
Theileria TA08950 92
Theileria TA06575 100
Theileria TA08255 75
Theileria TA10945 74
Theileria TA13260 91
Theileria TA07160 94
Theileria TA04535 82
Theileria TA13030 66
Theileria TA12920 81
Theileria TA10290 94
Theileria TA20990 38
Theileria TA09635 42
Theileria TA03030 72
Theileria TA10250 85
Theileria TA14975 90
Theileria TA09295 71
Theileria TA02635 86
Theileria TA19355 88
Theileria TA16120 74
Theileria TA18175 57
Theileria TA11595 81
Theileria TA20865 77
Theileria TA09990 60
Theileria TA21180 84
Theileria TA11255 95
Theileria TA20430 67
Theileria TA15800 80
Theileria TA13805 95
Theileria TA18495 79
Theileria TA04395 91
Theileria TA10700 79
Theileria TA18520 83
Theileria TA03750 88
Theileria TA18705 66
Theileria TA05755 72
Theileria TA11870 91
Theileria TA12535 100
Theileria TA03625 92
Theileria TA14690 82
Theileria TA05745 90
Theileria TA18700 87
Theileria TA03875 98
Theileria TA07525 89
Theileria TA10905 83
Theileria TA07155 73
Theileria TA16780 85
Theileria TA06205 98
Theileria TA07850 88
Theileria TA03390 86
Theileria TA18350 79
Theileria TA04720 82
Theileria TA18380 75
Theileria TA09225 66
Theileria TA08580 74
Theileria TA05440 87
Theileria TA02765 69
Theileria TA14585 81
Theileria TA15295 38
Theileria TA04890 83
Theileria TA15065 98
Theileria TA06100 91
Theileria TA14155 99
Theileria TA05350 78
Theileria TA06995 88
Theileria TA15515 98
Theileria TA19380 95
Theileria TA17725 87
Theileria TA09115 69
Theileria TA07180 75
Theileria TA04200 75
Theileria TA11475 69
Theileria TA03075 93
Theileria TA07240 88
Theileria TA15180 72
Theileria TA18750 59
Theileria TA06835 96
Theileria TA16375 58
Theileria TA16225 86
Theileria TA15430 94
Theileria TA15440 96
Theileria TA14475 89
Theileria TA11660 79
Theileria TA07950 88
Theileria TA19560 86
Theileria TA12200 83
Theileria TA18140 63
Theileria TA06545 96
Theileria TA21350 58
Theileria TA04455 86
Theileria TA20625 95
Theileria TA11230 64
Theileria TA04045 90
Theileria TA04980 78
Theileria TA07560 45
Theileria TA08495 65
Theileria TA11240 67
Theileria TA05355 87
Theileria TA08175 80
Theileria TA09515 85
Theileria TA19790 89
Theileria TA17310 98
Theileria TA08390 95
Theileria TA05455 88
Theileria TA20545 99
Theileria TA10990 90
Theileria TA03175 90
Theileria TA02670 40
Theileria TA20410 88
Theileria TA10920 68
Theileria TA07295 98
Theileria TA12440 62
Theileria TA16580 61
Theileria TA14335 77
Theileria TA07235 85
Theileria TA11330 66
Theileria TA08260 70
Theileria TA20425 83
Theileria TA14915 78
Theileria TA15855 93
Theileria TA08645 91
Theileria TA03735 86
Theileria TA14565 98
Theileria TA07970 75
Theileria TA08000 36
Theileria TA13355 90
Theileria TA06920 99
Theileria TA06215 98
Theileria TA17345 94
Theileria TA20510 98
Theileria TA03365 73
Theileria TA18280 94
Theileria TA14570 86
Theileria TA13065 67
Theileria TA13345 95
Theileria TA05925 93
Theileria TA04975 98
Theileria TA16400 94
Theileria TA06890 93
Theileria TA18545 86
Theileria TA10135 74
Theileria TA07745 100
Theileria TA08435 85
Theileria TA14930 83
Theileria TA09235 99
Theileria TA08615 94
Theileria TA17290 81
Theileria TA10160 92
Theileria TA05275 89
Theileria TA07685 81
Theileria TA04090 58
Theileria TA12405 88
Theileria TA05125 78
Theileria TA09060 85
Theileria TA06315 82
Theileria TA21155 77
Theileria TA19165 54
Theileria TA20840 69
Theileria TA13875 66
Theileria TA08945 86
Theileria TA19740 87
Theileria TA17370 82
Theileria TA05975 84
Theileria TA06125 95
Theileria TA02515 87
Theileria TA07639 86
Theileria TA20845 89
Theileria TA13575 83
Theileria TA06775 65
Theileria TA18030 93
Theileria TA10620 98
Theileria TA05145 68
Theileria TA19455 89
Theileria TA06675 81
Theileria TA05865 85
Theileria TA04570 77
Theileria TA03270 94
Theileria TA02925 80
Theileria TA12445 98
Theileria TA13630 70
Theileria TA18710 81
Theileria TA07500 50
Theileria TA08035 87
Theileria TA07900 94
Theileria TA04035 86
Theileria TA12650 25
Theileria TA17235 81
Theileria TA16520 78
Theileria TA15840 92
Theileria TA21080 86
Theileria TA16100 92
Theileria TA13915 43
Theileria TA17405 82
Theileria TA19250 96
Theileria TA19575 80
Theileria TA03210 92
Theileria TA05050 71
Theileria TA14910 93
Theileria TA19910 84
Theileria TA19020 67
Theileria TA12520 65
Theileria TA19375 82
Theileria TA03895 100
Theileria TA05790 92
Theileria TA19145 68
Theileria TA17090 89
Theileria TA20695 61
Theileria TA06180 86
Theileria TA12305 82
Theileria TA16975 89
Theileria TA19320 99
Theileria TA09045 79
Theileria TA07545 85
Theileria TA13715 83
Theileria TA09820 81
Theileria TA13205 82
Theileria TA18585 67
Theileria TA10965 88
Theileria TA18770 83
Theileria TA17325 81
Theileria TA13435 64
Theileria TA20375 49
Theileria TA14600 85
Theileria TA19990 95
Theileria TA05130 67
Theileria TA09320 57
Theileria TA02680 67
Theileria TA11425 78
Theileria TA20040 78
Theileria TA05695 89
Theileria TA03495 70
Theileria TA07360 81
Theileria TA20500 75
Theileria TA11310 53
Theileria TA19485 83
Theileria TA08155 91
Theileria TA07615 79
Theileria TA11025 77
Theileria TA14665 78
Theileria TA06700 77
Theileria TA04920 93
Theileria TA19480 93
Theileria TA19035 87
Theileria TA08640 89
Theileria TA17225 98
Theileria TA10240 93
Theileria TA20980 42
Theileria TA04680 61
Theileria TA12420 75
Theileria TA09080 70
Theileria TA07555 86
Theileria TA07190 79
Theileria TA07935 85
Theileria TA16445 92
Theileria TA20745 76
Theileria TA12875 79
Theileria TA20125 89
Theileria TA11765 67
Theileria TA18362 93
Theileria TA03265 54
Theileria TA10390 78
Theileria TA11775 62
Theileria TA08740 76
Theileria TA17445 60
Theileria TA13305 91
Theileria TA07135 76
Theileria TA18315 93
Theileria TA20385 56
Theileria TA16405 100
Theileria TA20880 68
Theileria TA18765 53
Theileria TA12540 92
Theileria TA16420 65
Theileria TA08590 85
Theileria TA19440 77
Theileria TA05185 73
Theileria TA19920 76
Theileria TA08865 83
Theileria TA12495 78
Theileria TA15300 87
Theileria TA12785 86
Theileria TA20540 80
Theileria TA10155 79
Theileria TA19430 95
Theileria TA07320 92
Theileria TA13675 82
Theileria TA15750 100
Theileria TA15540 35
Theileria TA18130 83
Theileria TA17185 67
Theileria TA03535 64
Theileria TA08130 92
Theileria TA13490 87
Theileria TA05360 81
Theileria TA16295 82
Theileria TA12980 76
Theileria TA12895 78
Theileria TA14045 87
Theileria TA11470 100
Theileria TA10640 84
Theileria TA15445 71
Theileria TA02940 86
Theileria TA05010 79
Theileria TA05880 86
Theileria TA12175 87
Theileria TA12355 84
Theileria TA13900 100
Theileria TA04430 76
Theileria TA07960 78
Theileria TA04935 91
Theileria TA16460 87
Theileria TA21480 84
Theileria TA13525 88
Theileria TA05995 77
Theileria TA11890 92
Theileria TA19570 91
Theileria TA10680 95
Theileria TA12365 85
Theileria TA14065 94
Theileria TA08145 96
Theileria TA08465 89
Theileria TA14100 93
Theileria TA06230 67
Theileria TA13445 84
Theileria TA17180 68
Theileria TA03405 84
Theileria TA08525 98
Theileria TA17100 76
Theileria TA04775 71
Theileria TA03185 85
Theileria TA10790 83
Theileria TA11865 73
Theileria TA08325 74
Theileria TA16495 71
Theileria TA05045 62
Theileria TA16255 92
Theileria TA17730 92
Theileria TA12745 89
Theileria TA19010 87
Theileria TA17995 97
Theileria TA13595 76
Theileria TA08990 92
Theileria TA07345 90
Theileria TA19975 81
Theileria TA12155 90
Theileria TA08960 69
Theileria TA05340 79
Theileria TA17255 81
Theileria TA03275 87
Theileria TA19970 91
Theileria TA02855 87
Theileria TA09535 99
Theileria TA06915 79
Theileria TA20805 84
Theileria TA07400 90
Theileria TA11435 76
Theileria TA05680 85
Theileria TA20245 56
Theileria TA06470 77
Theileria TA08910 68
Theileria TA11050 43
Theileria TA10785 65
Theileria TA09435 46
Theileria TA20525 81
Theileria TA21495 86
Theileria TA07100 74
Theileria TA02700 75
Theileria TA17815 79
Theileria TA11500 92
Theileria TA18220 83
Theileria TA19435 77
Theileria TA16920 92
Theileria TA20360 66
Theileria TA15640 73
Theileria TA18830 67
Theileria TA19555 91
Theileria TA14785 87
Theileria TA10850 93
Theileria TA08305 68
Theileria TA20955 71
Theileria TA02565 77
Theileria TA11270 99
Theileria TA17305 84
Theileria TA11745 76
Theileria TA09185 80
Theileria TA18215 80
Theileria TA11355 83
Theileria TA17270 73
Theileria TA04055 93
Theileria TA14220 79
Theileria TA08765 80
Theileria TA02560 56
Theileria TA06780 78
Theileria TA13610 89
Theileria TA04885 85
Theileria TA18560 68
Theileria TA15685 52
Theileria TA21460 92
Theileria TA04555 79
Theileria TA11575 84
Theileria TA14790 78
Theileria TA17795 98
Theileria TA13545 81
Theileria TA08890 64
Theileria TA02480 89
Theileria TA08455 77
Theileria TA07015 83
Theileria TA19890 93
Theileria TA10115 81
Theileria TA18815 84
Theileria TA16685 60
Theileria TA06240 89
Theileria TA04560 94
Theileria TA04480 44
Theileria TA07095 80
Theileria TA17400 82
Theileria TA04845 70
Theileria TA17625 50
Theileria TA09095 77
Theileria TA04000 76
Theileria TA16560 83
Theileria TA08230 71
Theileria TA08210 89
Theileria TA12480 79
Theileria TA06220 93
Theileria TA21405 98
Theileria TA15655 78
Theileria TA20560 85
Theileria TA17855 72
Theileria TA10470 88
Theileria TA19955 87
Theileria TA03040 62
Theileria TA08850 77
Theileria TA11490 74
Theileria TA12065 57
Theileria TA19855 91
Theileria TA05155 71
Theileria TA17680 80
Theileria TA05120 96
Theileria TA06655 87
Theileria TA16385 73
Theileria TA02580 24
Theileria TA16175 94
Theileria TA16770 82
Theileria TA05575 39
Theileria TA18445 77
Theileria TA14275 89
Theileria TA15595 36
Theileria TA13555 91
Theileria TA12510 88
Theileria TA12815 93
Theileria TA21340 68
Theileria TA16355 74
Theileria TA09340 60
Theileria TA10335 83
Theileria TA16340 73
Theileria TA10345 88
Theileria TA14985 79
Theileria TA11080 88
Theileria TA04450 89
Theileria TA07750 65
Theileria TA07370 69
Theileria TA11925 83
Theileria TA07270 75
Theileria TA08060 78
Theileria TA14005 57
Theileria TA19240 76
Theileria TA03915 37
Theileria TA04675 67
Theileria TA03485 80
Theileria TA08065 74
Theileria TA09870 76
Theileria TA08530 88
Theileria TA16260 83
Theileria TA13750 75
Theileria TA02495 71
Theileria TA08810 90
Theileria TA21200 66
Theileria TA14850 73
Theileria TA12505 82
Theileria TA03640 66
Theileria TA04945 88
Theileria TA12435 99
Theileria TA16910 67
Theileria TA15245 75
Theileria TA03450 89
Theileria TA08165 61
Theileria TA11030 95
Theileria TA09210 74
Theileria TA16635 86
Theileria TA16045 36
Theileria TA15580 47
Theileria TA06450 78
Theileria TA15230 60
Theileria TA15495 90
Theileria TA10455 83
Theileria TA03150 42
Theileria TA04305 77
Theileria TA19045 73
Theileria TA20975 95
Theileria TA12970 94
Theileria TA12860 77
Theileria TA15255 74
Theileria TA14040 78
Theileria TA04625 87
Theileria TA15110 42
Theileria TA06560 89
Theileria TA20555 92
Theileria TA17900 99
Theileria TA08370 64
Theileria TA10020 78
Theileria TA16885 91
Theileria TA10120 92
Theileria TA21290 51
Theileria TA14725 84
Theileria TA10755 68
Theileria TA18790 75
Theileria TA10915 97
Theileria TA09325 85
Theileria TA11700 94
Theileria TA11455 99
Theileria TA17830 71
Theileria TA14875 84
Theileria TA20595 85
Theileria TA17965 93
Theileria TA06065 94
Theileria TA19525 89
Theileria TA17710 83
Theileria TA07800 93
Theileria TA07245 55
Theileria TA17835 89
Theileria TA05025 65
Theileria TA03115 53
Theileria TA06735 92
Theileria TA06565 88
Theileria TA08480 88
Theileria TA17615 72
Theileria TA20960 88
Theileria TA14550 82
Theileria TA16575 77
Theileria TA14895 94
Theileria TA13045 77
Theileria TA16590 73
Theileria TA03745 83
Theileria TA07250 90
Theileria TA07875 90
Theileria TA11820 71
Theileria TA16485 83
Theileria TA15135 88
Theileria TA03330 84
Theileria TA02790 85
Theileria TA19360 81
Theileria TA10910 88
Theileria TA20670 85
Theileria TA12725 76
Theileria TA20675 67
Theileria TA07635 79
Theileria TA20890 88
Theileria TA09655 38
Theileria TA13505 94
Theileria TA13325 92
Theileria TA17660 91
Theileria TA08670 89
Theileria TA08115 88
Theileria TA04730 69
Theileria TA07630 63
Theileria TA13050 53
Theileria TA05065 73
Theileria TA07790 99
Theileria TA10725 83
Theileria TA18115 82
Theileria TA17740 96
Theileria TA02735 53
Theileria TA14265 79
Theileria TA16935 80
Theileria TA14960 81
Theileria TA08100 87
Theileria TA13865 69
Theileria TA19000 86
Theileria TA03315 67
Theileria TA05300 97
Theileria TA07055 74
Theileria TA19545 88
Theileria TA15510 70
Theileria TA02545 90
Theileria TA16185 68
Theileria TA12555 89
Theileria TA07045 89
Theileria TA02595 56
Theileria TA07125 70
Theileria TA03395 80
Theileria TA09615 45
Theileria TA18185 77
Theileria TA08995 42
Theileria TA09240 75
Theileria TA10380 92
Theileria TA13845 93
Theileria TA21095 84
Theileria TA08320 68
Theileria TA17635 90
Theileria TA16695 77
Theileria TA16210 82
Theileria TA20405 99
Theileria TA11450 86
Theileria TA11590 77
Theileria TA21245 83
Theileria TA07175 90
Theileria TA12645 84
Theileria TA17985 66
Theileria TA21430 94
Theileria TA19055 92
Theileria TA18820 70
Theileria TA03475 51
Theileria TA02815 78
Theileria TA12430 95
Theileria TA12905 90
Theileria TA07385 89
Theileria TA14630 83
Theileria TA11190 74
Theileria TA06850 99
Theileria TA09215 74
Theileria TA03630 86
Theileria TA20585 83
Theileria TA04520 80
Theileria TA12680 99
Theileria TA08135 76
Theileria TA17080 75
Theileria TA20705 93
Theileria TA07405 42
Theileria TA12670 82
Theileria TA14080 75
Theileria TA16820 44
Theileria TA07390 98
Theileria TA08750 79
Theileria TA19710 76
Theileria TA19495 89
Theileria TA17805 96
Theileria TA08360 77
Theileria TA07060 78
Theileria TA15035 64
Theileria TA17970 97
Theileria TA02505 80
Theileria TA12295 84
Theileria TA20645 81
Theileria TA04415 86
Theileria TA16810 83
Theileria TA04370 97
Theileria TA20305 74
Theileria TA04995 79
Theileria TA15175 66
Theileria TA05940 94
Theileria TA13790 82
Theileria TA11985 75
Theileria TA07350 92
Theileria TA14295 85
Theileria TA10235 92
Theileria TA11060 86
Theileria TA17420 89
Theileria TA15265 83
Theileria TA20020 88
Theileria TA09965 99
Theileria TA10875 98
Theileria TA19080 92
Theileria TA02905 72
Theileria TA09105 56
Theileria TA13820 78
Theileria TA15105 77
Theileria TA12225 74
Theileria TA14625 90
Theileria TA02915 82
Theileria TA21190 100
Theileria TA07195 77
Theileria TA15270 92
Theileria TA06365 71
Theileria TA10320 97
Theileria TA10845 75
Theileria TA14255 57
Theileria TA16655 65
Theileria TA03525 69
Theileria TA17120 36
Theileria TA03445 82
Theileria TA20750 72
Theileria TA17435 63
Theileria TA05985 71
Theileria TA10140 81
Theileria TA04285 62
Theileria TA03100 84
Theileria TA06400 66
Theileria TA20065 88
Theileria TA18000 80
Theileria TA14420 95
Theileria TA08915 89
Theileria TA11880 96
Theileria TA16455 88
Theileria TA21140 77
Theileria TA05230 82
Theileria TA05955 93
Theileria TA21210 98
Theileria TA11545 84
Theileria TA06120 70
Theileria TA19600 88
Theileria TA17280 87
Theileria TA13570 94
Theileria TA20015 85
Theileria TA12800 83
Theileria TA05330 69
Theileria TA16270 79
Theileria TA13475 75
Theileria TA19590 90
Theileria TA18850 65
Theileria TA15715 48
Theileria TA05195 62
Theileria TA19935 91
Theileria TA19130 92
Theileria TA10170 83
Theileria TA09345 78
Theileria TA04575 91
Theileria TA16645 82
Theileria TA02500 96
Theileria TA13155 76
Theileria TA08075 94
Theileria TA04655 70
Theileria TA15665 70
Theileria TA19470 92
Theileria TA11005 74
Theileria TA07280 89
Theileria TA12870 67
Theileria TA12045 81
Theileria TA13730 89
Theileria TA06515 87
Theileria TA19395 97
Theileria TA03420 72
Theileria TA06040 86
Theileria TA11395 41
Theileria TA03770 79
Theileria TA05665 82
Theileria TA10895 79
Theileria TA16435 89
Theileria TA16440 66
Theileria TA15455 83
Theileria TA04210 84
Theileria TA09710 91
Theileria TA09975 79
Theileria TA03545 57
Theileria TA06865 100
Theileria TA21165 66
Theileria TA19820 48
Theileria TA05825 76
Theileria TA21015 81
Theileria TA08885 51
Theileria TA17040 77
Theileria TA18100 83
Theileria TA19945 81
Theileria TA19300 70
Theileria TA10295 79
Theileria TA14305 89
Theileria TA17215 56
Theileria TA20795 87
Theileria TA05415 73
Theileria TA03675 67
Theileria TA08020 94
Theileria TA11115 70
Theileria TA09350 93
Theileria TA13105 57
Theileria TA15450 84
Theileria TA08930 73
Theileria TA11950 45
Theileria TA19885 85
Theileria TA04615 82
Theileria TA20275 45
Theileria TA10370 94
Theileria TA16320 98
Theileria TA12805 97
Theileria TA03415 93
Theileria TA10485 64
Theileria TA14770 84
Theileria TA13870 62
Theileria TA04355 56
Theileria TA07715 71
Theileria TA03480 88
Theileria TA08625 97
Theileria TA07785 31
Theileria TA09895 81
Theileria TA16205 84
Theileria TA06540 74
Theileria TA18045 92
Theileria TA06765 81
Theileria TA03725 76
Theileria TA16310 83
Theileria TA05750 97
Theileria TA08975 82
Theileria TA12695 85
Theileria TA19215 78
Theileria TA12015 69
Theileria TA07260 74
Theileria TA07830 84
Theileria TA17340 92
Theileria TA10270 95
Theileria TA05160 76
Theileria TA13760 95
Theileria TA12110 99
Theileria TA11010 69
Theileria TA10605 83
Theileria TA09980 79
Theileria TA17145 64
Theileria TA16080 90
Theileria TA19295 57
Theileria TA12930 93
Theileria TA10040 86
Theileria TA02510 87
Theileria TA19510 97
Theileria TA12595 72
Theileria TA02845 56
Theileria TA13985 45
Theileria TA07550 74
Theileria TA04125 68
Theileria TA10325 75
Theileria TA04610 74
Theileria TA05475 77
Theileria TA13935 57
Theileria TA04190 99
Theileria TA16760 83
Theileria TA06435 90
Theileria TA10625 95
Theileria TA03070 63
Theileria TA10205 88
Theileria TA04330 69
Theileria TA14370 83
Theileria TA06235 86
Theileria TA21255 47
Theileria TA05670 97
Theileria TA19985 81
Theileria TA07535 85
Theileria TA12750 80
Theileria TA13620 81
Theileria TA12165 76
Theileria TA15700 99
Theileria TA16335 88
Theileria TA19810 93
Theileria TA09300 36
Theileria TA21235 74
Theileria TA07645 77
Theileria TA18480 84
Theileria TA10745 55
Theileria TA15695 34
Theileria TA21335 87
Theileria TA11305 99
Theileria TA12235 81
Theileria TA16020 46
Theileria TA05585 49
Theileria TA20120 78
Theileria TA02535 100
Theileria TA17840 93
Theileria TA09885 84
Theileria TA11640 95
Theileria TA20535 89
Theileria TA09685 84
Theileria TA06760 98
Theileria TA14880 87
Theileria TA14845 70
Theileria TA14150 89
Theileria TA07230 73
Theileria TA19275 50
Theileria TA05875 92
Theileria TA03575 81
Theileria TA08790 77
Theileria TA11835 77
Theileria TA11615 70
Theileria TA04895 40
Theileria TA18355 69
Theileria TA08785 75
Theileria TA04135 70
Theileria TA14400 91
Theileria TA19095 85
Theileria TA18930 73
Theileria TA07825 97
Theileria TA08440 87
Theileria TA17355 68
Theileria TA15865 84
Theileria TA12195 72
Theileria TA15555 53
Theileria TA03055 92
Theileria TA15850 81
Theileria TA10315 92
Theileria TA14405 75
Theileria TA10955 84
Theileria TA20940 91
Theileria TA02705 60
Theileria TA02970 90
Theileria TA06905 78
Theileria TA13665 84
Theileria TA11610 98
Theileria TA12400 89
Theileria TA05830 67
Theileria TA03430 82
Theileria TA12740 77
Theileria TA20782 77
Theileria TA03585 92
Theileria TA02825 94
Theileria TA09690 74
Theileria TA11070 89
Theileria TA16065 81
Theileria TA03510 78
Theileria TA08335 95
Theileria TA13950 70
Theileria TA06155 94
Theileria TA14750 97
Theileria TA12825 94
Theileria TA21075 91
Theileria TA05450 81
Theileria TA20775 85
Theileria TA14075 98
Theileria TA09520 94
Theileria TA19905 71
Theileria TA12460 95
Theileria TA21475 88
Theileria TA10400 88
Theileria TA06720 97
Theileria TA14575 84
Theileria TA04515 87
Theileria TA19090 76
Theileria TA09950 90
Theileria TA04300 90
Theileria TA13540 89
Theileria TA05430 94
Theileria TA07905 80
Theileria TA03110 64
Theileria TA05225 77
Theileria TA11040 79
Theileria TA21485 77
Theileria TA02590 33
Theileria TA19615 84
Theileria TA20095 53
Theileria TA04925 80
Theileria TA15415 59
Theileria TA19785 88
Theileria TA08315 75
Theileria TA03360 90
Theileria TA21250 73
Theileria TA11510 82
Theileria TA13995 98
Theileria TA09935 84
Theileria TA07995 76
Theileria TA04445 79
Theileria TA08965 74
Theileria TA02885 87
Theileria TA13860 67
Theileria TA10975 81
Theileria TA02860 66
Theileria TA09620 32
Theileria TA04325 68
Theileria TA04780 84
Theileria TA19370 80
Theileria TA15360 95
Theileria TA14945 68
Theileria TA19350 64
Theileria TA15725 83
Theileria TA05945 74
Theileria TA14920 97
Theileria TA12330 91
Theileria TA05380 69
Theileria TA08905 89
Theileria TA19390 95
Theileria TA09200 69
Theileria TA08860 73
Theileria TA04605 100
Theileria TA15165 69
Theileria TA15545 66
Theileria TA12100 89
Theileria TA18325 74
Theileria TA09545 87
Theileria TA15590 31
Theileria TA14490 90
Theileria TA15830 82
Theileria TA02665 80
Theileria TA05735 91
Theileria TA14385 75
Theileria TA13855 86
Theileria TA11205 87
Theileria TA12370 82
Theileria TA13510 69
Theileria TA16370 76
Theileria TA08055 58
Theileria TA05210 72
Theileria TA04960 89
Theileria TA02930 76
Theileria TA05305 93
Theileria TA16855 94
Theileria TA06685 90
Theileria TA09605 71
Theileria TA10935 84
Theileria TA08475 92
Theileria TA18295 61
Theileria TA05485 84
Theileria TA07225 84
Theileria TA13740 77
Theileria TA05500 97
Theileria TA16070 98
Theileria TA10600 81
Theileria TA17665 89
Theileria TA08015 86
Theileria TA14995 80
Theileria TA05650 43
Theileria TA08355 85
Theileria TA14745 93
Theileria TA14515 87
Theileria TA13265 94
Theileria TA20575 74
Theileria TA04830 78
Theileria TA16090 38
Theileria TA19310 81
Theileria TA13450 82
Theileria TA04855 77
Theileria TA14525 95
Theileria TA06055 90
Theileria TA14110 59
Theileria TA06035 80
Theileria TA10110 92
Theileria TA19845 84
Theileria TA12360 89
Theileria TA05900 78
Theileria TA04440 98
Theileria TA02630 49
Theileria TA20860 85
Theileria TA10285 76
Theileria TA14235 76
Theileria TA03700 68
Theileria TA17620 64
Theileria TA09745 65
Theileria TA03225 98
Theileria TA07510 88
Theileria TA08770 64
Theileria TA19640 75
Theileria TA09025 87
Theileria TA20720 57
Theileria TA20035 92
Theileria TA02935 87
Theileria TA11580 90
Theileria TA14765 79
Theileria TA04425 54
Theileria TA11140 54
Theileria TA03305 69
Theileria TA18610 95
Theileria TA02880 78
Theileria TA14510 89
Theileria TA06965 78
Theileria TA04225 68
Theileria TA16995 94
Theileria TA13960 77
Theileria TA17395 97
Theileria TA06825 91
Theileria TA06085 85
Theileria TA11730 97
Theileria TA15115 87
Theileria TA21300 55
Theileria TA14715 97
Theileria TA09640 64
Theileria TA06430 86
Theileria TA09725 62
Theileria TA06490 90
Theileria TA04160 94
Theileria TA07965 87
Theileria TA04640 45
Theileria TA18320 95
Theileria TA13315 99
Theileria TA20100 66
Theileria TA14055 75
Theileria TA18745 70
Theileria TA11365 97
Theileria TA09750 86
Theileria TA09955 94
Theileria TA14455 90
Theileria TA14010 70
Theileria TA07590 98
Theileria TA03400 80
Theileria TA14000 83
Theileria TA04385 84
Theileria TA08730 87
Theileria TA15820 89
Theileria TA07570 87
Theileria TA21305 78
Theileria TA03595 70
Theileria TA19720 70
Theileria TA18805 81
Theileria TA07480 74
Theileria TA09330 64
Theileria TA11675 61
Theileria TA06640 82
Theileria TA04930 85
Theileria TA05515 80
Theileria TA15915 88
Theileria TA06650 98
Theileria TA08980 87
Theileria TA05785 83
Theileria TA19340 92
Theileria TA16990 76
Theileria TA21040 77
Theileria TA06335 96
Theileria TA04750 48
Theileria TA12765 89
Theileria TA08195 98
Theileria TA20345 68
Theileria TA11520 77
Theileria TA03245 87
Theileria TA04595 91
Theileria TA18425 70
Theileria TA20270 89
Theileria TA06695 93
Theileria TA15150 87
Theileria TA18990 77
Theileria TA04635 88
Theileria TA06615 70
Theileria TA07775 89
Theileria TA04060 94
Theileria TA06725 80
Theileria TA11170 86
Theileria TA15335 82
Theileria TA19965 78
Theileria TA03885 57
Theileria TA19070 65
Theileria TA06730 99
Theileria TA19585 98
Theileria TA18505 98
Theileria TA07585 82
Theileria TA06415 72
Theileria TA14345 96
Theileria TA16160 92
Theileria TA04050 76
Theileria TA05325 89
Theileria TA20820 86
Theileria TA04700 45
Theileria TA16585 76
Theileria TA12710 89
Theileria TA11555 76
Theileria TA18165 77
Theileria TA11795 86
Theileria TA13295 85
Theileria TA17780 75
Theileria TA19450 84
Theileria TA14965 85
Theileria TA03955 68
Theileria TA09250 77
Theileria TA04765 71
Theileria TA20550 75
Theileria TA18025 87
Theileria TA12620 78
Theileria TA02975 71
Cryptosporidium gb|Chro.20043 100
Cryptosporidium gb|Chro.60157 96
Cryptosporidium gb|Chro.20429 90
Cryptosporidium gb|Chro.10304 99
Cryptosporidium gb|Chro.40296 95
Cryptosporidium gb|Chro.10264 95
Cryptosporidium gb|Chro.60519 92
Cryptosporidium gb|Chro.80276 99
Cryptosporidium gb|Chro.80384 98
Cryptosporidium gb|Chro.60612 98
Cryptosporidium gb|Chro.40210 97
Cryptosporidium gb|Chro.80387 95
Cryptosporidium gb|Chro.50404 98
Cryptosporidium gb|Chro.80350 98
Cryptosporidium gb|Chro.20452 95
Cryptosporidium gb|Chro.30132 94
Cryptosporidium gb|Chro.50176 98
Cryptosporidium gb|Chro.40363 100
Cryptosporidium gb|Chro.30248 99
Cryptosporidium gb|Chro.40144 98
Cryptosporidium gb|Chro.60249 97
Cryptosporidium gb|Chro.80149 97
Cryptosporidium gb|Chro.80523 99
Cryptosporidium gb|Chro.70384 98
Cryptosporidium gb|Chro.80265 96
Cryptosporidium gb|Chro.70316 97
Cryptosporidium gb|Chro.30109 94
Cryptosporidium gb|Chro.20278 98
Cryptosporidium gb|Chro.70287 98
Cryptosporidium gb|Chro.50294 99
Cryptosporidium gb|Chro.40010 87
Cryptosporidium gb|Chro.80310 98
Cryptosporidium gb|Chro.70113 99
Cryptosporidium gb|Chro.80551 99
Cryptosporidium gb|Chro.70100 100
Cryptosporidium gb|Chro.70441 98
Cryptosporidium gb|Chro.30298 98
Cryptosporidium gb|Chro.30162 100
Cryptosporidium gb|Chro.60471 95
Cryptosporidium gb|Chro.80469 97
Cryptosporidium gb|Chro.50499 98
Cryptosporidium gb|Chro.60161 99
Cryptosporidium gb|Chro.10161 96
Cryptosporidium gb|Chro.60428 87
Cryptosporidium gb|Chro.10173 98
Cryptosporidium gb|Chro.80232 100
Cryptosporidium gb|Chro.80050 97
Cryptosporidium gb|Chro.40169 99
Cryptosporidium gb|Chro.80165 97
Cryptosporidium gb|Chro.30152 98
Cryptosporidium gb|Chro.70356 98
Cryptosporidium gb|Chro.20093 100
Cryptosporidium gb|Chro.60225 93
Cryptosporidium gb|Chro.70365 100
Cryptosporidium gb|Chro.40241 99
Cryptosporidium gb|Chro.80588 97
Cryptosporidium gb|Chro.20445 99
Cryptosporidium gb|Chro.80209 96
Cryptosporidium gb|Chro.80189 96
Cryptosporidium gb|Chro.80497 100
Cryptosporidium gb|Chro.80213 100
Cryptosporidium gb|Chro.30170 98
Cryptosporidium gb|Chro.60447 98
Cryptosporidium gb|Chro.20420 98
Cryptosporidium gb|Chro.60071 86
Cryptosporidium gb|Chro.50394 89
Cryptosporidium gb|Chro.70324 76
Cryptosporidium gb|Chro.80392 98
Cryptosporidium gb|Chro.80063 100
Cryptosporidium gb|Chro.30354 97
Cryptosporidium gb|Chro.80421 98
Cryptosporidium gb|Chro.20289 99
Cryptosporidium gb|Chro.70360 98
Cryptosporidium gb|Chro.70563 98
Cryptosporidium gb|Chro.50326 97
Cryptosporidium gb|Chro.50342 97
Cryptosporidium gb|Chro.30121 99
Cryptosporidium gb|Chro.80284 99
Cryptosporidium gb|Chro.10018 96
Cryptosporidium gb|Chro.60239 99
Cryptosporidium gb|Chro.80017 100
Cryptosporidium gb|Chro.60246 96
Cryptosporidium gb|Chro.80207 98
Cryptosporidium gb|Chro.50469 98
Cryptosporidium gb|Chro.60097 97
Cryptosporidium gb|Chro.70121 99
Cryptosporidium gb|Chro.70076 94
Cryptosporidium gb|Chro.30167 97
Cryptosporidium gb|Chro.20012 96
Cryptosporidium gb|Chro.70488 98
Cryptosporidium gb|Chro.80215 98
Cryptosporidium gb|Chro.20029 96
Cryptosporidium gb|Chro.60095 96
Cryptosporidium gb|Chro.70432 97
Cryptosporidium gb|Chro.50454 95
Cryptosporidium gb|Chro.60436 98
Cryptosporidium gb|Chro.50359 100
Cryptosporidium gb|Chro.80150 99
Cryptosporidium gb|Chro.80370 97
Cryptosporidium gb|Chro.30025 99
Cryptosporidium gb|Chro.80507 94
Cryptosporidium gb|Chro.60328 99
Cryptosporidium gb|Chro.10328 98
Cryptosporidium gb|Chro.20298 95
Cryptosporidium gb|Chro.80110 98
Cryptosporidium gb|Chro.80462 96
Cryptosporidium gb|Chro.80023 98
Cryptosporidium gb|Chro.60377 95
Cryptosporidium gb|Chro.70391 96
Cryptosporidium gb|Chro.70497 86
Cryptosporidium gb|Chro.30399 96
Cryptosporidium gb|Chro.80143 94
Cryptosporidium gb|Chro.30140 82
Cryptosporidium gb|Chro.20460 100
Cryptosporidium gb|Chro.40030 95
Cryptosporidium gb|Chro.10359 96
Cryptosporidium gb|Chro.40060 98
Cryptosporidium gb|Chro.40117 99
Cryptosporidium gb|Chro.70352 99
Cryptosporidium gb|Chro.40149 88
Cryptosporidium gb|Chro.40067 97
Cryptosporidium gb|Chro.10044 99
Cryptosporidium gb|Chro.60035 96
Cryptosporidium gb|Chro.70330 92
Cryptosporidium gb|Chro.60569 98
Cryptosporidium gb|Chro.80320 99
Cryptosporidium gb|Chro.30268 94
Cryptosporidium gb|Chro.50275 98
Cryptosporidium gb|Chro.80193 100
Cryptosporidium gb|Chro.80228 97
Cryptosporidium gb|Chro.80256 100
Cryptosporidium gb|Chro.60480 100
Cryptosporidium gb|Chro.20337 97
Cryptosporidium gb|Chro.40181 99
Cryptosporidium gb|Chro.30114 98
Cryptosporidium gb|Chro.40131 95
Cryptosporidium gb|Chro.30277 97
Cryptosporidium gb|Chro.60260 99
Cryptosporidium gb|Chro.70168 98
Cryptosporidium gb|Chro.30224 99
Cryptosporidium gb|Chro.70183 99
Cryptosporidium gb|Chro.10245 91
Cryptosporidium gb|Chro.70387 97
Cryptosporidium gb|Chro.30335 97
Cryptosporidium gb|Chro.10238 96
Cryptosporidium gb|Chro.40448 96
Cryptosporidium gb|Chro.60408 98
Cryptosporidium gb|Chro.10203 97
Cryptosporidium gb|Chro.10372 100
Cryptosporidium gb|Chro.30412 97
Cryptosporidium gb|Chro.70376 98
Cryptosporidium gb|Chro.70327 98
Cryptosporidium gb|Chro.20054 88
Cryptosporidium gb|Chro.10234 100
Cryptosporidium gb|Chro.70128 98
Cryptosporidium gb|Chro.30467 94
Cryptosporidium gb|Chro.40151 98
Cryptosporidium gb|Chro.30387 97
Cryptosporidium gb|Chro.80329 97
Cryptosporidium gb|Chro.20022 98
Cryptosporidium gb|Chro.70174 96
Cryptosporidium gb|Chro.40126 99
Cryptosporidium gb|Chro.50098 99
Cryptosporidium gb|Chro.60144 95
Cryptosporidium gb|Chro.60133 93
Cryptosporidium gb|Chro.40420 87
Cryptosporidium gb|Chro.50316 99
Cryptosporidium gb|Chro.80541 99
Cryptosporidium gb|Chro.50108 98
Cryptosporidium gb|Chro.40431 98
Cryptosporidium gb|Chro.10060 98
Cryptosporidium gb|Chro.30434 98
Cryptosporidium gb|Chro.30374 98
Cryptosporidium gb|Chro.70372 96
Cryptosporidium gb|Chro.80246 98
Cryptosporidium gb|Chro.10068 98
Cryptosporidium gb|Chro.70263 97
Cryptosporidium gb|Chro.30390 96
Cryptosporidium gb|Chro.10155 99
Cryptosporidium gb|Chro.10287 98
Cryptosporidium gb|Chro.70220 100
Cryptosporidium gb|Chro.40376 98
Cryptosporidium gb|Chro.60500 98
Cryptosporidium gb|Chro.60401 99
Cryptosporidium gb|Chro.30355 99
Cryptosporidium gb|Chro.70070 97
Cryptosporidium gb|Chro.70594 98
Cryptosporidium gb|Chro.80122 98
Cryptosporidium gb|Chro.80090 96
Cryptosporidium gb|Chro.10106 99
Cryptosporidium gb|Chro.60433 97
Cryptosporidium gb|Chro.70093 96
Cryptosporidium gb|Chro.70408 100
Cryptosporidium gb|Chro.70135 95
Cryptosporidium gb|Chro.60509 99
Cryptosporidium gb|Chro.50038 98
Cryptosporidium gb|Chro.60507 98
Cryptosporidium gb|Chro.10263 99
Cryptosporidium gb|Chro.70364 97
Cryptosporidium gb|Chro.50085 99
Cryptosporidium gb|Chro.10225 99
Cryptosporidium gb|Chro.50235 98
Cryptosporidium gb|Chro.30451 95
Cryptosporidium gb|Chro.70148 97
Cryptosporidium gb|Chro.50439 99
Cryptosporidium gb|Chro.40056 99
Cryptosporidium gb|Chro.20398 97
Cryptosporidium gb|Chro.50210 93
Cryptosporidium gb|Chro.50075 96
Cryptosporidium gb|Chro.80574 99
Cryptosporidium gb|Chro.50045 98
Cryptosporidium gb|Chro.60340 97
Cryptosporidium gb|Chro.20251 97
Cryptosporidium gb|Chro.80078 98
Cryptosporidium gb|Chro.70433 100
Cryptosporidium gb|Chro.50493 97
Cryptosporidium gb|Chro.50239 96
Cryptosporidium gb|Chro.40343 97
Cryptosporidium gb|Chro.20074 99
Cryptosporidium gb|Chro.40347 96
Cryptosporidium gb|Chro.70459 100
Cryptosporidium gb|Chro.70210 98
Cryptosporidium gb|Chro.40150 97
Cryptosporidium gb|Chro.10431 95
Cryptosporidium gb|Chro.10286 97
Cryptosporidium gb|Chro.60355 97
Cryptosporidium gb|Chro.70440 99
Cryptosporidium gb|Chro.60551 97
Cryptosporidium gb|Chro.80484 93
Cryptosporidium gb|Chro.70524 99
Cryptosporidium gb|Chro.20330 97
Cryptosporidium gb|Chro.20019 100
Cryptosporidium gb|Chro.40393 99
Cryptosporidium gb|Chro.40320 98
Cryptosporidium gb|Chro.50427 99
Cryptosporidium gb|Chro.30072 100
Cryptosporidium gb|Chro.70239 98
Cryptosporidium gb|Chro.50391 82
Cryptosporidium gb|Chro.30457 97
Cryptosporidium gb|Chro.70331 97
Cryptosporidium gb|Chro.70307 99
Cryptosporidium gb|Chro.20190 97
Cryptosporidium gb|Chro.10384 99
Cryptosporidium gb|Chro.10186 96
Cryptosporidium gb|Chro.20063 100
Cryptosporidium gb|Chro.40484 99
Cryptosporidium gb|Chro.60128 99
Cryptosporidium gb|Chro.70503 98
Cryptosporidium gb|Chro.70057 88
Cryptosporidium gb|Chro.60608 93
Cryptosporidium gb|Chro.30446 96
Cryptosporidium gb|Chro.30032 97
Cryptosporidium gb|Chro.10229 94
Cryptosporidium gb|Chro.10343 94
Cryptosporidium gb|Chro.60317 96
Cryptosporidium gb|Chro.50301 99
Cryptosporidium gb|Chro.80097 97
Cryptosporidium gb|Chro.80221 97
Cryptosporidium gb|Chro.70253 96
Cryptosporidium gb|Chro.10198 97
Cryptosporidium gb|Chro.20206 97
Cryptosporidium gb|Chro.70159 98
Cryptosporidium gb|Chro.60564 98
Cryptosporidium gb|Chro.70037 98
Cryptosporidium gb|Chro.50134 97
Cryptosporidium gb|Chro.60112 97
Cryptosporidium gb|Chro.70589 98
Cryptosporidium gb|Chro.70024 100
Cryptosporidium gb|Chro.30216 100
Cryptosporidium gb|Chro.10160 98
Cryptosporidium gb|Chro.70584 98
Cryptosporidium gb|Chro.50240 97
Cryptosporidium gb|Chro.20089 99
Cryptosporidium gb|Chro.40118 98
Cryptosporidium gb|Chro.80315 99
Cryptosporidium gb|Chro.20247 97
Cryptosporidium gb|Chro.50198 98
Cryptosporidium gb|Chro.80458 97
Cryptosporidium gb|Chro.20181 97
Cryptosporidium gb|Chro.50308 99
Cryptosporidium gb|Chro.40434 97
Cryptosporidium gb|Chro.30214 98
Cryptosporidium gb|Chro.20134 98
Cryptosporidium gb|Chro.40427 99
Cryptosporidium gb|Chro.80456 99
Cryptosporidium gb|Chro.40294 94
Cryptosporidium gb|Chro.50303 99
Cryptosporidium gb|Chro.60028 96
Cryptosporidium gb|Chro.40094 99
Cryptosporidium gb|Chro.50062 97
Cryptosporidium gb|Chro.20277 90
Cryptosporidium gb|Chro.10250 99
Cryptosporidium gb|Chro.10291 97
Cryptosporidium gb|Chro.50069 97
Cryptosporidium gb|Chro.50253 98
Cryptosporidium gb|Chro.50222 97
Cryptosporidium gb|Chro.30047 98
Cryptosporidium gb|Chro.20163 99
Cryptosporidium gb|Chro.80496 97
Cryptosporidium gb|Chro.70094 97
Cryptosporidium gb|Chro.40201 100
Cryptosporidium gb|Chro.80125 95
Cryptosporidium gb|Chro.60386 98
Cryptosporidium gb|Chro.60345 98
Cryptosporidium gb|Chro.50055 100
Cryptosporidium gb|Chro.50067 99
Cryptosporidium gb|Chro.70044 99
Cryptosporidium gb|Chro.70243 100
Cryptosporidium gb|Chro.40095 99
Cryptosporidium gb|Chro.40470 85
Cryptosporidium gb|Chro.30190 99
Cryptosporidium gb|Chro.20160 98
Cryptosporidium gb|Chro.50196 98
Cryptosporidium gb|Chro.30404 100
Cryptosporidium gb|Chro.70276 95
Cryptosporidium gb|Chro.70402 98
Cryptosporidium gb|Chro.60468 98
Cryptosporidium gb|Chro.80178 97
Cryptosporidium gb|Chro.20419 95
Cryptosporidium gb|Chro.70450 100
Cryptosporidium gb|Chro.80335 97
Cryptosporidium gb|Chro.80285 97
Cryptosporidium gb|Chro.70016 98
Cryptosporidium gb|Chro.60463 97
Cryptosporidium gb|Chro.30486 94
Cryptosporidium gb|Chro.40279 98
Cryptosporidium gb|Chro.60529 100
Cryptosporidium gb|Chro.10327 97
Cryptosporidium gb|Chro.70605 99
Cryptosporidium gb|Chro.10136 99
Cryptosporidium gb|Chro.60586 99
Cryptosporidium gb|Chro.80188 97
Cryptosporidium gb|Chro.30171 98
Cryptosporidium gb|Chro.30024 99
Cryptosporidium gb|Chro.30176 99
Cryptosporidium gb|Chro.40248 95
Cryptosporidium gb|Chro.40461 99
Cryptosporidium gb|Chro.60545 84
Cryptosporidium gb|Chro.10362 96
Cryptosporidium gb|Chro.30069 100
Cryptosporidium gb|Chro.20322 100
Cryptosporidium gb|Chro.50080 98
Cryptosporidium gb|Chro.70570 97
Cryptosporidium gb|Chro.60364 97
Cryptosporidium gb|Chro.80566 97
Cryptosporidium gb|Chro.50091 99
Cryptosporidium gb|Chro.80393 96
Cryptosporidium gb|Chro.40253 98
Cryptosporidium gb|Chro.20137 98
Cryptosporidium gb|Chro.80036 98
Cryptosporidium gb|Chro.30033 100
Cryptosporidium gb|Chro.50129 98
Cryptosporidium gb|Chro.10425 94
Cryptosporidium gb|Chro.10404 99
Cryptosporidium gb|Chro.80292 97
Cryptosporidium gb|Chro.10311 100
Cryptosporidium gb|Chro.40139 97
Cryptosporidium gb|Chro.20444 100
Cryptosporidium gb|Chro.20268 90
Cryptosporidium gb|Chro.20261 100
Cryptosporidium gb|Chro.50468 98
Cryptosporidium gb|Chro.70192 96
Cryptosporidium gb|Chro.50336 97
Cryptosporidium gb|Chro.70052 98
Cryptosporidium gb|Chro.40356 97
Cryptosporidium gb|Chro.20237 100
Cryptosporidium gb|Chro.60271 97
Cryptosporidium gb|Chro.70564 97
Cryptosporidium gb|Chro.10322 98
Cryptosporidium gb|Chro.10309 98
Cryptosporidium gb|Chro.80367 94
Cryptosporidium gb|Chro.50178 99
Cryptosporidium gb|Chro.60533 97
Cryptosporidium gb|Chro.70142 98
Cryptosporidium gb|Chro.50250 95
Cryptosporidium gb|Chro.30315 86
Cryptosporidium gb|Chro.30143 98
Cryptosporidium gb|Chro.20432 98
Cryptosporidium gb|Chro.80597 100
Cryptosporidium gb|Chro.80605 93
Cryptosporidium gb|Chro.50025 98
Cryptosporidium gb|Chro.70599 96
Cryptosporidium gb|Chro.60497 98
Cryptosporidium gb|Chro.30193 99
Cryptosporidium gb|Chro.20215 96
Cryptosporidium gb|Chro.40312 98
Cryptosporidium gb|Chro.80177 97
Cryptosporidium gb|Chro.80569 98
Cryptosporidium gb|Chro.50437 99
Cryptosporidium gb|Chro.40402 90
Cryptosporidium gb|Chro.30450 96
Cryptosporidium gb|Chro.60359 98
Cryptosporidium gb|Chro.10081 80
Cryptosporidium gb|Chro.60167 96
Cryptosporidium gb|Chro.30102 99
Cryptosporidium gb|Chro.20120 96
Cryptosporidium gb|Chro.70064 99
Cryptosporidium gb|Chro.20240 98
Cryptosporidium gb|Chro.20280 96
Cryptosporidium gb|Chro.30207 88
Cryptosporidium gb|Chro.40042 98
Cryptosporidium gb|Chro.80470 99
Cryptosporidium gb|Chro.50343 98
Cryptosporidium gb|Chro.60301 96
Cryptosporidium gb|Chro.40184 94
Cryptosporidium gb|Chro.40175 95
Cryptosporidium gb|Chro.30368 97
Cryptosporidium gb|Chro.30016 98
Cryptosporidium gb|Chro.20104 98
Cryptosporidium gb|Chro.20170 99
Cryptosporidium gb|Chro.10218 96
Cryptosporidium gb|Chro.30184 98
Cryptosporidium gb|Chro.20385 97
Cryptosporidium gb|Chro.70549 98
Cryptosporidium gb|Chro.10208 99
Cryptosporidium gb|Chro.40044 100
Cryptosporidium gb|Chro.60197 91
Cryptosporidium gb|Chro.80351 97
Cryptosporidium gb|Chro.50280 99
Cryptosporidium gb|Chro.80519 94
Cryptosporidium gb|Chro.40358 97
Cryptosporidium gb|Chro.50140 98
Cryptosporidium gb|Chro.40073 100
Cryptosporidium gb|Chro.20038 98
Cryptosporidium gb|Chro.60594 99
Cryptosporidium gb|Chro.40103 100
Cryptosporidium gb|Chro.70611 99
Cryptosporidium gb|Chro.70025 100
Cryptosporidium gb|Chro.50464 79
Cryptosporidium gb|Chro.20407 98
Cryptosporidium gb|Chro.20313 99
Cryptosporidium gb|Chro.80536 96
Cryptosporidium gb|Chro.10126 96
Cryptosporidium gb|Chro.60146 98
Cryptosporidium gb|Chro.60078 98
Cryptosporidium gb|Chro.70473 98
Cryptosporidium gb|Chro.20314 99
Cryptosporidium gb|Chro.40157 98
Cryptosporidium gb|Chro.20100 97
Cryptosporidium gb|Chro.10099 95
Cryptosporidium gb|Chro.60363 97
Cryptosporidium gb|Chro.40482 90
Cryptosporidium gb|Chro.10416 97
Cryptosporidium gb|Chro.80477 98
Cryptosporidium gb|Chro.50147 99
Cryptosporidium gb|Chro.10259 99
Cryptosporidium gb|Chro.40322 100
Cryptosporidium gb|Chro.40498 99
Cryptosporidium gb|Chro.30153 98
Cryptosporidium gb|Chro.70109 97
Cryptosporidium gb|Chro.40177 100
Cryptosporidium gb|Chro.40240 98
Cryptosporidium gb|Chro.80587 98
Cryptosporidium gb|Chro.80614 88
Cryptosporidium gb|Chro.40082 97
Cryptosporidium gb|Chro.70449 98
Cryptosporidium gb|Chro.80057 99
Cryptosporidium gb|Chro.80214 100
Cryptosporidium gb|Chro.80395 99
Cryptosporidium gb|Chro.20023 100
Cryptosporidium gb|Chro.70357 99
Cryptosporidium gb|Chro.40024 97
Cryptosporidium gb|Chro.20421 98
Cryptosporidium gb|Chro.30108 97
Cryptosporidium gb|Chro.10383 97
Cryptosporidium gb|Chro.80422 96
Cryptosporidium gb|Chro.40049 99
Cryptosporidium gb|Chro.60623 83
Cryptosporidium gb|Chro.10118 93
Cryptosporidium gb|Chro.40503 95
Cryptosporidium gb|Chro.80206 90
Cryptosporidium gb|Chro.50447 97
Cryptosporidium gb|Chro.30460 96
Cryptosporidium gb|Chro.20451 97
Cryptosporidium gb|Chro.60096 98
Cryptosporidium gb|Chro.20266 98
Cryptosporidium gb|Chro.30120 99
Cryptosporidium gb|Chro.80293 96
Cryptosporidium gb|Chro.50327 100
Cryptosporidium gb|Chro.70399 97
Cryptosporidium gb|Chro.60379 99
Cryptosporidium gb|Chro.80027 98
Cryptosporidium gb|Chro.60275 99
Cryptosporidium gb|Chro.30209 89
Cryptosporidium gb|Chro.10019 98
Cryptosporidium gb|Chro.60331 97
Cryptosporidium gb|Chro.20200 96
Cryptosporidium gb|Chro.30353 98
Cryptosporidium gb|Chro.80216 99
Cryptosporidium gb|Chro.80318 98
Cryptosporidium gb|Chro.40269 97
Cryptosporidium gb|Chro.20184 100
Cryptosporidium gb|Chro.10338 98
Cryptosporidium gb|Chro.40415 65
Cryptosporidium gb|Chro.10056 96
Cryptosporidium gb|Chro.10303 99
Cryptosporidium gb|Chro.30281 98
Cryptosporidium gb|Chro.60236 96
Cryptosporidium gb|Chro.60156 98
Cryptosporidium gb|Chro.60350 97
Cryptosporidium gb|Chro.10265 100
Cryptosporidium gb|Chro.70361 95
Cryptosporidium gb|Chro.70347 96
Cryptosporidium gb|Chro.50182 96
Cryptosporidium gb|Chro.40332 98
Cryptosporidium gb|Chro.80033 98
Cryptosporidium gb|Chro.70185 98
Cryptosporidium gb|Chro.40145 95
Cryptosporidium gb|Chro.60169 96
Cryptosporidium gb|Chro.70546 97
Cryptosporidium gb|Chro.70140 96
Cryptosporidium gb|Chro.80434 100
Cryptosporidium gb|Chro.60610 95
Cryptosporidium gb|Chro.60210 99
Cryptosporidium gb|Chro.60303 98
Cryptosporidium gb|Chro.50293 100
Cryptosporidium gb|Chro.10069 100
Cryptosporidium gb|Chro.80066 83
Cryptosporidium gb|Chro.70385 94
Cryptosporidium gb|Chro.20461 97
Cryptosporidium gb|Chro.30300 97
Cryptosporidium gb|Chro.80385 98
Cryptosporidium gb|Chro.30034 98
Cryptosporidium gb|Chro.30013 99
Cryptosporidium gb|Chro.40236 99
Cryptosporidium gb|Chro.70049 100
Cryptosporidium gb|Chro.80087 92
Cryptosporidium gb|Chro.20185 95
Cryptosporidium gb|Chro.50363 97
Cryptosporidium gb|Chro.40409 97
Cryptosporidium gb|Chro.30199 100
Cryptosporidium gb|Chro.60470 94
Cryptosporidium gb|Chro.80013 79
Cryptosporidium gb|Chro.30275 97
Cryptosporidium gb|Chro.70317 97
Cryptosporidium gb|Chro.70288 96
Cryptosporidium gb|Chro.60251 95
Cryptosporidium gb|Chro.60151 96
Cryptosporidium gb|Chro.30276 98
Cryptosporidium gb|Chro.70177 98
Cryptosporidium gb|Chro.10174 99
Cryptosporidium gb|Chro.30437 100
Cryptosporidium gb|Chro.60098 98
Cryptosporidium gb|Chro.50227 99
Cryptosporidium gb|Chro.60372 97
Cryptosporidium gb|Chro.80275 100
Cryptosporidium gb|Chro.60429 98
Cryptosporidium gb|Chro.60205 93
Cryptosporidium gb|Chro.50430 98
Cryptosporidium gb|Chro.40115 100
Cryptosporidium gb|Chro.70400 96
Cryptosporidium gb|Chro.50037 100
Cryptosporidium gb|Chro.20386 98
Cryptosporidium gb|Chro.20229 98
Cryptosporidium gb|Chro.10089 98
Cryptosporidium gb|Chro.70207 99
Cryptosporidium gb|Chro.60160 98
Cryptosporidium gb|Chro.30292 96
Cryptosporidium gb|Chro.10235 95
Cryptosporidium gb|Chro.40432 99
Cryptosporidium gb|Chro.70377 99
Cryptosporidium gb|Chro.40389 98
Cryptosporidium gb|Chro.40293 99
Cryptosporidium gb|Chro.20343 98
Cryptosporidium gb|Chro.40189 89
Cryptosporidium gb|Chro.80403 99
Cryptosporidium gb|Chro.70326 93
Cryptosporidium gb|Chro.50234 97
Cryptosporidium gb|Chro.30340 97
Cryptosporidium gb|Chro.60420 96
Cryptosporidium gb|Chro.40377 100
Cryptosporidium gb|Chro.10061 98
Cryptosporidium gb|Chro.40014 85
Cryptosporidium gb|Chro.10039 98
Cryptosporidium gb|Chro.60432 99
Cryptosporidium gb|Chro.20368 96
Cryptosporidium gb|Chro.20331 97
Cryptosporidium gb|Chro.70373 99
Cryptosporidium gb|Chro.70134 97
Cryptosporidium gb|Chro.80157 90
Cryptosporidium gb|Chro.20151 93
Cryptosporidium gb|Chro.60400 100
Cryptosporidium gb|Chro.30386 94
Cryptosporidium gb|Chro.80247 93
Cryptosporidium gb|Chro.70223 97
Cryptosporidium gb|Chro.50110 99
Cryptosporidium gb|Chro.80123 99
Cryptosporidium gb|Chro.20011 98
Cryptosporidium gb|Chro.80461 97
Cryptosporidium gb|Chro.10156 98
Cryptosporidium gb|Chro.80111 97
Cryptosporidium gb|Chro.50238 97
Cryptosporidium gb|Chro.10021 77
Cryptosporidium gb|Chro.10029 98
Cryptosporidium gb|Chro.40055 99
Cryptosporidium gb|Chro.10244 99
Cryptosporidium gb|Chro.80321 98
Cryptosporidium gb|Chro.50501 99
Cryptosporidium gb|Chro.50201 97
Cryptosporidium gb|Chro.70390 97
Cryptosporidium gb|Chro.20338 99
Cryptosporidium gb|Chro.30397 98
Cryptosporidium gb|Chro.40138 100
Cryptosporidium gb|Chro.10239 96
Cryptosporidium gb|Chro.80263 95
Cryptosporidium gb|Chro.80024 95
Cryptosporidium gb|Chro.50344 99
Cryptosporidium gb|Chro.50351 94
Cryptosporidium gb|Chro.60577 97
Cryptosporidium gb|Chro.10154 100
Cryptosporidium gb|Chro.50405 98
Cryptosporidium gb|Chro.80070 96
Cryptosporidium gb|Chro.30129 100
Cryptosporidium gb|Chro.10413 96
Cryptosporidium gb|Chro.20363 97
Cryptosporidium gb|Chro.20125 96
Cryptosporidium gb|Chro.40439 100
Cryptosporidium gb|Chro.10043 100
Cryptosporidium gb|Chro.30249 99
Cryptosporidium gb|Chro.30225 97
Cryptosporidium gb|Chro.50274 99
Cryptosporidium gb|Chro.20048 79
Cryptosporidium gb|Chro.80192 99
Cryptosporidium gb|Chro.10373 99
Cryptosporidium gb|Chro.20180 99
Cryptosporidium gb|Chro.30269 99
Cryptosporidium gb|Chro.40132 97
Cryptosporidium gb|Chro.30322 93
Cryptosporidium gb|Chro.30306 98
Cryptosporidium gb|Chro.70353 97
Cryptosporidium gb|Chro.80257 98
Cryptosporidium gb|Chro.60036 99
Cryptosporidium gb|Chro.80443 97
Cryptosporidium gb|Chro.40382 98
Cryptosporidium gb|Chro.20212 97
Cryptosporidium gb|Chro.60114 95
Cryptosporidium gb|Chro.60394 99
Cryptosporidium gb|Chro.70557 96
Cryptosporidium gb|Chro.30113 99
Cryptosporidium gb|Chro.80323 97
Cryptosporidium gb|Chro.70426 98
Cryptosporidium gb|Chro.30234 99
Cryptosporidium gb|Chro.10080 99
Cryptosporidium gb|Chro.70169 98
Cryptosporidium gb|Chro.10248 99
Cryptosporidium gb|Chro.20177 77
Cryptosporidium gb|Chro.10115 99
Cryptosporidium gb|Chro.80179 97
Cryptosporidium gb|Chro.50133 97
Cryptosporidium gb|Chro.20031 97
Cryptosporidium gb|Chro.10357 97
Cryptosporidium gb|Chro.30259 98
Cryptosporidium gb|Chro.30433 99
Cryptosporidium gb|Chro.30398 99
Cryptosporidium gb|Chro.40182 98
Cryptosporidium gb|Chro.30367 98
Cryptosporidium gb|Chro.60460 97
Cryptosporidium gb|Chro.50335 95
Cryptosporidium gb|Chro.60015 86
Cryptosporidium gb|Chro.20260 97
Cryptosporidium gb|Chro.60270 99
Cryptosporidium gb|Chro.80457 99
Cryptosporidium gb|Chro.40084 100
Cryptosporidium gb|Chro.20236 98
Cryptosporidium gb|Chro.50061 97
Cryptosporidium gb|Chro.40239 98
Cryptosporidium gb|Chro.50159 100
Cryptosporidium gb|Chro.70314 96
Cryptosporidium gb|Chro.60219 100
Cryptosporidium gb|Chro.50399 98
Cryptosporidium gb|Chro.50190 99
Cryptosporidium gb|Chro.30240 100
Cryptosporidium gb|Chro.60393 98
Cryptosporidium gb|Chro.80344 92
Cryptosporidium gb|Chro.60228 97
Cryptosporidium gb|Chro.80132 97
Cryptosporidium gb|Chro.70041 100
Cryptosporidium gb|Chro.80286 98
Cryptosporidium gb|Chro.20161 99
Cryptosporidium gb|Chro.10098 97
Cryptosporidium gb|Chro.10270 96
Cryptosporidium gb|Chro.30048 99
Cryptosporidium gb|Chro.50504 94
Cryptosporidium gb|Chro.70275 99
Cryptosporidium gb|Chro.60469 97
Cryptosporidium gb|Chro.70451 98
Cryptosporidium gb|Chro.70242 98
Cryptosporidium gb|Chro.80109 97
Cryptosporidium gb|Chro.70213 99
Cryptosporidium gb|Chro.60025 99
Cryptosporidium gb|Chro.30253 96
Cryptosporidium gb|Chro.20303 99
Cryptosporidium gb|Chro.10224 100
Cryptosporidium gb|Chro.70579 98
Cryptosporidium gb|Chro.60104 99
Cryptosporidium gb|Chro.70017 97
Cryptosporidium gb|Chro.20406 93
Cryptosporidium gb|Chro.50302 98
Cryptosporidium gb|Chro.30288 98
Cryptosporidium gb|Chro.70604 98
Cryptosporidium gb|Chro.50118 98
Cryptosporidium gb|Chro.50260 97
Cryptosporidium gb|Chro.40160 99
Cryptosporidium gb|Chro.20147 100
Cryptosporidium gb|Chro.20399 96
Cryptosporidium gb|Chro.60561 100
Cryptosporidium gb|Chro.60417 100
Cryptosporidium gb|Chro.70297 98
Cryptosporidium gb|Chro.50465 96
Cryptosporidium gb|Chro.60079 98
Cryptosporidium gb|Chro.80159 97
Cryptosporidium gb|Chro.70206 98
Cryptosporidium gb|Chro.80079 97
Cryptosporidium gb|Chro.70527 100
Cryptosporidium gb|Chro.30131 100
Cryptosporidium gb|Chro.50046 99
Cryptosporidium gb|Chro.60222 96
Cryptosporidium gb|Chro.10330 97
Cryptosporidium gb|Chro.10285 96
Cryptosporidium gb|Chro.70231 97
Cryptosporidium gb|Chro.20349 98
Cryptosporidium gb|Chro.50092 97
Cryptosporidium gb|Chro.40485 97
Cryptosporidium gb|Chro.70289 92
Cryptosporidium gb|Chro.40104 97
Cryptosporidium gb|Chro.10432 78
Cryptosporidium gb|Chro.80402 98
Cryptosporidium gb|Chro.60455 99
Cryptosporidium gb|Chro.30360 98
Cryptosporidium gb|Chro.60546 98
Cryptosporidium gb|Chro.10103 99
Cryptosporidium gb|Chro.60506 100
Cryptosporidium gb|Chro.80506 98
Cryptosporidium gb|Chro.30321 96
Cryptosporidium gb|Chro.60348 97
Cryptosporidium gb|Chro.20351 100
Cryptosporidium gb|Chro.50300 96
Cryptosporidium gb|Chro.60316 98
Cryptosporidium gb|Chro.30293 99
Cryptosporidium gb|Chro.80231 99
Cryptosporidium gb|Chro.40272 98
Cryptosporidium gb|Chro.10426 100
Cryptosporidium gb|Chro.50107 94
Cryptosporidium gb|Chro.20191 98
Cryptosporidium gb|Chro.60065 87
Cryptosporidium gb|Chro.80227 99
Cryptosporidium gb|Chro.60584 99
Cryptosporidium gb|Chro.10168 96
Cryptosporidium gb|Chro.10120 98
Cryptosporidium gb|Chro.80098 99
Cryptosporidium gb|Chro.40361 97
Cryptosporidium gb|Chro.70513 98
Cryptosporidium gb|Chro.20281 98
Cryptosporidium gb|Chro.60430 96
Cryptosporidium gb|Chro.80378 100
Cryptosporidium gb|Chro.20207 97
Cryptosporidium gb|Chro.80511 95
Cryptosporidium gb|Chro.60554 100
Cryptosporidium gb|Chro.30445 99
Cryptosporidium gb|Chro.10228 98
Cryptosporidium gb|Chro.60302 98
Cryptosporidium gb|Chro.30226 97
Cryptosporidium gb|Chro.50177 99
Cryptosporidium gb|Chro.80604 91
Cryptosporidium gb|Chro.30217 97
Cryptosporidium gb|Chro.70238 97
Cryptosporidium gb|Chro.50058 98
Cryptosporidium gb|Chro.70568 98
Cryptosporidium gb|Chro.30208 83
Cryptosporidium gb|Chro.40041 98
Cryptosporidium gb|Chro.80548 99
Cryptosporidium gb|Chro.70591 97
Cryptosporidium gb|Chro.80476 96
Cryptosporidium gb|Chro.60166 98
Cryptosporidium gb|Chro.70096 100
Cryptosporidium gb|Chro.70063 100
Cryptosporidium gb|Chro.40039 99
Cryptosporidium gb|Chro.30101 96
Cryptosporidium gb|Chro.40076 95
Cryptosporidium gb|Chro.80302 98
Cryptosporidium gb|Chro.10200 95
Cryptosporidium gb|Chro.80065 97
Cryptosporidium gb|Chro.20103 98
Cryptosporidium gb|Chro.40401 98
Cryptosporidium gb|Chro.30449 93
Cryptosporidium gb|Chro.40323 97
Cryptosporidium gb|Chro.40313 99
Cryptosporidium gb|Chro.20112 99
Cryptosporidium gb|Chro.20270 100
Cryptosporidium gb|Chro.70535 97
Cryptosporidium gb|Chro.80309 98
Cryptosporidium gb|Chro.50202 96
Cryptosporidium gb|Chro.80035 99
Cryptosporidium gb|Chro.50121 98
Cryptosporidium gb|Chro.10403 96
Cryptosporidium gb|Chro.60593 100
Cryptosporidium gb|Chro.80478 96
Cryptosporidium gb|Chro.70610 100
Cryptosporidium gb|Chro.20312 98
Cryptosporidium gb|Chro.60043 99
Cryptosporidium gb|Chro.80080 100
Cryptosporidium gb|Chro.50150 98
Cryptosporidium gb|Chro.30424 95
Cryptosporidium gb|Chro.40339 96
Cryptosporidium gb|Chro.10214 98
Cryptosporidium gb|Chro.40497 99
Cryptosporidium gb|Chro.60147 95
Cryptosporidium gb|Chro.50223 100
Cryptosporidium gb|Chro.50148 98
Cryptosporidium gb|Chro.70558 95
Cryptosporidium gb|Chro.20390 97
Cryptosporidium gb|Chro.80416 92
Cryptosporidium gb|Chro.70487 100
Cryptosporidium gb|Chro.10415 95
Cryptosporidium gb|Chro.20079 96
Cryptosporidium gb|Chro.80518 100
Cryptosporidium gb|Chro.40178 100
Cryptosporidium gb|Chro.60293 92
Cryptosporidium gb|Chro.40344 97
Cryptosporidium gb|Chro.20173 98
Cryptosporidium gb|Chro.30403 96
Cryptosporidium gb|Chro.60332 98
Cryptosporidium gb|Chro.50213 98
Cryptosporidium gb|Chro.30061 96
Cryptosporidium gb|Chro.10135 99
Cryptosporidium gb|Chro.40462 98
Cryptosporidium gb|Chro.70498 99
Cryptosporidium gb|Chro.30194 97
Cryptosporidium gb|Chro.30345 94
Cryptosporidium gb|Chro.20075 97
Cryptosporidium gb|Chro.50453 98
Cryptosporidium gb|Chro.50251 99
Cryptosporidium gb|Chro.30316 98
Cryptosporidium gb|Chro.60496 98
Cryptosporidium gb|Chro.30023 95
Cryptosporidium gb|Chro.20138 99
Cryptosporidium gb|Chro.50389 99
Cryptosporidium gb|Chro.10363 85
Cryptosporidium gb|Chro.10251 95
Cryptosporidium gb|Chro.80103 100
Cryptosporidium gb|Chro.50088 97
Cryptosporidium gb|Chro.40252 94
Cryptosporidium gb|Chro.30233 98
Cryptosporidium gb|Chro.10314 97
Cryptosporidium gb|Chro.70082 98
Cryptosporidium gb|Chro.40405 87
Cryptosporidium gb|Chro.70249 96
Cryptosporidium gb|Chro.10184 98
Cryptosporidium gb|Chro.50292 99
Cryptosporidium gb|Chro.10185 96
Cryptosporidium gb|Chro.70191 97
Cryptosporidium gb|Chro.80184 99
Cryptosporidium gb|Chro.50026 99
Cryptosporidium gb|Chro.80485 99
Cryptosporidium gb|Chro.70417 99
Cryptosporidium gb|Chro.70112 96
Cryptosporidium gb|Chro.70572 96
Cryptosporidium gb|Chro.10321 96
Cryptosporidium gb|Chro.60274 94
Cryptosporidium gb|Chro.60130 69
Cryptosporidium gb|Chro.70264 97
Cryptosporidium gb|Chro.20431 95
Cryptosporidium gb|Chro.80164 98
Cryptosporidium gb|Chro.80598 99
Cryptosporidium gb|Chro.20411 93
Cryptosporidium gb|Chro.70256 96
Cryptosporidium gb|Chro.60082 96
Cryptosporidium gb|Chro.40362 99
Cryptosporidium gb|Chro.20267 94
Cryptosporidium gb|Chro.80586 98
Cryptosporidium gb|Chro.70101 99
Cryptosporidium gb|Chro.70141 91
Cryptosporidium gb|Chro.60536 98
Cryptosporidium gb|Chro.50352 100
Cryptosporidium gb|Chro.30458 99
Cryptosporidium gb|Chro.80274 99
Cryptosporidium gb|Chro.20443 98
Cryptosporidium gb|Chro.60263 98
Cryptosporidium gb|Chro.50217 90
Cryptosporidium gb|Chro.40416 86
Cryptosporidium gb|Chro.70138 99
Cryptosporidium gb|Chro.60213 98
Cryptosporidium gb|Chro.80047 99
Cryptosporidium gb|Chro.50345 98
Cryptosporidium gb|Chro.80025 97
Cryptosporidium gb|Chro.80360 98
Cryptosporidium gb|Chro.10247 99
Cryptosporidium gb|Chro.50078 94
Cryptosporidium gb|Chro.30158 98
Cryptosporidium gb|Chro.40350 97
Cryptosporidium gb|Chro.50040 100
Cryptosporidium gb|Chro.60352 85
Cryptosporidium gb|Chro.30014 98
Cryptosporidium gb|Chro.10240 97
Cryptosporidium gb|Chro.70234 99
Cryptosporidium gb|Chro.10209 96
Cryptosporidium gb|Chro.50029 99
Cryptosporidium gb|Chro.70166 98
Cryptosporidium gb|Chro.40212 98
Cryptosporidium gb|Chro.30151 96
Cryptosporidium gb|Chro.20152 98
Cryptosporidium gb|Chro.40097 95
Cryptosporidium gb|Chro.80445 97
Cryptosporidium gb|Chro.30307 97
Cryptosporidium gb|Chro.40408 97
Cryptosporidium gb|Chro.70354 96
Cryptosporidium gb|Chro.30222 97
Cryptosporidium gb|Chro.70508 99
Cryptosporidium gb|Chro.10139 99
Cryptosporidium gb|Chro.60535 99
Cryptosporidium gb|Chro.60465 97
Cryptosporidium gb|Chro.70265 99
Cryptosporidium gb|Chro.80543 98
Cryptosporidium gb|Chro.80258 96
Cryptosporidium gb|Chro.20176 97
Cryptosporidium gb|Chro.50362 98
Cryptosporidium gb|Chro.30173 94
Cryptosporidium gb|Chro.30406 94
Cryptosporidium gb|Chro.70332 98
Cryptosporidium gb|Chro.10151 93
Cryptosporidium gb|Chro.20339 98
Cryptosporidium gb|Chro.30376 98
Cryptosporidium gb|Chro.40062 99
Cryptosporidium gb|Chro.60567 99
Cryptosporidium gb|Chro.40502 100
Cryptosporidium gb|Chro.10423 95
Cryptosporidium gb|Chro.40069 99
Cryptosporidium gb|Chro.80175 98
Cryptosporidium gb|Chro.50279 94
Cryptosporidium gb|Chro.40124 99
Cryptosporidium gb|Chro.30074 99
Cryptosporidium gb|Chro.20383 94
Cryptosporidium gb|Chro.60033 95
Cryptosporidium gb|Chro.20320 95
Cryptosporidium gb|Chro.60241 98
Cryptosporidium gb|Chro.10281 99
Cryptosporidium gb|Chro.60483 98
Cryptosporidium gb|Chro.80369 100
Cryptosporidium gb|Chro.50194 97
Cryptosporidium gb|Chro.30178 98
Cryptosporidium gb|Chro.10325 100
Cryptosporidium gb|Chro.80120 97
Cryptosporidium gb|Chro.30266 96
Cryptosporidium gb|Chro.80495 96
Cryptosporidium gb|Chro.70425 97
Cryptosporidium gb|Chro.50483 99
Cryptosporidium gb|Chro.10381 98
Cryptosporidium gb|Chro.80342 96
Cryptosporidium gb|Chro.70378 94
Cryptosporidium gb|Chro.40075 100
Cryptosporidium gb|Chro.20265 96
Cryptosporidium gb|Chro.20080 93
Cryptosporidium gb|Chro.70374 96
Cryptosporidium gb|Chro.80130 99
Cryptosporidium gb|Chro.70305 95
Cryptosporidium gb|Chro.40021 98
Cryptosporidium gb|Chro.80308 98
Cryptosporidium gb|Chro.30160 96
Cryptosporidium gb|Chro.80572 91
Cryptosporidium gb|Chro.70118 100
Cryptosporidium gb|Chro.20333 99
Cryptosporidium gb|Chro.70176 99
Cryptosporidium gb|Chro.30436 99
Cryptosporidium gb|Chro.30211 75
Cryptosporidium gb|Chro.80250 99
Cryptosporidium gb|Chro.50019 99
Cryptosporidium gb|Chro.60202 96
Cryptosporidium gb|Chro.80105 99
Cryptosporidium gb|Chro.60266 97
Cryptosporidium gb|Chro.10233 98
Cryptosporidium gb|Chro.50036 97
Cryptosporidium gb|Chro.70133 99
Cryptosporidium gb|Chro.50237 95
Cryptosporidium gb|Chro.40088 98
Cryptosporidium gb|Chro.70039 99
Cryptosporidium gb|Chro.40058 90
Cryptosporidium gb|Chro.30237 99
Cryptosporidium gb|Chro.50446 96
Cryptosporidium gb|Chro.40280 96
Cryptosporidium gb|Chro.40107 99
Cryptosporidium gb|Chro.20024 94
Cryptosporidium gb|Chro.10035 99
Cryptosporidium gb|Chro.20201 100
Cryptosporidium gb|Chro.60142 95
Cryptosporidium gb|Chro.20332 98
Cryptosporidium gb|Chro.40392 98
Cryptosporidium gb|Chro.50042 95
Cryptosporidium gb|Chro.20342 98
Cryptosporidium gb|Chro.60487 98
Cryptosporidium gb|Chro.40233 99
Cryptosporidium gb|Chro.20172 98
Cryptosporidium gb|Chro.30289 96
Cryptosporidium gb|Chro.60186 99
Cryptosporidium gb|Chro.60562 98
Cryptosporidium gb|Chro.30489 97
Cryptosporidium gb|Chro.80594 100
Cryptosporidium gb|Chro.40331 98
Cryptosporidium gb|Chro.20427 98
Cryptosporidium gb|Chro.30476 94
Cryptosporidium gb|Chro.10299 99
Cryptosporidium gb|Chro.70184 98
Cryptosporidium gb|Chro.60621 99
Cryptosporidium gb|Chro.40418 82
Cryptosporidium gb|Chro.50479 100
Cryptosporidium gb|Chro.10014 99
Cryptosporidium gb|Chro.10163 99
Cryptosporidium gb|Chro.40260 99
Cryptosporidium gb|Chro.10268 98
Cryptosporidium gb|Chro.10097 98
Cryptosporidium gb|Chro.30350 95
Cryptosporidium gb|Chro.20276 96
Cryptosporidium gb|Chro.80352 98
Cryptosporidium gb|Chro.30095 94
Cryptosporidium gb|Chro.70358 98
Cryptosporidium gb|Chro.50207 99
Cryptosporidium gb|Chro.60530 100
Cryptosporidium gb|Chro.20122 100
Cryptosporidium gb|Chro.50443 96
Cryptosporidium gb|Chro.70318 95
Cryptosporidium gb|Chro.50406 97
Cryptosporidium gb|Chro.80616 97
Cryptosporidium gb|Chro.10171 96
Cryptosporidium gb|Chro.40460 100
Cryptosporidium gb|Chro.10382 97
Cryptosporidium gb|Chro.50233 97
Cryptosporidium gb|Chro.10026 92
Cryptosporidium gb|Chro.10374 97
Cryptosporidium gb|Chro.30146 70
Cryptosporidium gb|Chro.60299 96
Cryptosporidium gb|Chro.80202 99
Cryptosporidium gb|Chro.70311 96
Cryptosporidium gb|Chro.70554 98
Cryptosporidium gb|Chro.70475 99
Cryptosporidium gb|Chro.40365 98
Cryptosporidium gb|Chro.80052 100
Cryptosporidium gb|Chro.60155 99
Cryptosporidium gb|Chro.40458 98
Cryptosporidium gb|Chro.10054 100
Cryptosporidium gb|Chro.70342 98
Cryptosporidium gb|Chro.60315 98
Cryptosporidium gb|Chro.80553 99
Cryptosporidium gb|Chro.70255 96
Cryptosporidium gb|Chro.80615 93
Cryptosporidium gb|Chro.70285 98
Cryptosporidium gb|Chro.10278 97
Cryptosporidium gb|Chro.80424 98
Cryptosporidium gb|Chro.80282 99
Cryptosporidium gb|Chro.70111 94
Cryptosporidium gb|Chro.20157 96
Cryptosporidium gb|Chro.10145 99
Cryptosporidium gb|Chro.50319 98
Cryptosporidium gb|Chro.80423 98
Cryptosporidium gb|Chro.20233 96
Cryptosporidium gb|Chro.60395 99
Cryptosporidium gb|Chro.20371 95
Cryptosporidium gb|Chro.80602 98
Cryptosporidium gb|Chro.50012 94
Cryptosporidium gb|Chro.40110 97
Cryptosporidium gb|Chro.40243 99
Cryptosporidium gb|Chro.60230 98
Cryptosporidium gb|Chro.80521 96
Cryptosporidium gb|Chro.60237 98
Cryptosporidium gb|Chro.30165 89
Cryptosporidium gb|Chro.50324 99
Cryptosporidium gb|Chro.10408 95
Cryptosporidium gb|Chro.80259 99
Cryptosporidium gb|Chro.60421 97
Cryptosporidium gb|Chro.80400 99
Cryptosporidium gb|Chro.20282 94
Cryptosporidium gb|Chro.70448 96
Cryptosporidium gb|Chro.40270 99
Cryptosporidium gb|Chro.30375 99
Cryptosporidium gb|Chro.40221 97
Cryptosporidium gb|Chro.40292 99
Cryptosporidium gb|Chro.80137 99
Cryptosporidium gb|Chro.50392 81
Cryptosporidium gb|Chro.10288 97
Cryptosporidium gb|Chro.60412 98
Cryptosporidium gb|Chro.50174 97
Cryptosporidium gb|Chro.60576 97
Cryptosporidium gb|Chro.60548 100
Cryptosporidium gb|Chro.10306 99
Cryptosporidium gb|Chro.30416 95
Cryptosporidium gb|Chro.10336 99
Cryptosporidium gb|Chro.40429 94
Cryptosporidium gb|Chro.10016 100
Cryptosporidium gb|Chro.20183 100
Cryptosporidium gb|Chro.70521 98
Cryptosporidium gb|Chro.70208 98
Cryptosporidium gb|Chro.20459 98
Cryptosporidium gb|Chro.80160 99
Cryptosporidium gb|Chro.10036 95
Cryptosporidium gb|Chro.80217 99
Cryptosporidium gb|Chro.30291 97
Cryptosporidium gb|Chro.50242 92
Cryptosporidium gb|Chro.70229 97
Cryptosporidium gb|Chro.30230 98
Cryptosporidium gb|Chro.10430 90
Cryptosporidium gb|Chro.80290 96
Cryptosporidium gb|Chro.30459 97
Cryptosporidium gb|Chro.30195 95
Cryptosporidium gb|Chro.10261 98
Cryptosporidium gb|Chro.30251 96
Cryptosporidium gb|Chro.40493 100
Cryptosporidium gb|Chro.30060 97
Cryptosporidium gb|Chro.80068 98
Cryptosporidium gb|Chro.10313 98
Cryptosporidium gb|Chro.20197 99
Cryptosporidium gb|Chro.60478 95
Cryptosporidium gb|Chro.70301 99
Cryptosporidium gb|Chro.70299 98
Cryptosporidium gb|Chro.50089 90
Cryptosporidium gb|Chro.80603 94
Cryptosporidium gb|Chro.60273 99
Cryptosporidium gb|Chro.30252 99
Cryptosporidium gb|Chro.30022 99
Cryptosporidium gb|Chro.70418 99
Cryptosporidium gb|Chro.10172 98
Cryptosporidium gb|Chro.40017 97
Cryptosporidium gb|Chro.40255 96
Cryptosporidium gb|Chro.40105 96
Cryptosporidium gb|Chro.60083 100
Cryptosporidium gb|Chro.10138 96
Cryptosporidium gb|Chro.10199 93
Cryptosporidium gb|Chro.70230 96
Cryptosporidium gb|Chro.80102 94
Cryptosporidium gb|Chro.10364 96
Cryptosporidium gb|Chro.20041 95
Cryptosporidium gb|Chro.80534 99
Cryptosporidium gb|Chro.10109 98
Cryptosporidium gb|Chro.40404 97
Cryptosporidium gb|Chro.20403 92
Cryptosporidium gb|Chro.60255 99
Cryptosporidium gb|Chro.20068 100
Cryptosporidium gb|Chro.40400 91
Cryptosporidium gb|Chro.50243 94
Cryptosporidium gb|Chro.60017 98
Cryptosporidium gb|Chro.60131 98
Cryptosporidium gb|Chro.60499 99
Cryptosporidium gb|Chro.10212 98
Cryptosporidium gb|Chro.80391 97
Cryptosporidium gb|Chro.80595 97
Cryptosporidium gb|Chro.60415 98
Cryptosporidium gb|Chro.70367 98
Cryptosporidium gb|Chro.50218 98
Cryptosporidium gb|Chro.80580 99
Cryptosporidium gb|Chro.50023 90
Cryptosporidium gb|Chro.30186 98
Cryptosporidium gb|Chro.40137 98
Cryptosporidium gb|Chro.20311 97
Cryptosporidium gb|Chro.80048 100
Cryptosporidium gb|Chro.40037 100
Cryptosporidium gb|Chro.20106 97
Cryptosporidium gb|Chro.20116 99
Cryptosporidium gb|Chro.10078 96
Cryptosporidium gb|Chro.40305 100
Cryptosporidium gb|Chro.20032 99
Cryptosporidium gb|Chro.80563 97
Cryptosporidium gb|Chro.30313 94
Cryptosporidium gb|Chro.20434 97
Cryptosporidium gb|Chro.40337 98
Cryptosporidium gb|Chro.60208 95
Cryptosporidium gb|Chro.20309 98
Cryptosporidium gb|Chro.20102 98
Cryptosporidium gb|Chro.10320 99
Cryptosporidium gb|Chro.30452 99
Cryptosporidium gb|Chro.30141 96
Cryptosporidium gb|Chro.30407 99
Cryptosporidium gb|Chro.70536 98
Cryptosporidium gb|Chro.80415 96
Cryptosporidium gb|Chro.70571 99
Cryptosporidium gb|Chro.80539 99
Cryptosporidium gb|Chro.30161 100
Cryptosporidium gb|Chro.30062 99
Cryptosporidium gb|Chro.40230 97
Cryptosporidium gb|Chro.40040 98
Cryptosporidium gb|Chro.80472 98
Cryptosporidium gb|Chro.50407 98
Cryptosporidium gb|Chro.60277 99
Cryptosporidium gb|Chro.50381 99
Cryptosporidium gb|Chro.70270 99
Cryptosporidium gb|Chro.80517 94
Cryptosporidium gb|Chro.10227 97
Cryptosporidium gb|Chro.20148 99
Cryptosporidium gb|Chro.50397 92
Cryptosporidium gb|Chro.20302 95
Cryptosporidium gb|Chro.70226 98
Cryptosporidium gb|Chro.70462 99
Cryptosporidium gb|Chro.40310 95
Cryptosporidium gb|Chro.30427 100
Cryptosporidium gb|Chro.70566 100
Cryptosporidium gb|Chro.70102 99
Cryptosporidium gb|Chro.10406 95
Cryptosporidium gb|Chro.70248 98
Cryptosporidium gb|Chro.40496 99
Cryptosporidium gb|Chro.40338 97
Cryptosporidium gb|Chro.30385 96
Cryptosporidium gb|Chro.60441 99
Cryptosporidium gb|Chro.70090 94
Cryptosporidium gb|Chro.70062 99
Cryptosporidium gb|Chro.30420 96
Cryptosporidium gb|Chro.70010 84
Cryptosporidium gb|Chro.70592 97
Cryptosporidium gb|Chro.10418 99
Cryptosporidium gb|Chro.40179 95
Cryptosporidium gb|Chro.40480 97
Cryptosporidium gb|Chro.50373 100
Cryptosporidium gb|Chro.60173 100
Cryptosporidium gb|Chro.60620 98
Cryptosporidium gb|Chro.60285 99
Cryptosporidium gb|Chro.60614 99
Cryptosporidium gb|Chro.40422 94
Cryptosporidium gb|Chro.80156 97
Cryptosporidium gb|Chro.10201 96
Cryptosporidium gb|Chro.80398 98
Cryptosporidium gb|Chro.40476 97
Cryptosporidium gb|Chro.70341 99
Cryptosporidium gb|Chro.70259 95
Cryptosporidium gb|Chro.50429 99
Cryptosporidium gb|Chro.80182 96
Cryptosporidium gb|Chro.70161 98
Cryptosporidium gb|Chro.20348 96
Cryptosporidium gb|Chro.70431 98
Cryptosporidium gb|Chro.30392 99
Cryptosporidium gb|Chro.60333 97
Cryptosporidium gb|Chro.70587 100
Cryptosporidium gb|Chro.80131 100
Cryptosporidium gb|Chro.80138 99
Cryptosporidium gb|Chro.50466 98
Cryptosporidium gb|Chro.50162 90
Cryptosporidium gb|Chro.30137 97
Cryptosporidium gb|Chro.80099 98
Cryptosporidium gb|Chro.30039 99
Cryptosporidium gb|Chro.70034 98
Cryptosporidium gb|Chro.20222 98
Cryptosporidium gb|Chro.50169 95
Cryptosporidium gb|Chro.60280 96
Cryptosporidium gb|Chro.30218 97
Cryptosporidium gb|Chro.10394 95
Cryptosporidium gb|Chro.40410 96
Cryptosporidium gb|Chro.80435 99
Cryptosporidium gb|Chro.60505 98
Cryptosporidium gb|Chro.10345 98
Cryptosporidium gb|Chro.40489 99
Cryptosporidium gb|Chro.10252 96
Cryptosporidium gb|Chro.30267 96
Cryptosporidium gb|Chro.20039 98
Cryptosporidium gb|Chro.20194 96
Cryptosporidium gb|Chro.80167 95
Cryptosporidium gb|Chro.80267 96
Cryptosporidium gb|Chro.20220 98
Cryptosporidium gb|Chro.60371 99
Cryptosporidium gb|Chro.60068 89
Cryptosporidium gb|Chro.30296 97
Cryptosporidium gb|Chro.80283 97
Cryptosporidium gb|Chro.70469 99
Cryptosporidium gb|Chro.40391 97
Cryptosporidium gb|Chro.30124 97
Cryptosporidium gb|Chro.40219 99
Cryptosporidium gb|Chro.70237 100
Cryptosporidium gb|Chro.80334 100
Cryptosporidium gb|Chro.50049 99
Cryptosporidium gb|Chro.10162 99
Cryptosporidium gb|Chro.60138 72
Cryptosporidium gb|Chro.60365 98
Cryptosporidium gb|Chro.60553 100
Cryptosporidium gb|Chro.70298 98
Cryptosporidium gb|Chro.60121 99
Cryptosporidium gb|Chro.20208 93
Cryptosporidium gb|Chro.60190 96
Cryptosporidium gb|Chro.20257 98
Cryptosporidium gb|Chro.30337 97
Cryptosporidium gb|Chro.40277 97
Cryptosporidium gb|Chro.60212 97
Cryptosporidium gb|Chro.50248 97
Cryptosporidium gb|Chro.20258 99
Cryptosporidium gb|Chro.70509 98
Cryptosporidium gb|Chro.20392 97
Cryptosporidium gb|Chro.60229 90
Cryptosporidium gb|Chro.70235 100
Cryptosporidium gb|Chro.40383 97
Cryptosporidium gb|Chro.30258 98
Cryptosporidium gb|Chro.50334 97
Cryptosporidium gb|Chro.50175 97
Cryptosporidium gb|Chro.80377 96
Cryptosporidium gb|Chro.50305 100
Cryptosporidium gb|Chro.80324 99
Cryptosporidium gb|Chro.10079 99
Cryptosporidium gb|Chro.40170 99
Cryptosporidium gb|Chro.70201 99
Cryptosporidium gb|Chro.40089 96
Cryptosporidium gb|Chro.60490 92
Cryptosporidium gb|Chro.50077 98
Cryptosporidium gb|Chro.20061 100
Cryptosporidium gb|Chro.10067 96
Cryptosporidium gb|Chro.60326 97
Cryptosporidium gb|Chro.80552 96
Cryptosporidium gb|Chro.60164 99
Cryptosporidium gb|Chro.60388 99
Cryptosporidium gb|Chro.50488 98
Cryptosporidium gb|Chro.50291 99
Cryptosporidium gb|Chro.20462 98
Cryptosporidium gb|Chro.50475 96
Cryptosporidium gb|Chro.70453 99
Cryptosporidium gb|Chro.80112 99
Cryptosporidium gb|Chro.70578 100
Cryptosporidium gb|Chro.70219 99
Cryptosporidium gb|Chro.50491 97
Cryptosporidium gb|Chro.50124 96
Cryptosporidium gb|Chro.50136 94
Cryptosporidium gb|Chro.30463 98
Cryptosporidium gb|Chro.30045 97
Cryptosporidium gb|Chro.20417 97
Cryptosporidium gb|Chro.70603 97
Cryptosporidium gb|Chro.70526 97
Cryptosporidium gb|Chro.60527 98
Cryptosporidium gb|Chro.70452 99
Cryptosporidium gb|Chro.60568 99
Cryptosporidium gb|Chro.10047 98
Cryptosporidium gb|Chro.70567 98
Cryptosporidium gb|Chro.70019 99
Cryptosporidium gb|Chro.20391 95
Cryptosporidium gb|Chro.60223 98
Cryptosporidium gb|Chro.30369 99
Cryptosporidium gb|Chro.80030 97
Cryptosporidium gb|Chro.60631 89
Cryptosporidium gb|Chro.70018 98
Cryptosporidium gb|Chro.70247 98
Cryptosporidium gb|Chro.70095 98
Cryptosporidium gb|Chro.50490 98
Cryptosporidium gb|Chro.10071 99
Cryptosporidium gb|Chro.50482 78
Cryptosporidium gb|Chro.50093 95
Cryptosporidium gb|Chro.30468 97
Cryptosporidium gb|Chro.40303 99
Cryptosporidium gb|Chro.80494 100
Cryptosporidium gb|Chro.10131 100
Cryptosporidium gb|Chro.60396 98
Cryptosporidium gb|Chro.10380 99
Cryptosporidium gb|Chro.10096 99
Cryptosporidium gb|Chro.70278 99
Cryptosporidium gb|Chro.30115 99
Cryptosporidium gb|Chro.80530 90
Cryptosporidium gb|Chro.70375 95
Cryptosporidium gb|Chro.30461 100
Cryptosporidium gb|Chro.30019 93
Cryptosporidium gb|Chro.10354 99
Cryptosporidium gb|Chro.60409 100
Cryptosporidium gb|Chro.60231 98
Cryptosporidium gb|Chro.50423 94
Cryptosporidium gb|Chro.50236 97
Cryptosporidium gb|Chro.60443 97
Cryptosporidium gb|Chro.50109 98
Cryptosporidium gb|Chro.50034 91
Cryptosporidium gb|Chro.50138 96
Cryptosporidium gb|Chro.70132 99
Cryptosporidium gb|Chro.70438 99
Cryptosporidium gb|Chro.40437 96
Cryptosporidium gb|Chro.10070 89
Cryptosporidium gb|Chro.80300 98
Cryptosporidium gb|Chro.70548 96
Cryptosporidium gb|Chro.10037 98
Cryptosporidium gb|Chro.20347 96
Cryptosporidium gb|Chro.20235 97
Cryptosporidium gb|Chro.70075 98
Cryptosporidium gb|Chro.20033 97
Cryptosporidium gb|Chro.40057 97
Cryptosporidium gb|Chro.70209 97
Cryptosporidium gb|Chro.10262 98
Cryptosporidium gb|Chro.30202 88
Cryptosporidium gb|Chro.10027 99
Cryptosporidium gb|Chro.70236 98
Cryptosporidium gb|Chro.60109 98
Cryptosporidium gb|Chro.60192 98
Cryptosporidium gb|Chro.70379 95
Cryptosporidium gb|Chro.70147 95
Cryptosporidium gb|Chro.60143 97
Cryptosporidium gb|Chro.70257 100
Cryptosporidium gb|Chro.40262 97
Cryptosporidium gb|Chro.30469 92
Cryptosporidium gb|Chro.20259 97
Cryptosporidium gb|Chro.80113 99
Cryptosporidium gb|Chro.50112 94
Cryptosporidium gb|Chro.80348 100
Cryptosporidium gb|Chro.30356 99
Cryptosporidium gb|Chro.30189 98
Cryptosporidium gb|Chro.20175 99
Cryptosporidium gb|Chro.30349 94
Cryptosporidium gb|Chro.60486 98
Cryptosporidium gb|Chro.40261 94
Cryptosporidium gb|Chro.20341 99
Cryptosporidium gb|Chro.30453 99
Cryptosporidium gb|Chro.50353 96
Cryptosporidium gb|Chro.50157 98
Cryptosporidium gb|Chro.80026 98
Cryptosporidium gb|Chro.30308 99
Cryptosporidium gb|Chro.70246 97
Cryptosporidium gb|Chro.60525 99
Cryptosporidium gb|Chro.70534 99
Cryptosporidium gb|Chro.80444 97
Cryptosporidium gb|Chro.20323 97
Cryptosporidium gb|Chro.10253 97
Cryptosporidium gb|Chro.30159 99
Cryptosporidium gb|Chro.80353 94
Cryptosporidium gb|Chro.30247 100
Cryptosporidium gb|Chro.80237 98
Cryptosporidium gb|Chro.30223 98
Cryptosporidium gb|Chro.70520 98
Cryptosporidium gb|Chro.10152 99
Cryptosporidium gb|Chro.60215 96
Cryptosporidium gb|Chro.80362 97
Cryptosporidium gb|Chro.60102 97
Cryptosporidium gb|Chro.20366 99
Cryptosporidium gb|Chro.70167 96
Cryptosporidium gb|Chro.50173 97
Cryptosporidium gb|Chro.30377 92
Cryptosporidium gb|Chro.50282 98
Cryptosporidium gb|Chro.10114 99
Cryptosporidium gb|Chro.10280 97
Cryptosporidium gb|Chro.40450 99
Cryptosporidium gb|Chro.70333 92
Cryptosporidium gb|Chro.50451 98
Cryptosporidium gb|Chro.80617 66
Cryptosporidium gb|Chro.40061 99
Cryptosporidium gb|Chro.60538 97
Cryptosporidium gb|Chro.80225 98
Cryptosporidium gb|Chro.80190 98
Cryptosporidium gb|Chro.40291 97
Cryptosporidium gb|Chro.70406 97
Cryptosporidium gb|Chro.50276 90
Cryptosporidium gb|Chro.50278 98
Cryptosporidium gb|Chro.70428 98
Cryptosporidium gb|Chro.80554 100
Cryptosporidium gb|Chro.10424 93
Cryptosporidium gb|Chro.70355 98
Cryptosporidium gb|Chro.30366 99
Cryptosporidium gb|Chro.40064 98
Cryptosporidium gb|Chro.30490 89
Cryptosporidium gb|Chro.80401 95
Cryptosporidium gb|Chro.50020 99
Cryptosporidium gb|Chro.60116 99
Cryptosporidium gb|Chro.40501 97
Cryptosporidium gb|Chro.80455 100
Cryptosporidium gb|Chro.30324 98
Cryptosporidium gb|Chro.10246 100
Cryptosporidium gb|Chro.30443 98
Cryptosporidium gb|Chro.30110 95
Cryptosporidium gb|Chro.60357 96
Cryptosporidium gb|Chro.50271 98
Cryptosporidium gb|Chro.40384 96
Cryptosporidium gb|Chro.70559 100
Cryptosporidium gb|Chro.70027 97
Cryptosporidium gb|Chro.60085 96
Cryptosporidium gb|Chro.20159 99
Cryptosporidium gb|Chro.60446 97
Cryptosporidium gb|Chro.10279 99
Cryptosporidium gb|Chro.10146 98
Cryptosporidium gb|Chro.80012 91
Cryptosporidium gb|Chro.60427 96
Cryptosporidium gb|Chro.80425 99
Cryptosporidium gb|Chro.80059 98
Cryptosporidium gb|Chro.60592 98
Cryptosporidium gb|Chro.20090 100
Cryptosporidium gb|Chro.80136 94
Cryptosporidium gb|Chro.30073 98
Cryptosporidium gb|Chro.80049 98
Cryptosporidium gb|Chro.30435 99
Cryptosporidium gb|Chro.70386 97
Cryptosporidium gb|Chro.50384 99
Cryptosporidium gb|Chro.50189 100
Cryptosporidium gb|Chro.70325 99
Cryptosporidium gb|Chro.50245 97
Cryptosporidium gb|Chro.40123 99
Cryptosporidium gb|Chro.50325 98
Cryptosporidium gb|Chro.30166 99
Cryptosporidium gb|Chro.60272 100
Cryptosporidium gb|Chro.80390 100
Cryptosporidium gb|Chro.60027 95
Cryptosporidium gb|Chro.70447 98
Cryptosporidium gb|Chro.20202 97
Cryptosporidium gb|Chro.50021 100
Cryptosporidium gb|Chro.70043 98
Cryptosporidium gb|Chro.50252 96
Cryptosporidium gb|Chro.20108 97
Cryptosporidium gb|Chro.40281 88
Cryptosporidium gb|Chro.60253 92
Cryptosporidium gb|Chro.10393 100
Cryptosporidium gb|Chro.10335 99
Cryptosporidium gb|Chro.20232 98
Cryptosporidium gb|Chro.30053 93
Cryptosporidium gb|Chro.80486 97
Cryptosporidium gb|Chro.20426 95
Cryptosporidium gb|Chro.40378 99
Cryptosporidium gb|Chro.10407 98
Cryptosporidium gb|Chro.40015 94
Cryptosporidium gb|Chro.70110 99
Cryptosporidium gb|Chro.20283 98
Cryptosporidium gb|Chro.10017 97
Cryptosporidium gb|Chro.50445 98
Cryptosporidium gb|Chro.20264 94
Cryptosporidium gb|Chro.60284 100
Cryptosporidium gb|Chro.70228 100
Cryptosporidium gb|Chro.60247 94
Cryptosporidium gb|Chro.20182 95
Cryptosporidium gb|Chro.60437 99
Cryptosporidium gb|Chro.70291 98
Cryptosporidium gb|Chro.40080 95
Cryptosporidium gb|Chro.60540 98
Cryptosporidium gb|Chro.80208 96
Cryptosporidium gb|Chro.60403 95
Cryptosporidium gb|Chro.40140 100
Cryptosporidium gb|Chro.10015 99
Cryptosporidium gb|Chro.40494 98
Cryptosporidium gb|Chro.10298 97
Cryptosporidium gb|Chro.20428 99
Cryptosporidium gb|Chro.40417 83
Cryptosporidium gb|Chro.70359 97
Cryptosporidium gb|Chro.10294 96
Cryptosporidium gb|Chro.50209 97
Cryptosporidium gb|Chro.40330 97
Cryptosporidium gb|Chro.60305 98
Cryptosporidium gb|Chro.60622 85
Cryptosporidium gb|Chro.40364 98
Cryptosporidium gb|Chro.40370 100
Cryptosporidium gb|Chro.70540 97
Cryptosporidium gb|Chro.40346 100
Cryptosporidium gb|Chro.50374 96
Cryptosporidium gb|Chro.80383 99
Cryptosporidium gb|Chro.70319 97
Cryptosporidium gb|Chro.60234 95
Cryptosporidium gb|Chro.60066 97
Cryptosporidium gb|Chro.30096 98
Cryptosporidium gb|Chro.40078 97
Cryptosporidium gb|Chro.80266 94
Cryptosporidium gb|Chro.60187 100
Cryptosporidium gb|Chro.20140 98
Cryptosporidium gb|Chro.70496 97
Cryptosporidium gb|Chro.20158 100
Cryptosporidium gb|Chro.80201 99
Cryptosporidium gb|Chro.30379 98
Cryptosporidium gb|Chro.30299 95
Cryptosporidium gb|Chro.50208 98
Cryptosporidium gb|Chro.10055 96
Cryptosporidium gb|Chro.10269 90
Cryptosporidium gb|Chro.50220 97
Cryptosporidium gb|Chro.40231 98
Cryptosporidium gb|Chro.80573 100
Cryptosporidium gb|Chro.80108 96
Cryptosporidium gb|Chro.70269 96
Cryptosporidium gb|Chro.70085 98
Cryptosporidium gb|Chro.60510 99
Cryptosporidium gb|Chro.60154 99
Cryptosporidium gb|Chro.50230 98
Cryptosporidium gb|Chro.60607 97
Cryptosporidium gb|Chro.60314 93
Cryptosporidium gb|Chro.30278 99
Cryptosporidium gb|Chro.60523 98
Cryptosporidium gb|Chro.50200 99
Cryptosporidium gb|Chro.20274 88
Cryptosporidium gb|Chro.40469 99
Cryptosporidium gb|Chro.40038 100
Cryptosporidium gb|Chro.60031 98
Cryptosporidium gb|Chro.20105 93
Cryptosporidium gb|Chro.60172 99
Cryptosporidium gb|Chro.10028 96
Cryptosporidium gb|Chro.40399 98
Cryptosporidium gb|Chro.40183 97
Cryptosporidium gb|Chro.80564 96
Cryptosporidium gb|Chro.80414 96
Cryptosporidium gb|Chro.80542 100
Cryptosporidium gb|Chro.70537 97
Cryptosporidium gb|Chro.80471 99
Cryptosporidium gb|Chro.60188 99
Cryptosporidium gb|Chro.40308 97
Cryptosporidium gb|Chro.40271 95
Cryptosporidium gb|Chro.50436 100
Cryptosporidium gb|Chro.60440 100
Cryptosporidium gb|Chro.80166 98
Cryptosporidium gb|Chro.70271 96
Cryptosporidium gb|Chro.80382 100
Cryptosporidium gb|Chro.60174 98
Cryptosporidium gb|Chro.40495 95
Cryptosporidium gb|Chro.50221 95
Cryptosporidium gb|Chro.80522 96
Cryptosporidium gb|Chro.70103 99
Cryptosporidium gb|Chro.70104 99
Cryptosporidium gb|Chro.70098 95
Cryptosporidium gb|Chro.80245 97
Cryptosporidium gb|Chro.20442 96
Cryptosporidium gb|Chro.50474 100
Cryptosporidium gb|Chro.10417 100
Cryptosporidium gb|Chro.80436 99
Cryptosporidium gb|Chro.40359 97
Cryptosporidium gb|Chro.60291 100
Cryptosporidium gb|Chro.70061 97
Cryptosporidium gb|Chro.40481 97
Cryptosporidium gb|Chro.60390 99
Cryptosporidium gb|Chro.20379 89
Cryptosporidium gb|Chro.50415 96
Cryptosporidium gb|Chro.10410 97
Cryptosporidium gb|Chro.50123 100
Cryptosporidium gb|Chro.40048 97
Cryptosporidium gb|Chro.20370 95
Cryptosporidium gb|Chro.20101 99
Cryptosporidium gb|Chro.50056 99
Cryptosporidium gb|Chro.40403 96
Cryptosporidium gb|Chro.60310 99
Cryptosporidium gb|Chro.10305 99
Cryptosporidium gb|Chro.50400 96
Cryptosporidium gb|Chro.70489 98
Cryptosporidium gb|Chro.50152 98
Cryptosporidium gb|Chro.30401 100
Cryptosporidium gb|Chro.50424 99
Cryptosporidium gb|Chro.20096 100
Cryptosporidium gb|Chro.40304 97
Cryptosporidium gb|Chro.60198 98
Cryptosporidium gb|Chro.80155 96
Cryptosporidium gb|Chro.60570 96
Cryptosporidium gb|Chro.70129 100
Cryptosporidium gb|Chro.80463 98
Cryptosporidium gb|Chro.20049 53
Cryptosporidium gb|Chro.20450 97
Cryptosporidium gb|Chro.30177 98
Cryptosporidium gb|Chro.60084 98
Cryptosporidium gb|Chro.50354 96
Cryptosporidium gb|Chro.20059 96
Cryptosporidium gb|Chro.70194 99
Cryptosporidium gb|Chro.10125 98
Cryptosporidium gb|Chro.20179 98
Cryptosporidium gb|Chro.50211 99
Cryptosporidium gb|Chro.50478 99
Cryptosporidium gb|Chro.40106 98
Cryptosporidium gb|Chro.40254 99
Cryptosporidium gb|Chro.70258 98
Cryptosporidium gb|Chro.20040 99
Cryptosporidium gb|Chro.10316 99
Cryptosporidium gb|Chro.80596 99
Cryptosporidium gb|Chro.60382 98
Cryptosporidium gb|Chro.20073 95
Cryptosporidium gb|Chro.60281 97
Cryptosporidium gb|Chro.50043 96
Cryptosporidium gb|Chro.30426 99
Cryptosporidium gb|Chro.10137 94
Cryptosporidium gb|Chro.50290 100
Cryptosporidium gb|Chro.60498 100
Cryptosporidium gb|Chro.80565 94
Cryptosporidium gb|Chro.30196 99
Cryptosporidium gb|Chro.60426 99
Cryptosporidium gb|Chro.20404 94
Cryptosporidium gb|Chro.30250 99
Cryptosporidium gb|Chro.30314 93
Cryptosporidium gb|Chro.70193 100
Cryptosporidium gb|Chro.80239 95
Cryptosporidium gb|Chro.40245 98
Cryptosporidium gb|Chro.80092 100
Cryptosporidium gb|Chro.60585 99
Cryptosporidium gb|Chro.60334 98
Cryptosporidium gb|Chro.10187 92
Cryptosporidium gb|Chro.40156 98
Cryptosporidium gb|Chro.30031 100
Cryptosporidium gb|Chro.20433 89
Cryptosporidium gb|Chro.30021 99
Cryptosporidium gb|Chro.30052 99
Cryptosporidium gb|Chro.30156 98
Cryptosporidium gb|Chro.60276 99
Cryptosporidium gb|Chro.50408 98
Cryptosporidium gb|Chro.20069 98
Cryptosporidium gb|Chro.20052 77
Cryptosporidium gb|Chro.60414 99
Cryptosporidium gb|Chro.10365 94
Cryptosporidium gb|Chro.70574 98
Cryptosporidium gb|Chro.10130 97
Cryptosporidium gb|Chro.60020 99
Cryptosporidium gb|Chro.70306 98
Cryptosporidium gb|Chro.80487 99
Cryptosporidium gb|Chro.20115 99
Cryptosporidium gb|Chro.20369 97
Cryptosporidium gb|Chro.40357 100
Cryptosporidium gb|Chro.80438 99
Cryptosporidium gb|Chro.80499 97
Cryptosporidium gb|Chro.50024 99
Cryptosporidium gb|Chro.10206 92
Cryptosporidium gb|Chro.70446 97
Cryptosporidium gb|Chro.60261 98
Cryptosporidium gb|Chro.20114 99
Cryptosporidium gb|Chro.60387 100
Cryptosporidium gb|Chro.30246 100
Cryptosporidium gb|Chro.70439 99
Cryptosporidium gb|Chro.50219 100
Cryptosporidium gb|Chro.80040 98
Cryptosporidium gb|Chro.30444 99
Cryptosporidium gb|Chro.30183 96
Cryptosporidium gb|Chro.80307 97
Cryptosporidium gb|Chro.40257 99
Cryptosporidium gb|Chro.20284 98
Cryptosporidium gb|Chro.50094 98
Cryptosporidium gb|Chro.70240 100
Cryptosporidium gb|Chro.50113 98
Cryptosporidium gb|Chro.30046 99
Cryptosporidium gb|Chro.80376 98
Cryptosporidium gb|Chro.20062 92
Cryptosporidium gb|Chro.20234 97
Cryptosporidium gb|Chro.20133 98
Cryptosporidium gb|Chro.30417 98
Cryptosporidium gb|Chro.20214 93
Cryptosporidium gb|Chro.20086 97
Cryptosporidium gb|Chro.30408 99
Cryptosporidium gb|Chro.30338 97
Cryptosporidium gb|Chro.80316 97
Cryptosporidium gb|Chro.30482 97
Cryptosporidium gb|Chro.20119 100
Cryptosporidium gb|Chro.60580 97
Cryptosporidium gb|Chro.70474 98
Cryptosporidium gb|Chro.70211 95
Cryptosporidium gb|Chro.20077 91
Cryptosporidium gb|Chro.30238 99
Cryptosporidium gb|Chro.30086 97
Cryptosporidium gb|Chro.60462 97
Cryptosporidium gb|Chro.50304 96
Cryptosporidium gb|Chro.10045 97
Cryptosporidium gb|Chro.30286 97
Cryptosporidium gb|Chro.50068 96
Cryptosporidium gb|Chro.70577 98
Cryptosporidium gb|Chro.40162 97
Cryptosporidium gb|Chro.80533 98
Cryptosporidium gb|Chro.80018 96
Cryptosporidium gb|Chro.10101 99
Cryptosporidium gb|Chro.30462 99
Cryptosporidium gb|Chro.40451 87
Cryptosporidium gb|Chro.60565 98
Cryptosporidium gb|Chro.70028 97
Cryptosporidium gb|Chro.70430 97
Cryptosporidium gb|Chro.60129 98
Cryptosporidium gb|Chro.70581 98
Cryptosporidium gb|Chro.50013 97
Cryptosporidium gb|Chro.20246 98
Cryptosporidium gb|Chro.10190 99
Cryptosporidium gb|Chro.70454 98
Cryptosporidium gb|Chro.70602 96
Cryptosporidium gb|Chro.40278 97
Cryptosporidium gb|Chro.70492 98
Cryptosporidium gb|Chro.50195 95
Cryptosporidium gb|Chro.70218 98
Cryptosporidium gb|Chro.70606 99
Cryptosporidium gb|Chro.40218 99
Cryptosporidium gb|Chro.70277 98
Cryptosporidium gb|Chro.10272 97
Cryptosporidium gb|Chro.80011 86
Cryptosporidium gb|Chro.50161 99
Cryptosporidium gb|Chro.20295 99
Cryptosporidium gb|Chro.60191 98
Cryptosporidium gb|Chro.50180 95
Cryptosporidium gb|Chro.80191 99
Cryptosporidium gb|Chro.70160 93
Cryptosporidium gb|Chro.40282 93
Cryptosporidium gb|Chro.70349 95
Cryptosporidium gb|Chro.20228 98
Cryptosporidium gb|Chro.80409 94
Cryptosporidium gb|Chro.30084 99
Cryptosporidium gb|Chro.30391 98
Cryptosporidium gb|Chro.80361 99
Cryptosporidium gb|Chro.70588 98
Cryptosporidium gb|Chro.60115 98
Cryptosporidium gb|Chro.20223 94
Cryptosporidium gb|Chro.60181 95
Cryptosporidium gb|Chro.70461 99
Cryptosporidium gb|Chro.70565 97
Cryptosporidium gb|Chro.50263 96
Cryptosporidium gb|Chro.10226 100
Cryptosporidium gb|Chro.70290 100
Cryptosporidium gb|Chro.10346 95
Cryptosporidium gb|Chro.80104 97
Cryptosporidium gb|Chro.20082 100
Cryptosporidium gb|Chro.80060 98
Cryptosporidium gb|Chro.30136 97
Cryptosporidium gb|Chro.70031 98
Cryptosporidium gb|Chro.40421 56
Cryptosporidium gb|Chro.80375 98
Cryptosporidium gb|Chro.60366 95
Cryptosporidium gb|Chro.60304 99
Cryptosporidium gb|Chro.70468 100
Cryptosporidium gb|Chro.40483 94
Cryptosporidium gb|Chro.20139 98
Cryptosporidium gb|Chro.20195 100
Cryptosporidium gb|Chro.60300 99
Cryptosporidium gb|Chro.40119 88
Cryptosporidium gb|Chro.80148 97
Cryptosporidium gb|Chro.40336 99
Cryptosporidium gb|Chro.50145 97
Cryptosporidium gb|Chro.50197 97
Cryptosporidium gb|Chro.70069 100
Cryptosporidium gb|Chro.80176 97
Cryptosporidium gb|Chro.50467 99
Cryptosporidium gb|Chro.80183 95
Cryptosporidium gb|Chro.20010 100
Cryptosporidium gb|Chro.60346 100
Cryptosporidium gb|Chro.20221 97
Cryptosporidium gb|Chro.70397 97
Cryptosporidium gb|Chro.70511 98
Cryptosporidium gb|Chro.60067 96
Cryptosporidium gb|Chro.70155 94
Cryptosporidium gb|Chro.60560 97
Cryptosporidium gb|Chro.50155 94
Cryptosporidium gb|Chro.40276 98
Cryptosporidium gb|Chro.80172 98
Cryptosporidium gb|Chro.70163 95
Cryptosporidium gb|Chro.40217 99
Cryptosporidium gb|Chro.50111 98
Cryptosporidium gb|Chro.60200 89
Cryptosporidium gb|Chro.30127 96
Cryptosporidium gb|Chro.50071 94
Cryptosporidium gb|Chro.10254 98
Cryptosporidium gb|Chro.20393 98
Cryptosporidium gb|Chro.40209 98
Cryptosporidium gb|Chro.50114 98
Cryptosporidium gb|Chro.70460 97
Cryptosporidium gb|Chro.60514 98
Cryptosporidium gb|Chro.50079 97
Cryptosporidium gb|Chro.40325 96
Cryptosporidium gb|Chro.50285 99
Cryptosporidium gb|Chro.20367 96
Cryptosporidium gb|Chro.60323 99
Cryptosporidium gb|Chro.20218 99
Cryptosporidium gb|Chro.20291 97
Cryptosporidium gb|Chro.70245 97
Cryptosporidium gb|Chro.70036 98
Cryptosporidium gb|Chro.70170 97
Cryptosporidium gb|Chro.40283 95
Cryptosporidium gb|Chro.30198 97
Cryptosporidium gb|Chro.80043 97
Cryptosporidium gb|Chro.30107 95
Cryptosporidium gb|Chro.80093 96
Cryptosporidium gb|Chro.30284 95
Cryptosporidium gb|Chro.10049 97
Cryptosporidium gb|Chro.30011 96
Cryptosporidium gb|Chro.70585 97
Cryptosporidium gb|Chro.70151 99
Cryptosporidium gb|Chro.60367 97
Cryptosporidium gb|Chro.80578 99
Cryptosporidium gb|Chro.10181 98
Cryptosporidium gb|Chro.20192 97
Cryptosporidium gb|Chro.40335 99
Cryptosporidium gb|Chro.60086 97
Cryptosporidium gb|Chro.40302 98
Cryptosporidium gb|Chro.20051 78
Cryptosporidium gb|Chro.70029 97
Cryptosporidium gb|Chro.10180 99
Cryptosporidium gb|Chro.20216 97
Cryptosporidium gb|Chro.20168 98
Cryptosporidium gb|Chro.80467 96
Cryptosporidium gb|Chro.70575 99
Cryptosporidium gb|Chro.60587 96
Cryptosporidium gb|Chro.40352 99
Cryptosporidium gb|Chro.20255 90
Cryptosporidium gb|Chro.50030 97
Cryptosporidium gb|Chro.60177 89
Cryptosporidium gb|Chro.40100 96
Cryptosporidium gb|Chro.60444 97
Cryptosporidium gb|Chro.60313 98
Cryptosporidium gb|Chro.10334 100
Cryptosporidium gb|Chro.20066 97
Cryptosporidium gb|Chro.80331 96
Cryptosporidium gb|Chro.80452 99
Cryptosporidium gb|Chro.10249 96
Cryptosporidium gb|Chro.70437 96
Cryptosporidium gb|Chro.50386 98
Cryptosporidium gb|Chro.60282 99
Cryptosporidium gb|Chro.60021 98
Cryptosporidium gb|Chro.20070 96
Cryptosporidium gb|Chro.80016 98
Cryptosporidium gb|Chro.70217 99
Cryptosporidium gb|Chro.10366 94
Cryptosporidium gb|Chro.80500 100
Cryptosporidium gb|Chro.30038 99
Cryptosporidium gb|Chro.50022 98
Cryptosporidium gb|Chro.40386 98
Cryptosporidium gb|Chro.20107 97
Cryptosporidium gb|Chro.40316 98
Cryptosporidium gb|Chro.60467 99
Cryptosporidium gb|Chro.30057 96
Cryptosporidium gb|Chro.40379 99
Cryptosporidium gb|Chro.60136 96
Cryptosporidium gb|Chro.70523 98
Cryptosporidium gb|Chro.40070 99
Cryptosporidium gb|Chro.50103 95
Cryptosporidium gb|Chro.60193 96
Cryptosporidium gb|Chro.60108 97
Cryptosporidium gb|Chro.60019 99
Cryptosporidium gb|Chro.80319 96
Cryptosporidium gb|Chro.20136 97
Cryptosporidium gb|Chro.70068 99
Cryptosporidium gb|Chro.20329 88
Cryptosporidium gb|Chro.60041 79
Cryptosporidium gb|Chro.80333 97
Cryptosporidium gb|Chro.10274 96
Cryptosporidium gb|Chro.40397 96
Cryptosporidium gb|Chro.70282 97
Cryptosporidium gb|Chro.80032 100
Cryptosporidium gb|Chro.10339 98
Cryptosporidium gb|Chro.30244 96
Cryptosporidium gb|Chro.70582 97
Cryptosporidium gb|Chro.30043 94
Cryptosporidium gb|Chro.60306 99
Cryptosporidium gb|Chro.70415 98
Cryptosporidium gb|Chro.20308 98
Cryptosporidium gb|Chro.20145 98
Cryptosporidium gb|Chro.60541 96
Cryptosporidium gb|Chro.60526 99
Cryptosporidium gb|Chro.60287 98
Cryptosporidium gb|Chro.30063 99
Cryptosporidium gb|Chro.80039 94
Cryptosporidium gb|Chro.50410 98
Cryptosporidium gb|Chro.70083 99
Cryptosporidium gb|Chro.60073 97
Cryptosporidium gb|Chro.20362 99
Cryptosporidium gb|Chro.30341 95
Cryptosporidium gb|Chro.50347 98
Cryptosporidium gb|Chro.80599 98
Cryptosporidium gb|Chro.80537 99
Cryptosporidium gb|Chro.60290 99
Cryptosporidium gb|Chro.60339 98
Cryptosporidium gb|Chro.80413 98
Cryptosporidium gb|Chro.50450 97
Cryptosporidium gb|Chro.40507 94
Cryptosporidium gb|Chro.80363 88
Cryptosporidium gb|Chro.80532 95
Cryptosporidium gb|Chro.10388 99
Cryptosporidium gb|Chro.40077 96
Cryptosporidium gb|Chro.50264 99
Cryptosporidium gb|Chro.20117 95
Cryptosporidium gb|Chro.60537 98
Cryptosporidium gb|Chro.50054 100
Cryptosporidium gb|Chro.30188 100
Cryptosporidium gb|Chro.70056 99
Cryptosporidium gb|Chro.20326 92
Cryptosporidium gb|Chro.80075 96
Cryptosporidium gb|Chro.20046 81
Cryptosporidium gb|Chro.80498 96
Cryptosporidium gb|Chro.60457 100
Cryptosporidium gb|Chro.80449 98
Cryptosporidium gb|Chro.80561 98
Cryptosporidium gb|Chro.20301 97
Cryptosporidium gb|Chro.50192 98
Cryptosporidium gb|Chro.20141 98
Cryptosporidium gb|Chro.50126 99
Cryptosporidium gb|Chro.60354 96
Cryptosporidium gb|Chro.50063 98
Cryptosporidium gb|Chro.50128 97
Cryptosporidium gb|Chro.20285 97
Cryptosporidium gb|Chro.60243 96
Cryptosporidium gb|Chro.70569 98
Cryptosporidium gb|Chro.50477 99
Cryptosporidium gb|Chro.20178 97
Cryptosporidium gb|Chro.30213 98
Cryptosporidium gb|Chro.70215 98
Cryptosporidium gb|Chro.70196 99
Cryptosporidium gb|Chro.60389 70
Cryptosporidium gb|Chro.60330 99
Cryptosporidium gb|Chro.80473 100
Cryptosporidium gb|Chro.30421 97
Cryptosporidium gb|Chro.40290 98
Cryptosporidium gb|Chro.60206 97
Cryptosporidium gb|Chro.80440 97
Cryptosporidium gb|Chro.30203 76
Cryptosporidium gb|Chro.20310 99
Cryptosporidium gb|Chro.20436 96
Cryptosporidium gb|Chro.20238 97
Cryptosporidium gb|Chro.50048 96
Cryptosporidium gb|Chro.80528 95
Cryptosporidium gb|Chro.40465 100
Cryptosporidium gb|Chro.30454 97
Cryptosporidium gb|Chro.40487 97
Cryptosporidium gb|Chro.50331 96
Cryptosporidium gb|Chro.80601 98
Cryptosporidium gb|Chro.80107 95
Cryptosporidium gb|Chro.40047 99
Cryptosporidium gb|Chro.50130 98
Cryptosporidium gb|Chro.30175 100
Cryptosporidium gb|Chro.40306 99
Cryptosporidium gb|Chro.40188 99
Cryptosporidium gb|Chro.10095 96
Cryptosporidium gb|Chro.60220 95
Cryptosporidium gb|Chro.70303 100
Cryptosporidium gb|Chro.50137 94
Cryptosporidium gb|Chro.40424 99
Cryptosporidium gb|Chro.20150 98
Cryptosporidium gb|Chro.50422 96
Cryptosporidium gb|Chro.50014 99
Cryptosporidium gb|Chro.20034 100
Cryptosporidium gb|Chro.40163 97
Cryptosporidium gb|Chro.70080 99
Cryptosporidium gb|Chro.40035 99
Cryptosporidium gb|Chro.20174 99
Cryptosporidium gb|Chro.40090 98
Cryptosporidium gb|Chro.80306 99
Cryptosporidium gb|Chro.30428 98
Cryptosporidium gb|Chro.50460 99
Cryptosporidium gb|Chro.20244 97
Cryptosporidium gb|Chro.50383 98
Cryptosporidium gb|Chro.50244 95
Cryptosporidium gb|Chro.80609 97
Cryptosporidium gb|Chro.50433 97
Cryptosporidium gb|Chro.40205 99
Cryptosporidium gb|Chro.20401 98
Cryptosporidium gb|Chro.70045 100
Cryptosporidium gb|Chro.20307 98
Cryptosporidium gb|Chro.20203 100
Cryptosporidium gb|Chro.10392 98
Cryptosporidium gb|Chro.60199 92
Cryptosporidium gb|Chro.70071 99
Cryptosporidium gb|Chro.20224 98
Cryptosporidium gb|Chro.80340 96
Cryptosporidium gb|Chro.40226 97
Cryptosporidium gb|Chro.50164 97
Cryptosporidium gb|Chro.70292 96
Cryptosporidium gb|Chro.20373 82
Cryptosporidium gb|Chro.40050 99
Cryptosporidium gb|Chro.60373 99
Cryptosporidium gb|Chro.50015 98
Cryptosporidium gb|Chro.60100 100
Cryptosporidium gb|Chro.40020 96
Cryptosporidium gb|Chro.40371 96
Cryptosporidium gb|Chro.70205 98
Cryptosporidium gb|Chro.80210 97
Cryptosporidium gb|Chro.80054 97
Cryptosporidium gb|Chro.60424 100
Cryptosporidium gb|Chro.10192 89
Cryptosporidium gb|Chro.60105 98
Cryptosporidium gb|Chro.50166 96
Cryptosporidium gb|Chro.20346 97
Cryptosporidium gb|Chro.40471 96
Cryptosporidium gb|Chro.70477 98
Cryptosporidium gb|Chro.10300 100
Cryptosporidium gb|Chro.60335 98
Cryptosporidium gb|Chro.20354 96
Cryptosporidium gb|Chro.10391 92
Cryptosporidium gb|Chro.10086 97
Cryptosporidium gb|Chro.10165 94
Cryptosporidium gb|Chro.10051 97
Cryptosporidium gb|Chro.80051 93
Cryptosporidium gb|Chro.40244 96
Cryptosporidium gb|Chro.50254 94
Cryptosporidium gb|Chro.10348 98
Cryptosporidium gb|Chro.10033 99
Cryptosporidium gb|Chro.80270 93
Cryptosporidium gb|Chro.40113 98
Cryptosporidium gb|Chro.40412 96
Cryptosporidium gb|Chro.70395 94
Cryptosporidium gb|Chro.30294 100
Cryptosporidium gb|Chro.10158 95
Cryptosporidium gb|Chro.20025 92
Cryptosporidium gb|Chro.20081 99
Cryptosporidium gb|Chro.70283 98
Cryptosporidium gb|Chro.80396 99
Cryptosporidium gb|Chro.60392 98
Cryptosporidium gb|Chro.10012 98
Cryptosporidium gb|Chro.80218 98
Cryptosporidium gb|Chro.20456 99
Cryptosporidium gb|Chro.50146 100
Cryptosporidium gb|Chro.70445 97
Cryptosporidium gb|Chro.30229 98
Cryptosporidium gb|Chro.70267 94
Cryptosporidium gb|Chro.60627 98
Cryptosporidium gb|Chro.40141 99
Cryptosporidium gb|Chro.60434 100
Cryptosporidium gb|Chro.80364 96
Cryptosporidium gb|Chro.20204 98
Cryptosporidium gb|Chro.40112 96
Cryptosporidium gb|Chro.10058 95
Cryptosporidium gb|Chro.50231 97
Cryptosporidium gb|Chro.10331 98
Cryptosporidium gb|Chro.60242 98
Cryptosporidium gb|Chro.60162 97
Cryptosporidium gb|Chro.80549 98
Cryptosporidium gb|Chro.80426 98
Cryptosporidium gb|Chro.80412 94
Cryptosporidium gb|Chro.30475 97
Cryptosporidium gb|Chro.30395 98
Cryptosporidium gb|Chro.80114 99
Cryptosporidium gb|Chro.60566 99
Cryptosporidium gb|Chro.70369 98
Cryptosporidium gb|Chro.60258 97
Cryptosporidium gb|Chro.80243 99
Cryptosporidium gb|Chro.10389 97
Cryptosporidium gb|Chro.20441 100
Cryptosporidium gb|Chro.80280 98
Cryptosporidium gb|Chro.10375 98
Cryptosporidium gb|Chro.20263 99
Cryptosporidium gb|Chro.40508 89
Cryptosporidium gb|Chro.20231 99
Cryptosporidium gb|Chro.60485 89
Cryptosporidium gb|Chro.30056 98
Cryptosporidium gb|Chro.40029 100
Cryptosporidium gb|Chro.80135 100
Cryptosporidium gb|Chro.80129 95
Cryptosporidium gb|Chro.80555 89
Cryptosporidium gb|Chro.60189 98
Cryptosporidium gb|Chro.70494 100
Cryptosporidium gb|Chro.70345 98
Cryptosporidium gb|Chro.20155 100
Cryptosporidium gb|Chro.60445 100
Cryptosporidium gb|Chro.50348 88
Cryptosporidium gb|Chro.70491 99
Cryptosporidium gb|Chro.60475 96
Cryptosporidium gb|Chro.40223 99
Cryptosporidium gb|Chro.50390 100
Cryptosporidium gb|Chro.50082 98
Cryptosporidium gb|Chro.70530 99
Cryptosporidium gb|Chro.60411 96
Cryptosporidium gb|Chro.40214 99
Cryptosporidium gb|Chro.10052 100
Cryptosporidium gb|Chro.80354 98
Cryptosporidium gb|Chro.20327 94
Cryptosporidium gb|Chro.10147 95
Cryptosporidium gb|Chro.70189 100
Cryptosporidium gb|Chro.70203 99
Cryptosporidium gb|Chro.60245 94
Cryptosporidium gb|Chro.30384 98
Cryptosporidium gb|Chro.20423 98
Cryptosporidium gb|Chro.60597 99
Cryptosporidium gb|Chro.60235 97
Cryptosporidium gb|Chro.80583 95
Cryptosporidium gb|Chro.10123 97
Cryptosporidium gb|Chro.50416 96
Cryptosporidium gb|Chro.10273 99
Cryptosporidium gb|Chro.60265 98
Cryptosporidium gb|Chro.40194 97
Cryptosporidium gb|Chro.80577 99
Cryptosporidium gb|Chro.10267 97
Cryptosporidium gb|Chro.80439 97
Cryptosporidium gb|Chro.80406 92
Cryptosporidium gb|Chro.60626 97
Cryptosporidium gb|Chro.50101 98
Cryptosporidium gb|Chro.40052 99
Cryptosporidium gb|Chro.10318 98
Cryptosporidium gb|Chro.20085 100
Cryptosporidium gb|Chro.20294 97
Cryptosporidium gb|Chro.10421 98
Cryptosporidium gb|Chro.30302 97
Cryptosporidium gb|Chro.30378 99
Cryptosporidium gb|Chro.40500 96
Cryptosporidium gb|Chro.60137 95
Cryptosporidium gb|Chro.70336 97
Cryptosporidium gb|Chro.70597 96
Cryptosporidium gb|Chro.40491 98
Cryptosporidium gb|Chro.70422 94
Cryptosporidium gb|Chro.70403 99
Cryptosporidium gb|Chro.70077 98
Cryptosporidium gb|Chro.60341 97
Cryptosporidium gb|Chro.30264 97
Cryptosporidium gb|Chro.30157 99
Cryptosporidium gb|Chro.20127 100
Cryptosporidium gb|Chro.80380 98
Cryptosporidium gb|Chro.10241 97
Cryptosporidium gb|Chro.30187 95
Cryptosporidium gb|Chro.30144 97
Cryptosporidium gb|Chro.40135 96
Cryptosporidium gb|Chro.40122 89
Cryptosporidium gb|Chro.10040 99
Cryptosporidium gb|Chro.30325 98
Cryptosporidium gb|Chro.50459 98
Cryptosporidium gb|Chro.20123 97
Cryptosporidium gb|Chro.30260 98
Cryptosporidium gb|Chro.70334 96
Cryptosporidium gb|Chro.60603 98
Cryptosporidium gb|Chro.10178 99
Cryptosporidium gb|Chro.80197 100
Cryptosporidium gb|Chro.60214 97
Cryptosporidium gb|Chro.80147 92
Cryptosporidium gb|Chro.60257 97
Cryptosporidium gb|Chro.20413 68
Cryptosporidium gb|Chro.30076 97
Cryptosporidium gb|Chro.70396 96
Cryptosporidium gb|Chro.60012 100
Cryptosporidium gb|Chro.10094 99
Cryptosporidium gb|Chro.50355 98
Cryptosporidium gb|Chro.30330 97
Cryptosporidium gb|Chro.10323 98
Cryptosporidium gb|Chro.70164 89
Cryptosporidium gb|Chro.30117 100
Cryptosporidium gb|Chro.60399 87
Cryptosporidium gb|Chro.70131 94
Cryptosporidium gb|Chro.30430 99
Cryptosporidium gb|Chro.60524 99
Cryptosporidium gb|Chro.10207 98
Cryptosporidium gb|Chro.60489 100
Cryptosporidium gb|Chro.10140 99
Cryptosporidium gb|Chro.70517 95
Cryptosporidium gb|Chro.20463 93
Cryptosporidium gb|Chro.70416 97
Cryptosporidium gb|Chro.70178 97
Cryptosporidium gb|Chro.80261 98
Cryptosporidium gb|Chro.60069 98
Cryptosporidium gb|Chro.10072 99
Cryptosporidium gb|Chro.40256 97
Cryptosporidium gb|Chro.10134 97
Cryptosporidium gb|Chro.40263 97
Cryptosporidium gb|Chro.50322 98
Cryptosporidium gb|Chro.40155 97
Cryptosporidium gb|Chro.60616 98
Cryptosporidium gb|Chro.50395 85
Cryptosporidium gb|Chro.20458 100
Cryptosporidium gb|Chro.50487 96
Cryptosporidium gb|Chro.60182 98
Cryptosporidium gb|Chro.30078 99
Cryptosporidium gb|Chro.80140 94
Cryptosporidium gb|Chro.80260 98
Cryptosporidium gb|Chro.30287 97
Cryptosporidium gb|Chro.50401 94
Cryptosporidium gb|Chro.40309 98
Cryptosporidium gb|Chro.30394 97
Cryptosporidium gb|Chro.80119 97
Cryptosporidium gb|Chro.70471 99
Cryptosporidium gb|Chro.50205 99
Cryptosporidium gb|Chro.70171 99
Cryptosporidium gb|Chro.40452 98
Cryptosporidium gb|Chro.70576 98
Cryptosporidium gb|Chro.50371 96
Cryptosporidium gb|Chro.80326 99
Cryptosporidium gb|Chro.20095 98
Cryptosporidium gb|Chro.80493 97
Cryptosporidium gb|Chro.10355 82
Cryptosporidium gb|Chro.60092 97
Cryptosporidium gb|Chro.50481 100
Cryptosporidium gb|Chro.70467 96
Cryptosporidium gb|Chro.80447 98
Cryptosporidium gb|Chro.70466 100
Cryptosporidium gb|Chro.70186 98
Cryptosporidium gb|Chro.50188 100
Cryptosporidium gb|Chro.40109 98
Cryptosporidium gb|Chro.80281 96
Cryptosporidium gb|Chro.20256 95
Cryptosporidium gb|Chro.40259 98
Cryptosporidium gb|Chro.80042 100
Cryptosporidium gb|Chro.20060 97
Cryptosporidium gb|Chro.60011 47
Cryptosporidium gb|Chro.70021 98
Cryptosporidium gb|Chro.70216 98
Cryptosporidium gb|Chro.70224 94
Cryptosporidium gb|Chro.80571 98
Cryptosporidium gb|Chro.70214 99
Cryptosporidium gb|Chro.70607 97
Cryptosporidium gb|Chro.80330 97
Cryptosporidium gb|Chro.40440 100
Cryptosporidium gb|Chro.60283 100
Cryptosporidium gb|Chro.40101 98
Cryptosporidium gb|Chro.10275 98
Cryptosporidium gb|Chro.70323 94
Cryptosporidium gb|Chro.50127 100
Cryptosporidium gb|Chro.20415 97
Cryptosporidium gb|Chro.30389 99
Cryptosporidium gb|Chro.60267 99
Cryptosporidium gb|Chro.40121 95
Cryptosporidium gb|Chro.60226 93
Cryptosporidium gb|Chro.70552 99
Cryptosporidium gb|Chro.30359 99
Cryptosporidium gb|Chro.60029 95
Cryptosporidium gb|Chro.70051 98
Cryptosporidium gb|Chro.40186 98
Cryptosporidium gb|Chro.20067 99
Cryptosporidium gb|Chro.70200 100
Cryptosporidium gb|Chro.20225 96
Cryptosporidium gb|Chro.60549 99
Cryptosporidium gb|Chro.50120 95
Cryptosporidium gb|Chro.60448 93
Cryptosporidium gb|Chro.50284 99
Cryptosporidium gb|Chro.10119 100
Cryptosporidium gb|Chro.20286 99
Cryptosporidium gb|Chro.70293 97
Cryptosporidium gb|Chro.50187 98
Cryptosporidium gb|Chro.20071 99
Cryptosporidium gb|Chro.80374 98
Cryptosporidium gb|Chro.80332 94
Cryptosporidium gb|Chro.30126 97
Cryptosporidium gb|Chro.50306 99
Cryptosporidium gb|Chro.60542 98
Cryptosporidium gb|Chro.10164 99
Cryptosporidium gb|Chro.80305 96
Cryptosporidium gb|Chro.20164 97
Cryptosporidium gb|Chro.50265 96
Cryptosporidium gb|Chro.10034 97
Cryptosporidium gb|Chro.70281 96
Cryptosporidium gb|Chro.30245 98
Cryptosporidium gb|Chro.50435 94
Cryptosporidium gb|Chro.60286 98
Cryptosporidium gb|Chro.70181 95
Cryptosporidium gb|Chro.50041 99
Cryptosporidium gb|Chro.40488 97
Cryptosporidium gb|Chro.40164 98
Cryptosporidium gb|Chro.20394 96
Cryptosporidium gb|Chro.60042 96
Cryptosporidium gb|Chro.30297 99
Cryptosporidium gb|Chro.80031 96
Cryptosporidium gb|Chro.40247 96
Cryptosporidium gb|Chro.70162 97
Cryptosporidium gb|Chro.20290 97
Cryptosporidium gb|Chro.10289 98
Cryptosporidium gb|Chro.70119 99
Cryptosporidium gb|Chro.20193 98
Cryptosporidium gb|Chro.50072 96
Cryptosporidium gb|Chro.70150 100
Cryptosporidium gb|Chro.80268 98
Cryptosporidium gb|Chro.10317 99
Cryptosporidium gb|Chro.70033 96
Cryptosporidium gb|Chro.70586 98
Cryptosporidium gb|Chro.80161 97
Cryptosporidium gb|Chro.60351 96
Cryptosporidium gb|Chro.30087 96
Cryptosporidium gb|Chro.50070 100
Cryptosporidium gb|Chro.40216 99
Cryptosporidium gb|Chro.10142 98
Cryptosporidium gb|Chro.40098 100
Cryptosporidium gb|Chro.50163 98
Cryptosporidium gb|Chro.50143 97
Cryptosporidium gb|Chro.50489 98
Cryptosporidium gb|Chro.80020 99
Cryptosporidium gb|Chro.40423 99
Cryptosporidium gb|Chro.70310 99
Cryptosporidium gb|Chro.40099 99
Cryptosporidium gb|Chro.30180 97
Cryptosporidium gb|Chro.30393 98
Cryptosporidium gb|Chro.20097 99
Cryptosporidium gb|Chro.30285 96
Cryptosporidium gb|Chro.50320 99
Cryptosporidium gb|Chro.70529 100
Cryptosporidium gb|Chro.60183 99
Cryptosporidium gb|Chro.60014 68
Cryptosporidium gb|Chro.50193 99
Cryptosporidium gb|Chro.30210 80
Cryptosporidium gb|Chro.70476 97
Cryptosporidium gb|Chro.60320 97
Cryptosporidium gb|Chro.40208 98
Cryptosporidium gb|Chro.50066 96
Cryptosporidium gb|Chro.80181 98
Cryptosporidium gb|Chro.30332 96
Cryptosporidium gb|Chro.60344 99
Cryptosporidium gb|Chro.80174 94
Cryptosporidium gb|Chro.40341 99
Cryptosporidium gb|Chro.80044 98
Cryptosporidium gb|Chro.70500 99
Cryptosporidium gb|Chro.70455 97
Cryptosporidium gb|Chro.80466 99
Cryptosporidium gb|Chro.50095 99
Cryptosporidium gb|Chro.50318 99
Cryptosporidium gb|Chro.40334 95
Cryptosporidium gb|Chro.20217 99
Cryptosporidium gb|Chro.60588 95
Cryptosporidium gb|Chro.60413 100
Cryptosporidium gb|Chro.80527 97
Cryptosporidium gb|Chro.20317 96
Cryptosporidium gb|Chro.60022 99
Cryptosporidium gb|Chro.10315 98
Cryptosporidium gb|Chro.60368 100
Cryptosporidium gb|Chro.30204 92
Cryptosporidium gb|Chro.60221 99
Cryptosporidium gb|Chro.60203 97
Cryptosporidium gb|Chro.80106 98
Cryptosporidium gb|Chro.20318 99
Cryptosporidium gb|Chro.60037 97
Cryptosporidium gb|Chro.50385 98
Cryptosporidium gb|Chro.60194 98
Cryptosporidium gb|Chro.30409 87
Cryptosporidium gb|Chro.40227 99
Cryptosporidium gb|Chro.80600 98
Cryptosporidium gb|Chro.70470 98
Cryptosporidium gb|Chro.60176 100
Cryptosporidium gb|Chro.70366 96
Cryptosporidium gb|Chro.80562 98
Cryptosporidium gb|Chro.60381 100
Cryptosporidium gb|Chro.80559 97
Cryptosporidium gb|Chro.70436 98
Cryptosporidium gb|Chro.50246 94
Cryptosporidium gb|Chro.30017 99
Cryptosporidium gb|Chro.80608 98
Cryptosporidium gb|Chro.10189 97
Cryptosporidium gb|Chro.60254 98
Cryptosporidium gb|Chro.80062 98
Cryptosporidium gb|Chro.40036 97
Cryptosporidium gb|Chro.20219 99
Cryptosporidium gb|Chro.50409 99
Cryptosporidium gb|Chro.40128 98
Cryptosporidium gb|Chro.10210 97
Cryptosporidium gb|Chro.20402 98
Cryptosporidium gb|Chro.60405 98
Cryptosporidium gb|Chro.20297 95
Cryptosporidium gb|Chro.40204 99
Cryptosporidium gb|Chro.40351 99
Cryptosporidium gb|Chro.70046 99
Cryptosporidium gb|Chro.20020 99
Cryptosporidium gb|Chro.10402 92
Cryptosporidium gb|Chro.40317 95
Cryptosporidium gb|Chro.20188 96
Cryptosporidium gb|Chro.50206 98
Cryptosporidium gb|Chro.10124 95
Cryptosporidium gb|Chro.50156 99
Cryptosporidium gb|Chro.20372 96
Cryptosporidium gb|Chro.40232 97
Cryptosporidium gb|Chro.30311 99
Cryptosporidium gb|Chro.20306 100
Cryptosporidium gb|Chro.70343 96
Cryptosporidium gb|Chro.80038 95
Cryptosporidium gb|Chro.30064 99
Cryptosporidium gb|Chro.20169 99
Cryptosporidium gb|Chro.50053 98
Cryptosporidium gb|Chro.60329 99
Cryptosporidium gb|Chro.30342 100
Cryptosporidium gb|Chro.50115 99
Cryptosporidium gb|Chro.80503 98
Cryptosporidium gb|Chro.30012 95
Cryptosporidium gb|Chro.60456 98
Cryptosporidium gb|Chro.60602 92
Cryptosporidium gb|Chro.70483 99
Cryptosporidium gb|Chro.60240 99
Cryptosporidium gb|Chro.70244 95
Cryptosporidium gb|Chro.60629 73
Cryptosporidium gb|Chro.50311 89
Cryptosporidium gb|Chro.80448 100
Cryptosporidium gb|Chro.20146 99
Cryptosporidium gb|Chro.10179 99
Cryptosporidium gb|Chro.30358 96
Cryptosporidium gb|Chro.60217 98
Cryptosporidium gb|Chro.60492 98
Cryptosporidium gb|Chro.40468 100
Cryptosporidium gb|Chro.70531 98
Cryptosporidium gb|Chro.80173 98
Cryptosporidium gb|Chro.60336 97
Cryptosporidium gb|Chro.20437 100
Cryptosporidium gb|Chro.20121 100
Cryptosporidium gb|Chro.50471 87
Cryptosporidium gb|Chro.50418 100
Cryptosporidium gb|Chro.10255 96
Cryptosporidium gb|Chro.50356 96
Cryptosporidium gb|Chro.30106 97
Cryptosporidium gb|Chro.10326 99
Cryptosporidium gb|Chro.80252 99
Cryptosporidium gb|Chro.80431 100
Cryptosporidium gb|Chro.20142 98
Cryptosporidium gb|Chro.70020 98
Cryptosporidium gb|Chro.50339 96
Cryptosporidium gb|Chro.20047 82
Cryptosporidium gb|Chro.70514 93
Cryptosporidium gb|Chro.80589 99
Cryptosporidium gb|Chro.20440 96
Cryptosporidium gb|Chro.60590 91
Cryptosporidium gb|Chro.70055 87
Cryptosporidium gb|Chro.10232 99
Cryptosporidium gb|Chro.80544 97
Cryptosporidium gb|Chro.10310 97
Cryptosporidium gb|Chro.10429 97
Cryptosporidium gb|Chro.50125 99
Cryptosporidium gb|Chro.80168 100
Cryptosporidium gb|Chro.80076 98
Cryptosporidium gb|Chro.80313 94
Cryptosporidium gb|Chro.50084 94
Cryptosporidium gb|Chro.20300 95
Cryptosporidium gb|Chro.80556 93
Cryptosporidium gb|Chro.30147 85
Cryptosporidium gb|Chro.20321 97
Cryptosporidium gb|Chro.50411 97
Cryptosporidium gb|Chro.30172 97
Cryptosporidium gb|Chro.80590 98
Cryptosporidium gb|Chro.80010 91
Cryptosporidium gb|Chro.80069 97
Cryptosporidium gb|Chro.80453 98
Cryptosporidium gb|Chro.20382 96
Cryptosporidium gb|Chro.70145 95
Cryptosporidium gb|Chro.50323 100
Cryptosporidium gb|Chro.20435 99
Cryptosporidium gb|Chro.50172 99
Cryptosporidium gb|Chro.20262 94
Cryptosporidium gb|Chro.70074 100
Cryptosporidium gb|Chro.60165 98
Cryptosporidium gb|Chro.80162 97
Cryptosporidium gb|Chro.60502 96
Cryptosporidium gb|Chro.40511 82
Cryptosporidium gb|Chro.10376 99
Cryptosporidium gb|Chro.50267 98
Cryptosporidium gb|Chro.80269 95
Cryptosporidium gb|Chro.80244 98
Cryptosporidium gb|Chro.30484 97
Cryptosporidium gb|Chro.30164 98
Cryptosporidium gb|Chro.30442 99
Cryptosporidium gb|Chro.40284 99
Cryptosporidium gb|Chro.40222 99
Cryptosporidium gb|Chro.80236 99
Cryptosporidium gb|Chro.80134 98
Cryptosporidium gb|Chro.20088 96
Cryptosporidium gb|Chro.40147 98
Cryptosporidium gb|Chro.30018 97
Cryptosporidium gb|Chro.80381 99
Cryptosporidium gb|Chro.30055 94
Cryptosporidium gb|Chro.20230 99
Cryptosporidium gb|Chro.30279 98
Cryptosporidium gb|Chro.60516 98
Cryptosporidium gb|Chro.80314 96
Cryptosporidium gb|Chro.30464 97
Cryptosporidium gb|Chro.20092 100
Cryptosporidium gb|Chro.70410 99
Cryptosporidium gb|Chro.60244 98
Cryptosporidium gb|Chro.60089 93
Cryptosporidium gb|Chro.70495 99
Cryptosporidium gb|Chro.50139 97
Cryptosporidium gb|Chro.30383 93
Cryptosporidium gb|Chro.40419 49
Cryptosporidium gb|Chro.70344 95
Cryptosporidium gb|Chro.80446 97
Cryptosporidium gb|Chro.50298 97
Cryptosporidium gb|Chro.50372 99
Cryptosporidium gb|Chro.40079 99
Cryptosporidium gb|Chro.60410 99
Cryptosporidium gb|Chro.20245 94
Cryptosporidium gb|Chro.80355 98
Cryptosporidium gb|Chro.20424 99
Cryptosporidium gb|Chro.70490 83
Cryptosporidium gb|Chro.40453 99
Cryptosporidium gb|Chro.60311 99
Cryptosporidium gb|Chro.40215 95
Cryptosporidium gb|Chro.80593 91
Cryptosporidium gb|Chro.60307 99
Cryptosporidium gb|Chro.10260 96
Cryptosporidium gb|Chro.40372 100
Cryptosporidium gb|Chro.40492 97
Cryptosporidium gb|Chro.80430 96
Cryptosporidium gb|Chro.70137 95
Cryptosporidium gb|Chro.50165 97
Cryptosporidium gb|Chro.10296 100
Cryptosporidium gb|Chro.70389 99
Cryptosporidium gb|Chro.10013 99
Cryptosporidium gb|Chro.80346 98
Cryptosporidium gb|Chro.10390 96
Cryptosporidium gb|Chro.50016 99
Cryptosporidium gb|Chro.80053 96
Cryptosporidium gb|Chro.60425 99
Cryptosporidium gb|Chro.80399 97
Cryptosporidium gb|Chro.80327 94
Cryptosporidium gb|Chro.60474 99
Cryptosporidium gb|Chro.80610 97
Cryptosporidium gb|Chro.80388 97
Cryptosporidium gb|Chro.70284 99
Cryptosporidium gb|Chro.20455 97
Cryptosporidium gb|Chro.60122 99
Cryptosporidium gb|Chro.20205 95
Cryptosporidium gb|Chro.60628 92
Cryptosporidium gb|Chro.40018 99
Cryptosporidium gb|Chro.20189 96
Cryptosporidium gb|Chro.40111 77
Cryptosporidium gb|Chro.10059 98
Cryptosporidium gb|Chro.40340 97
Cryptosporidium gb|Chro.80428 98
Cryptosporidium gb|Chro.50458 92
Cryptosporidium gb|Chro.70484 99
Cryptosporidium gb|Chro.50297 98
Cryptosporidium gb|Chro.10133 97
Cryptosporidium gb|Chro.80115 98
Cryptosporidium gb|Chro.10333 99
Cryptosporidium gb|Chro.60269 98
Cryptosporidium gb|Chro.70130 94
Cryptosporidium gb|Chro.20464 100
Cryptosporidium gb|Chro.40264 97
Cryptosporidium gb|Chro.40034 98
Cryptosporidium gb|Chro.70444 100
Cryptosporidium gb|Chro.20457 97
Cryptosporidium gb|Chro.20381 94
Cryptosporidium gb|Chro.40435 96
Cryptosporidium gb|Chro.30455 94
Cryptosporidium gb|Chro.20026 96
Cryptosporidium gb|Chro.70040 99
Cryptosporidium gb|Chro.10170 98
Cryptosporidium gb|Chro.60491 92
Cryptosporidium gb|Chro.60398 99
Cryptosporidium gb|Chro.50486 100
Cryptosporidium gb|Chro.60484 100
Cryptosporidium gb|Chro.10141 99
Cryptosporidium gb|Chro.50398 98
Cryptosporidium gb|Chro.60209 99
Cryptosporidium gb|Chro.60488 97
Cryptosporidium gb|Chro.10065 96
Cryptosporidium gb|Chro.10150 99
Cryptosporidium gb|Chro.80492 99
Cryptosporidium gb|Chro.30077 98
Cryptosporidium gb|Chro.50379 97
Cryptosporidium gb|Chro.60450 84
Cryptosporidium gb|Chro.20098 99
Cryptosporidium gb|Chro.80203 90
Cryptosporidium gb|Chro.10356 97
Cryptosporidium gb|Chro.50081 90
Cryptosporidium gb|Chro.80279 99
Cryptosporidium gb|Chro.70601 98
Cryptosporidium gb|Chro.40142 98
Cryptosporidium gb|Chro.40019 98
Cryptosporidium gb|Chro.70272 98
Cryptosporidium gb|Chro.50402 98
Cryptosporidium gb|Chro.50480 97
Cryptosporidium gb|Chro.60573 100
Cryptosporidium gb|Chro.70465 98
Cryptosporidium gb|Chro.80298 97
Cryptosporidium gb|Chro.70322 96
Cryptosporidium gb|Chro.30154 97
Cryptosporidium gb|Chro.20353 96
Cryptosporidium gb|Chro.40185 98
Cryptosporidium gb|Chro.40051 96
Cryptosporidium gb|Chro.80338 99
Cryptosporidium gb|Chro.60511 99
Cryptosporidium gb|Chro.70188 97
Cryptosporidium gb|Chro.70227 98
Cryptosporidium gb|Chro.70501 100
Cryptosporidium gb|Chro.50270 97
Cryptosporidium gb|Chro.60259 99
Cryptosporidium gb|Chro.40063 97
Cryptosporidium gb|Chro.70067 97
Cryptosporidium gb|Chro.10111 100
Cryptosporidium gb|Chro.20335 100
Cryptosporidium gb|Chro.10191 100
Cryptosporidium gb|Chro.40193 100
Cryptosporidium gb|Chro.60264 98
Cryptosporidium gb|Chro.70165 99
Cryptosporidium gb|Chro.70300 98
Cryptosporidium gb|Chro.70404 99
Cryptosporidium gb|Chro.70421 97
Cryptosporidium gb|Chro.70146 88
Cryptosporidium gb|Chro.30088 99
Cryptosporidium gb|Chro.20128 97
Cryptosporidium gb|Chro.80196 98
Cryptosporidium gb|Chro.70280 96
Cryptosporidium gb|Chro.40444 98
Cryptosporidium gb|Chro.40129 96
Cryptosporidium gb|Chro.70078 97
Cryptosporidium gb|Chro.50100 97
Cryptosporidium gb|Chro.10422 100
Cryptosporidium gb|Chro.50033 94
Cryptosporidium gb|Chro.30470 91
Cryptosporidium gb|Chro.30111 86
Cryptosporidium gb|Chro.10148 100
Cryptosporidium gb|Chro.30265 99
Cryptosporidium gb|Chro.70337 99
Cryptosporidium gb|Chro.70598 98
Cryptosporidium gb|Chro.60604 98
Cryptosporidium gb|Chro.50255 98
Cryptosporidium gb|Chro.10025 92
Cryptosporidium gb|Chro.70394 99
Cryptosporidium gb|Chro.40385 98
Cryptosporidium gb|Chro.70506 98
Cryptosporidium gb|Chro.10282 95
Cryptosporidium gb|Chro.20124 99
Cryptosporidium gb|Chro.60521 97
Cryptosporidium gb|Chro.80094 99
Cryptosporidium gb|Chro.50340 99
Cryptosporidium gb|Chro.20414 99
Cryptosporidium gb|Chro.10213 96
Cryptosporidium gb|Chro.10221 98
Cryptosporidium gb|Chro.30125 97
Cryptosporidium gb|Chro.30261 99
Cryptosporidium gb|Chro.70553 97
Cryptosporidium gb|Chro.20050 71
Cryptosporidium gb|Chro.30116 98
Cryptosporidium gb|Chro.70335 95
Cryptosporidium gb|Chro.40154 88
Cryptosporidium gb|Chro.10159 97
Cryptosporidium gb|Chro.20345 93
Cryptosporidium gb|Chro.30371 99
Cryptosporidium gb|Chro.80211 100
Cryptosporidium gb|Chro.30075 96
Cryptosporidium gb|Chro.70126 99
Cryptosporidium gb|Chro.70304 100
Cryptosporidium gb|Chro.70499 97
Cryptosporidium gb|Chro.80073 98
Cryptosporidium gb|Chro.30128 98
Cryptosporidium gb|Chro.80502 98
Cryptosporidium gb|Chro.10143 98
Cryptosporidium gb|Chro.80224 97
Cryptosporidium gb|Chro.10434 96
Cryptosporidium gb|Chro.80460 96
Cryptosporidium gb|Chro.70614 96
Cryptosporidium gb|Chro.50412 96
Cryptosporidium gb|Chro.20305 98
Cryptosporidium gb|Chro.80509 98
Cryptosporidium gb|Chro.20110 98
Cryptosporidium gb|Chro.40159 99
Cryptosporidium gb|Chro.80510 96
Cryptosporidium gb|Chro.60055 96
Cryptosporidium gb|Chro.60075 98
Cryptosporidium gb|Chro.70054 99
Cryptosporidium gb|Chro.60216 96
Cryptosporidium gb|Chro.30312 96
Cryptosporidium gb|Chro.20248 99
Cryptosporidium gb|Chro.20131 95
Cryptosporidium gb|Chro.50403 98
Cryptosporidium gb|Chro.30380 98
Cryptosporidium gb|Chro.20143 98
Cryptosporidium gb|Chro.60289 98
Cryptosporidium gb|Chro.40136 99
Cryptosporidium gb|Chro.70081 98
Cryptosporidium gb|Chro.20044 100
Cryptosporidium gb|Chro.60040 99
Cryptosporidium gb|Chro.70199 100
Cryptosporidium gb|Chro.30065 97
Cryptosporidium gb|Chro.20166 100
Cryptosporidium gb|Chro.30020 98
Cryptosporidium gb|Chro.50027 99
Cryptosporidium gb|Chro.80357 96
Cryptosporidium gb|Chro.20357 97
Cryptosporidium gb|Chro.50096 99
Cryptosporidium gb|Chro.50052 97
Cryptosporidium gb|Chro.40407 95
Cryptosporidium gb|Chro.20109 100
Cryptosporidium gb|Chro.80432 98
Cryptosporidium gb|Chro.40436 98
Cryptosporidium gb|Chro.50470 89
Cryptosporidium gb|Chro.70047 94
Cryptosporidium gb|Chro.70456 97
Cryptosporidium gb|Chro.40274 98
Cryptosporidium gb|Chro.20273 72
Cryptosporidium gb|Chro.30181 98
Cryptosporidium gb|Chro.20467 93
Cryptosporidium gb|Chro.30317 97
Cryptosporidium gb|Chro.60459 100
Cryptosporidium gb|Chro.80014 90
Cryptosporidium gb|Chro.10352 98
Cryptosporidium gb|Chro.20242 95
Cryptosporidium gb|Chro.60472 98
Cryptosporidium gb|Chro.60168 99
Cryptosporidium gb|Chro.60495 100
Cryptosporidium gb|Chro.20241 98
Cryptosporidium gb|Chro.80475 90
Cryptosporidium gb|Chro.30059 98
Cryptosporidium gb|Chro.70590 98
Cryptosporidium gb|Chro.80535 99
Cryptosporidium gb|Chro.60295 95
Cryptosporidium gb|Chro.30333 97
Cryptosporidium gb|Chro.10176 97
Cryptosporidium gb|Chro.80273 96
Cryptosporidium gb|Chro.30487 97
Cryptosporidium gb|Chro.50141 95
Cryptosporidium gb|Chro.70222 100
Cryptosporidium gb|Chro.60596 94
Cryptosporidium gb|Chro.40045 96
Cryptosporidium gb|Chro.80126 99
Cryptosporidium gb|Chro.60581 98
Cryptosporidium gb|Chro.30319 95
Cryptosporidium gb|Chro.80482 98
Cryptosporidium gb|Chro.30456 99
Cryptosporidium gb|Chro.30343 99
Cryptosporidium gb|Chro.80560 98
Cryptosporidium gb|Chro.70382 97
Cryptosporidium gb|Chro.50420 93
Cryptosporidium gb|Chro.40463 100
Cryptosporidium gb|Chro.70562 98
Cryptosporidium gb|Chro.60170 94
Cryptosporidium gb|Chro.40490 96
Cryptosporidium gb|Chro.80312 99
Cryptosporidium gb|Chro.70443 98
Cryptosporidium gb|Chro.80442 97
Cryptosporidium gb|Chro.40153 80
Cryptosporidium gb|Chro.30372 79
Cryptosporidium gb|Chro.40314 97
Cryptosporidium gb|Chro.80607 97
Cryptosporidium gb|Chro.30410 97
Cryptosporidium gb|Chro.60550 98
Cryptosporidium gb|Chro.80152 98
Cryptosporidium gb|Chro.10217 97
Cryptosporidium gb|Chro.70600 98
Cryptosporidium gb|Chro.80373 97
Cryptosporidium gb|Chro.60624 98
Cryptosporidium gb|Chro.40220 97
Cryptosporidium gb|Chro.10223 97
Cryptosporidium gb|Chro.20111 98
Cryptosporidium gb|Chro.50132 98
Cryptosporidium gb|Chro.60090 100
Cryptosporidium gb|Chro.60555 99
Cryptosporidium gb|Chro.40301 99
Cryptosporidium gb|Chro.40013 97
Cryptosporidium gb|Chro.80034 99
Cryptosporidium gb|Chro.20375 75
Cryptosporidium gb|Chro.10401 96
Cryptosporidium gb|Chro.70294 97
Cryptosporidium gb|Chro.70251 92
Cryptosporidium gb|Chro.80546 99
Cryptosporidium gb|Chro.60204 99
Cryptosporidium gb|Chro.60141 98
Cryptosporidium gb|Chro.60148 98
Cryptosporidium gb|Chro.40345 97
Cryptosporidium gb|Chro.60308 98
Cryptosporidium gb|Chro.30282 99
Cryptosporidium gb|Chro.20396 99
Cryptosporidium gb|Chro.70457 98
Cryptosporidium gb|Chro.70153 79
Cryptosporidium gb|Chro.60125 99
Cryptosporidium gb|Chro.40414 97
Cryptosporidium gb|Chro.30448 100
Cryptosporidium gb|Chro.70580 97
Cryptosporidium gb|Chro.60211 98
Cryptosporidium gb|Chro.50116 99
Cryptosporidium gb|Chro.40207 99
Cryptosporidium gb|Chro.60337 99
Cryptosporidium gb|Chro.70157 97
Cryptosporidium gb|Chro.40499 100
Cryptosporidium gb|Chro.10256 100
Cryptosporidium gb|Chro.60184 97
Cryptosporidium gb|Chro.70613 82
Cryptosporidium gb|Chro.70066 99
Cryptosporidium gb|Chro.70413 95
Cryptosporidium gb|Chro.40479 93
Cryptosporidium gb|Chro.10419 99
Cryptosporidium gb|Chro.20395 97
Cryptosporidium gb|Chro.50296 98
Cryptosporidium gb|Chro.70542 94
Cryptosporidium gb|Chro.30049 98
Cryptosporidium gb|Chro.70038 97
Cryptosporidium gb|Chro.20083 100
Cryptosporidium gb|Chro.80394 98
Cryptosporidium gb|Chro.70547 100
Cryptosporidium gb|Chro.80514 98
Cryptosporidium gb|Chro.20350 96
Cryptosporidium gb|Chro.10183 99
Cryptosporidium gb|Chro.30105 100
Cryptosporidium gb|Chro.10031 96
Cryptosporidium gb|Chro.80045 97
Cryptosporidium gb|Chro.40200 95
Cryptosporidium gb|Chro.80253 100
Cryptosporidium gb|Chro.20388 94
Cryptosporidium gb|Chro.70050 98
Cryptosporidium gb|Chro.70308 97
Cryptosporidium gb|Chro.50073 97
Cryptosporidium gb|Chro.60321 99
Cryptosporidium gb|Chro.70583 98
Cryptosporidium gb|Chro.20448 97
Cryptosporidium gb|Chro.60013 97
Cryptosporidium gb|Chro.80450 99
Cryptosporidium gb|Chro.80095 98
Cryptosporidium gb|Chro.30235 96
Cryptosporidium gb|Chro.30227 96
Cryptosporidium gb|Chro.10204 96
Cryptosporidium gb|Chro.40072 96
Cryptosporidium gb|Chro.20064 96
Cryptosporidium gb|Chro.40395 92
Cryptosporidium gb|Chro.70117 100
Cryptosporidium gb|Chro.80287 97
Cryptosporidium gb|Chro.70022 99
Cryptosporidium gb|Chro.10196 98
Cryptosporidium gb|Chro.60195 98
Cryptosporidium gb|Chro.30071 95
Cryptosporidium gb|Chro.80195 100
Cryptosporidium gb|Chro.40085 95
Cryptosporidium gb|Chro.10276 98
Cryptosporidium gb|Chro.70486 99
Cryptosporidium gb|Chro.30027 99
Cryptosporidium gb|Chro.40354 97
Cryptosporidium gb|Chro.60134 96
Cryptosporidium gb|Chro.20252 98
Cryptosporidium gb|Chro.60106 100
Cryptosporidium gb|Chro.60227 95
Cryptosporidium gb|Chro.20035 100
Cryptosporidium gb|Chro.80019 97
Cryptosporidium gb|Chro.70525 98
Cryptosporidium gb|Chro.50456 98
Cryptosporidium gb|Chro.70595 97
Cryptosporidium gb|Chro.80028 96
Cryptosporidium gb|Chro.70435 99
Cryptosporidium gb|Chro.60278 98
Cryptosporidium gb|Chro.80294 99
Cryptosporidium gb|Chro.70015 98
Cryptosporidium gb|Chro.50419 97
Cryptosporidium gb|Chro.30041 94
Cryptosporidium gb|Chro.30242 99
Cryptosporidium gb|Chro.20165 96
Cryptosporidium gb|Chro.10121 98
Cryptosporidium gb|Chro.70123 98
Cryptosporidium gb|Chro.50258 97
Cryptosporidium gb|Chro.80061 98
Cryptosporidium gb|Chro.50171 97
Cryptosporidium gb|Chro.20187 98
Cryptosporidium gb|Chro.10337 98
Cryptosporidium gb|Chro.50299 98
Cryptosporidium gb|Chro.60384 98
Cryptosporidium gb|Chro.30362 99
Cryptosporidium gb|Chro.30241 98
Cryptosporidium gb|Chro.50484 98
Cryptosporidium gb|Chro.10412 98
Cryptosporidium gb|Chro.40506 98
Cryptosporidium gb|Chro.20057 98
Cryptosporidium gb|Chro.70350 99
Cryptosporidium gb|Chro.20129 100
Cryptosporidium gb|Chro.20014 98
Cryptosporidium gb|Chro.50050 100
Cryptosporidium gb|Chro.70429 97
Cryptosporidium gb|Chro.40445 98
Cryptosporidium gb|Chro.80404 95
Cryptosporidium gb|Chro.70125 94
Cryptosporidium gb|Chro.70338 99
Cryptosporidium gb|Chro.80575 99
Cryptosporidium gb|Chro.50357 95
Cryptosporidium gb|Chro.70424 92
Cryptosporidium gb|Chro.10062 100
Cryptosporidium gb|Chro.40196 97
Cryptosporidium gb|Chro.70114 97
Cryptosporidium gb|Chro.80199 100
Cryptosporidium gb|Chro.80328 99
Cryptosporidium gb|Chro.40025 98
Cryptosporidium gb|Chro.30119 97
Cryptosporidium gb|Chro.70144 93
Cryptosporidium gb|Chro.40148 99
Cryptosporidium gb|Chro.50503 99
Cryptosporidium gb|Chro.20387 96
Cryptosporidium gb|Chro.80185 93
Cryptosporidium gb|Chro.40360 99
Cryptosporidium gb|Chro.80358 97
Cryptosporidium gb|Chro.10205 98
Cryptosporidium gb|Chro.50431 99
Cryptosporidium gb|Chro.80116 96
Cryptosporidium gb|Chro.30309 96
Cryptosporidium gb|Chro.40031 97
Cryptosporidium gb|Chro.30112 100
Cryptosporidium gb|Chro.60262 96
Cryptosporidium gb|Chro.50485 93
Cryptosporidium gb|Chro.60605 98
Cryptosporidium gb|Chro.20213 98
Cryptosporidium gb|Chro.30327 99
Cryptosporidium gb|Chro.50106 98
Cryptosporidium gb|Chro.10243 96
Cryptosporidium gb|Chro.10074 89
Cryptosporidium gb|Chro.20376 97
Cryptosporidium gb|Chro.20412 99
Cryptosporidium gb|Chro.80301 98
Cryptosporidium gb|Chro.30010 80
Cryptosporidium gb|Chro.50203 96
Cryptosporidium gb|Chro.40374 97
Cryptosporidium gb|Chro.10092 98
Cryptosporidium gb|Chro.60619 94
Cryptosporidium gb|Chro.70393 97
Cryptosporidium gb|Chro.70260 100
Cryptosporidium gb|Chro.40285 98
Cryptosporidium gb|Chro.50228 95
Cryptosporidium gb|Chro.50341 99
Cryptosporidium gb|Chro.70362 97
Cryptosporidium gb|Chro.60517 98
Cryptosporidium gb|Chro.30205 86
Cryptosporidium gb|Chro.60618 99
Cryptosporidium gb|Chro.50131 99
Cryptosporidium gb|Chro.20167 99
Cryptosporidium gb|Chro.30304 93
Cryptosporidium gb|Chro.80579 96
Cryptosporidium gb|Chro.70136 98
Cryptosporidium gb|Chro.80234 98
Cryptosporidium gb|Chro.10030 98
Cryptosporidium gb|Chro.10257 100
Cryptosporidium gb|Chro.60439 98
Cryptosporidium gb|Chro.60376 97
Cryptosporidium gb|Chro.70464 99
Cryptosporidium gb|Chro.40165 99
Cryptosporidium gb|Chro.10022 78
Cryptosporidium gb|Chro.30413 94
Cryptosporidium gb|Chro.30155 98
Cryptosporidium gb|Chro.80451 98
Cryptosporidium gb|Chro.40455 98
Cryptosporidium gb|Chro.30329 97
Cryptosporidium gb|Chro.50261 93
Cryptosporidium gb|Chro.40307 97
Cryptosporidium gb|Chro.80441 99
Cryptosporidium gb|Chro.30432 97
Cryptosporidium gb|Chro.50186 90
Cryptosporidium gb|Chro.50039 100
Cryptosporidium gb|Chro.70371 99
Cryptosporidium gb|Chro.20465 98
Cryptosporidium gb|Chro.50314 99
Cryptosporidium gb|Chro.40054 99
Cryptosporidium gb|Chro.80491 97
Cryptosporidium gb|Chro.10112 97
Cryptosporidium gb|Chro.70173 100
Cryptosporidium gb|Chro.20296 96
Cryptosporidium gb|Chro.10108 100
Cryptosporidium gb|Chro.40454 82
Cryptosporidium gb|Chro.40266 96
Cryptosporidium gb|Chro.80612 65
Cryptosporidium gb|Chro.30346 99
Cryptosporidium gb|Chro.40373 100
Cryptosporidium gb|Chro.60103 96
Cryptosporidium gb|Chro.20325 98
Cryptosporidium gb|Chro.80212 99
Cryptosporidium gb|Chro.80420 96
Cryptosporidium gb|Chro.80611 64
Cryptosporidium gb|Chro.40298 96
Cryptosporidium gb|Chro.60062 92
Cryptosporidium gb|Chro.40369 97
Cryptosporidium gb|Chro.10377 99
Cryptosporidium gb|Chro.40093 100
Cryptosporidium gb|Chro.60150 89
Cryptosporidium gb|Chro.30478 91
Cryptosporidium gb|Chro.10297 97
Cryptosporidium gb|Chro.80389 95
Cryptosporidium gb|Chro.60458 95
Cryptosporidium gb|Chro.30352 100
Cryptosporidium gb|Chro.50329 98
Cryptosporidium gb|Chro.70346 98
Cryptosporidium gb|Chro.40203 95
Cryptosporidium gb|Chro.10302 98
Cryptosporidium gb|Chro.70481 94
Cryptosporidium gb|Chro.50232 91
Cryptosporidium gb|Chro.10194 97
Cryptosporidium gb|Chro.70505 97
Cryptosporidium gb|Chro.60159 95
Cryptosporidium gb|Chro.10010 97
Cryptosporidium gb|Chro.60319 99
Cryptosporidium gb|Chro.50440 100
Cryptosporidium gb|Chro.30382 97
Cryptosporidium gb|Chro.30058 97
Cryptosporidium gb|Chro.80585 98
Cryptosporidium gb|Chro.80429 98
Cryptosporidium gb|Chro.60422 98
Cryptosporidium gb|Chro.60110 98
Cryptosporidium gb|Chro.10284 97
Cryptosporidium gb|Chro.70190 99
Cryptosporidium gb|Chro.40273 95
Cryptosporidium gb|Chro.70059 99
Cryptosporidium gb|Chro.10149 100
Cryptosporidium gb|Chro.40510 92
Cryptosporidium gb|Chro.10167 95
Cryptosporidium gb|Chro.60238 98
Cryptosporidium gb|Chro.50017 94
Cryptosporidium gb|Chro.30466 94
Cryptosporidium gb|Chro.10307 99
Cryptosporidium gb|Chro.60406 94
Cryptosporidium gb|Chro.20336 99
Cryptosporidium gb|Chro.40143 98
Cryptosporidium gb|Chro.20356 98
Cryptosporidium gb|Chro.20087 99
Cryptosporidium gb|Chro.80153 97
Cryptosporidium gb|Chro.70042 97
Cryptosporidium gb|Chro.10387 99
Cryptosporidium gb|Chro.30168 99
Cryptosporidium gb|Chro.70544 95
Cryptosporidium gb|Chro.20287 100
Cryptosporidium gb|Chro.80317 97
Cryptosporidium gb|Chro.20153 96
Cryptosporidium gb|Chro.20249 95
Cryptosporidium gb|Chro.80540 96
Cryptosporidium gb|Chro.70411 99
Cryptosporidium gb|Chro.40027 96
Cryptosporidium gb|Chro.80557 96
Cryptosporidium gb|Chro.20400 93
Cryptosporidium gb|Chro.60579 98
Cryptosporidium gb|Chro.80056 100
Cryptosporidium gb|Chro.40225 95
Cryptosporidium gb|Chro.30274 97
Cryptosporidium gb|Chro.60288 99
Cryptosporidium gb|Chro.10084 97
Cryptosporidium gb|Chro.30441 95
Cryptosporidium gb|Chro.10358 97
Cryptosporidium gb|Chro.80538 95
Cryptosporidium gb|Chro.50168 99
Cryptosporidium gb|Chro.80337 98
Cryptosporidium gb|Chro.30262 99
Cryptosporidium gb|Chro.50214 96
Cryptosporidium gb|Chro.50273 97
Cryptosporidium gb|Chro.60473 98
Cryptosporidium gb|Chro.30339 98
Cryptosporidium gb|Chro.20091 98
Cryptosporidium gb|Chro.60416 99
Cryptosporidium gb|Chro.50289 93
Cryptosporidium gb|Chro.50256 98
Cryptosporidium gb|Chro.70180 97
Cryptosporidium gb|Chro.50268 98
Cryptosporidium gb|Chro.40066 99
Cryptosporidium gb|Chro.60026 98
Cryptosporidium gb|Chro.50224 96
Cryptosporidium gb|Chro.70329 99
Cryptosporidium gb|Chro.10329 99
Cryptosporidium gb|Chro.30488 94
Cryptosporidium gb|Chro.80127 98
Cryptosporidium gb|Chro.40102 98
Cryptosporidium gb|Chro.50057 98
Cryptosporidium gb|Chro.30373 99
Cryptosporidium gb|Chro.30163 97
Cryptosporidium gb|Chro.60362 91
Cryptosporidium gb|Chro.50432 98
Cryptosporidium gb|Chro.60595 97
Cryptosporidium gb|Chro.40187 93
Cryptosporidium gb|Chro.50142 97
Cryptosporidium gb|Chro.30400 95
Cryptosporidium gb|Chro.20446 96
Cryptosporidium gb|Chro.80474 98
Cryptosporidium gb|Chro.30148 86
Cryptosporidium gb|Chro.30388 99
Cryptosporidium gb|Chro.10195 98
Cryptosporidium gb|Chro.70561 95
Cryptosporidium gb|Chro.30344 99
Cryptosporidium gb|Chro.70296 95
Cryptosporidium gb|Chro.70472 99
Cryptosporidium gb|Chro.10360 98
Cryptosporidium gb|Chro.60380 99
Cryptosporidium gb|Chro.30174 97
Cryptosporidium gb|Chro.70507 99
Cryptosporidium gb|Chro.80570 94
Cryptosporidium gb|Chro.70407 99
Cryptosporidium gb|Chro.20135 98
Cryptosporidium gb|Chro.30037 96
Cryptosporidium gb|Chro.70612 89
Cryptosporidium gb|Chro.60135 100
Cryptosporidium gb|Chro.60298 100
Cryptosporidium gb|Chro.50387 97
Cryptosporidium gb|Chro.40315 99
Cryptosporidium gb|Chro.80568 92
Cryptosporidium gb|Chro.60024 99
Cryptosporidium gb|Chro.80151 100
Cryptosporidium gb|Chro.70262 99
Cryptosporidium gb|Chro.60513 98
Cryptosporidium gb|Chro.80241 95
Cryptosporidium gb|Chro.50358 95
Cryptosporidium gb|Chro.40349 97
Cryptosporidium gb|Chro.60419 97
Cryptosporidium gb|Chro.80525 95
Cryptosporidium gb|Chro.70108 98
Cryptosporidium gb|Chro.70533 98
Cryptosporidium gb|Chro.40464 98
Cryptosporidium gb|Chro.20315 98
Cryptosporidium gb|Chro.60383 95
Cryptosporidium gb|Chro.70302 97
Cryptosporidium gb|Chro.50204 98
Cryptosporidium gb|Chro.10129 94
Cryptosporidium gb|Chro.10216 100
Cryptosporidium gb|Chro.50225 100
Cryptosporidium gb|Chro.10349 97
Cryptosporidium gb|Chro.30429 99
Cryptosporidium gb|Chro.20132 98
Cryptosporidium gb|Chro.20430 97
Cryptosporidium gb|Chro.30318 95
Cryptosporidium gb|Chro.80146 97
Cryptosporidium gb|Chro.10378 98
Cryptosporidium gb|Chro.10230 97
Cryptosporidium gb|Chro.40234 97
Cryptosporidium gb|Chro.10110 99
Cryptosporidium gb|Chro.20210 98
Cryptosporidium gb|Chro.60625 80
Cryptosporidium gb|Chro.20299 97
Cryptosporidium gb|Chro.50028 99
Cryptosporidium gb|Chro.40033 96
Cryptosporidium gb|Chro.80433 99
Cryptosporidium gb|Chro.60294 99
Cryptosporidium gb|Chro.60056 99
Cryptosporidium gb|Chro.40324 98
Cryptosporidium gb|Chro.50102 98
Cryptosporidium gb|Chro.10312 99
Cryptosporidium gb|Chro.80501 95
Cryptosporidium gb|Chro.10122 98
Cryptosporidium gb|Chro.60574 97
Cryptosporidium gb|Chro.70485 99
Cryptosporidium gb|Chro.20409 98
Cryptosporidium gb|Chro.40190 98
Cryptosporidium gb|Chro.50413 99
Cryptosporidium gb|Chro.50473 95
Cryptosporidium gb|Chro.80311 97
Cryptosporidium gb|Chro.70048 99
Cryptosporidium gb|Chro.50051 95
Cryptosporidium gb|Chro.60076 100
Cryptosporidium gb|Chro.20045 100
Cryptosporidium gb|Chro.30182 100
Cryptosporidium gb|Chro.70197 100
Cryptosporidium gb|Chro.50149 98
Cryptosporidium gb|Chro.60178 99
Cryptosporidium gb|Chro.40275 96
Cryptosporidium gb|Chro.50241 99
Cryptosporidium gb|Chro.50313 98
Cryptosporidium gb|Chro.20365 97
Cryptosporidium gb|Chro.70198 100
Cryptosporidium gb|Chro.70053 99
Cryptosporidium gb|Chro.60481 97
Cryptosporidium gb|Chro.40250 98
Cryptosporidium gb|Chro.80074 98
Cryptosporidium gb|Chro.10324 98
Cryptosporidium gb|Chro.60058 98
Cryptosporidium gb|Chro.20468 78
Cryptosporidium gb|Chro.60520 100
Cryptosporidium gb|Chro.40288 99
Cryptosporidium gb|Chro.70023 99
Cryptosporidium gb|Chro.50438 98
Cryptosporidium gb|Chro.20065 97
Cryptosporidium gb|Chro.80096 98
Cryptosporidium gb|Chro.70212 100
Cryptosporidium gb|Chro.20254 91
Cryptosporidium gb|Chro.40071 96
Cryptosporidium gb|Chro.50212 96
Cryptosporidium gb|Chro.20162 98
Cryptosporidium gb|Chro.50179 97
Cryptosporidium gb|Chro.10128 99
Cryptosporidium gb|Chro.70116 98
Cryptosporidium gb|Chro.10277 99
Cryptosporidium gb|Chro.80371 98
Cryptosporidium gb|Chro.20021 93
Cryptosporidium gb|Chro.30026 97
Cryptosporidium gb|Chro.10319 97
Cryptosporidium gb|Chro.20288 97
Cryptosporidium gb|Chro.60163 98
Cryptosporidium gb|Chro.70609 96
Cryptosporidium gb|Chro.80372 97
Cryptosporidium gb|Chro.50463 95
Cryptosporidium gb|Chro.70079 96
Cryptosporidium gb|Chro.20036 96
Cryptosporidium gb|Chro.70273 96
Cryptosporidium gb|Chro.50122 99
Cryptosporidium gb|Chro.20253 97
Cryptosporidium gb|Chro.20243 97
Cryptosporidium gb|Chro.30440 96
Cryptosporidium gb|Chro.70091 96
Cryptosporidium gb|Chro.40166 99
Cryptosporidium gb|Chro.60466 98
Cryptosporidium gb|Chro.10144 97
Cryptosporidium gb|Chro.50337 98
Cryptosporidium gb|Chro.80100 95
Cryptosporidium gb|Chro.50086 97
Cryptosporidium gb|Chro.20227 97
Cryptosporidium gb|Chro.30361 99
Cryptosporidium gb|Chro.30042 94
Cryptosporidium gb|Chro.50047 99
Cryptosporidium gb|Chro.40486 87
Cryptosporidium gb|Chro.80295 92
Cryptosporidium gb|Chro.40086 98
Cryptosporidium gb|Chro.80584 99
Cryptosporidium gb|Chro.50259 96
Cryptosporidium gb|Chro.40396 95
Cryptosporidium gb|Chro.60531 99
Cryptosporidium gb|Chro.30243 99
Cryptosporidium gb|Chro.40430 97
Cryptosporidium gb|Chro.20055 93
Cryptosporidium gb|Chro.40472 96
Cryptosporidium gb|Chro.10076 95
Cryptosporidium gb|Chro.60508 97
Cryptosporidium gb|Chro.00004 96
Cryptosporidium gb|Chro.60342 99
Cryptosporidium gb|Chro.60515 100
Cryptosporidium gb|Chro.20397 97
Cryptosporidium gb|Chro.30334 98
Cryptosporidium gb|Chro.70152 93
Cryptosporidium gb|Chro.70313 98
Cryptosporidium gb|Chro.80171 98
Cryptosporidium gb|Chro.60461 94
Cryptosporidium gb|Chro.40249 95
Cryptosporidium gb|Chro.50074 98
Cryptosporidium gb|Chro.30090 99
Cryptosporidium gb|Chro.40297 99
Cryptosporidium gb|Chro.60558 98
Cryptosporidium gb|Chro.80513 100
Cryptosporidium gb|Chro.60552 98
Cryptosporidium gb|Chro.30283 100
Cryptosporidium gb|Chro.70030 99
Cryptosporidium gb|Chro.70084 97
Cryptosporidium gb|Chro.20292 97
Cryptosporidium gb|Chro.70414 98
Cryptosporidium gb|Chro.50064 98
Cryptosporidium gb|Chro.70156 99
Cryptosporidium gb|Chro.80163 97
Cryptosporidium gb|Chro.60185 98
Cryptosporidium gb|Chro.30200 96
Cryptosporidium gb|Chro.70512 98
Cryptosporidium gb|Chro.70250 97
Cryptosporidium gb|Chro.30212 82
Cryptosporidium gb|Chro.70035 100
Cryptosporidium gb|Chro.50184 98
Cryptosporidium gb|Chro.60119 100
Cryptosporidium gb|Chro.70065 95
Cryptosporidium gb|Chro.20279 97
Cryptosporidium gb|Chro.10166 95
Cryptosporidium gb|Chro.60016 87
Cryptosporidium gb|Chro.40265 100
Cryptosporidium gb|Chro.20099 95
Cryptosporidium gb|Chro.60111 95
Cryptosporidium gb|Chro.70309 98
Cryptosporidium gb|Chro.70519 97
Cryptosporidium gb|Chro.60347 99
Cryptosporidium gb|Chro.40367 99
Cryptosporidium gb|Chro.40411 98
Cryptosporidium gb|Chro.30133 98
Cryptosporidium gb|Chro.20118 98
Cryptosporidium gb|Chro.40174 96
Cryptosporidium gb|Chro.30422 92
Cryptosporidium gb|Chro.80046 97
Cryptosporidium gb|Chro.80397 99
Cryptosporidium gb|Chro.30197 99
Cryptosporidium gb|Chro.40442 99
Cryptosporidium gb|Chro.20389 99
Cryptosporidium gb|Chro.10182 99
Cryptosporidium gb|Chro.40206 100
Cryptosporidium gb|Chro.20272 91
Cryptosporidium gb|Chro.10075 99
Cryptosporidium gb|Chro.70252 97
Cryptosporidium gb|Chro.50295 97
Cryptosporidium gb|Chro.30228 99
Cryptosporidium gb|Chro.20447 100
Cryptosporidium gb|Chro.50031 98
Cryptosporidium gb|Chro.80233 98
Cryptosporidium gb|Chro.50097 100
Cryptosporidium gb|Chro.70593 97
Cryptosporidium gb|Chro.70328 98
Cryptosporidium gb|Chro.80117 96
Cryptosporidium gb|Chro.70363 99
Cryptosporidium gb|Chro.70175 98
Cryptosporidium gb|Chro.30103 97
Cryptosporidium gb|Chro.30414 97
Cryptosporidium gb|Chro.60091 97
Cryptosporidium gb|Chro.70518 93
Cryptosporidium gb|Chro.10063 99
Cryptosporidium gb|Chro.70463 98
Cryptosporidium gb|Chro.30079 100
Cryptosporidium gb|Chro.50083 99
Cryptosporidium gb|Chro.70261 100
Cryptosporidium gb|Chro.30015 96
Cryptosporidium gb|Chro.30206 95
Cryptosporidium gb|Chro.60617 99
Cryptosporidium gb|Chro.40295 96
Cryptosporidium gb|Chro.80262 99
Cryptosporidium gb|Chro.60196 98
Cryptosporidium gb|Chro.10397 95
Cryptosporidium gb|Chro.10193 96
Cryptosporidium gb|Chro.10427 92
Cryptosporidium gb|Chro.20239 96
Cryptosporidium gb|Chro.30221 100
Cryptosporidium gb|Chro.70423 99
Cryptosporidium gb|Chro.80336 98
Cryptosporidium gb|Chro.60375 99
Cryptosporidium gb|Chro.10041 99
Cryptosporidium gb|Chro.10042 98
Cryptosporidium gb|Chro.50328 99
Cryptosporidium gb|Chro.40068 97
Cryptosporidium gb|Chro.10023 86
Cryptosporidium gb|Chro.10202 97
Cryptosporidium gb|Chro.20466 98
Cryptosporidium gb|Chro.70072 98
Cryptosporidium gb|Chro.70149 98
Cryptosporidium gb|Chro.50272 98
Cryptosporidium gb|Chro.60477 98
Cryptosporidium gb|Chro.70122 97
Cryptosporidium gb|Chro.40053 96
Cryptosporidium gb|Chro.40074 98
Cryptosporidium gb|Chro.60207 96
Cryptosporidium gb|Chro.60493 96
Cryptosporidium gb|Chro.10258 94
Cryptosporidium gb|Chro.10107 99
Cryptosporidium gb|Chro.40433 95
Cryptosporidium gb|Chro.50281 99
Cryptosporidium gb|Chro.40158 97
Cryptosporidium gb|Chro.30301 99
Cryptosporidium gb|Chro.60353 98
Cryptosporidium gb|Chro.70458 99
Cryptosporidium gb|Chro.80576 97
Cryptosporidium gb|Chro.50462 97
Cryptosporidium gb|Chro.40387 98
Cryptosporidium gb|Chro.20056 96
Cryptosporidium gb|Chro.40127 100
Cryptosporidium gb|Chro.80254 99
Cryptosporidium gb|Chro.80272 99
Cryptosporidium gb|Chro.30328 99
Cryptosporidium gb|Chro.70351 99
Cryptosporidium gb|Chro.70339 97
Cryptosporidium gb|Chro.80296 100
Cryptosporidium gb|Chro.80405 97
Cryptosporidium gb|Chro.70419 98
Cryptosporidium gb|Chro.10177 98
Cryptosporidium gb|Chro.40195 98
Cryptosporidium gb|Chro.20013 99
Cryptosporidium gb|Chro.80255 85
Cryptosporidium gb|Chro.70596 98
Cryptosporidium gb|Chro.70504 99
Cryptosporidium gb|Chro.70172 97
Cryptosporidium gb|Chro.10411 94
Cryptosporidium gb|Chro.20171 100
Cryptosporidium gb|Chro.60038 94
Cryptosporidium gb|Chro.70143 96
Cryptosporidium gb|Chro.50183 100
Cryptosporidium gb|Chro.80186 90
Cryptosporidium gb|Chro.60132 100
Cryptosporidium gb|Chro.10237 98
Cryptosporidium gb|Chro.60534 99
Cryptosporidium gb|Chro.70551 99
Cryptosporidium gb|Chro.20028 99
Cryptosporidium gb|Chro.80289 94
Cryptosporidium gb|Chro.80304 98
Cryptosporidium gb|Chro.30070 98
Cryptosporidium gb|Chro.80366 98
Cryptosporidium gb|Chro.10211 98
Cryptosporidium gb|Chro.70124 97
Cryptosporidium gb|Chro.20126 99
Cryptosporidium gb|Chro.50350 98
Cryptosporidium gb|Chro.50309 95
Cryptosporidium gb|Chro.80558 93
Cryptosporidium gb|Chro.80198 97
Cryptosporidium gb|Chro.80359 97
Cryptosporidium gb|Chro.60327 97
Cryptosporidium gb|Chro.60232 95
Cryptosporidium gb|Chro.80101 95
Cryptosporidium gb|Chro.40446 99
Cryptosporidium gb|Chro.30118 98
Cryptosporidium gb|Chro.70014 97
Cryptosporidium gb|Chro.60606 89
Cryptosporidium gb|Chro.80022 96
Cryptosporidium gb|Chro.20198 99
Cryptosporidium gb|Chro.10371 95
Cryptosporidium gb|Chro.70368 97
Cryptosporidium gb|Chro.40032 97
Cryptosporidium gb|Chro.10157 98
Cryptosporidium gb|Chro.50185 98
Cryptosporidium gb|Chro.40289 97
Cryptosporidium gb|Chro.80194 95
Cryptosporidium gb|Chro.10057 67
Cryptosporidium gb|Chro.70202 99
Cryptosporidium gb|Chro.40428 98
Cryptosporidium gb|Chro.70412 97
Cryptosporidium gb|Chro.10082 90
Cryptosporidium gb|Chro.40028 98
Cryptosporidium gb|Chro.50380 99
Cryptosporidium gb|Chro.50288 96
Cryptosporidium gb|Chro.30145 93
Cryptosporidium gb|Chro.70321 95
Cryptosporidium gb|Chro.60435 98
Cryptosporidium gb|Chro.80205 98
Cryptosporidium gb|Chro.60070 96
Cryptosporidium gb|Chro.20094 99
Cryptosporidium gb|Chro.50269 97
Cryptosporidium gb|Chro.30263 98
Cryptosporidium gb|Chro.30331 98
Cryptosporidium gb|Chro.20030 98
Cryptosporidium gb|Chro.50257 100
Cryptosporidium gb|Chro.20360 100
Cryptosporidium gb|Chro.50170 98
Cryptosporidium gb|Chro.50215 100
Cryptosporidium gb|Chro.10266 97
Cryptosporidium gb|Chro.70401 97
Cryptosporidium gb|Chro.80124 96
Cryptosporidium gb|Chro.30255 98
Cryptosporidium gb|Chro.80072 99
Cryptosporidium gb|Chro.10032 97
Cryptosporidium gb|Chro.10290 98
Cryptosporidium gb|Chro.40167 100
Cryptosporidium gb|Chro.60544 97
Cryptosporidium gb|Chro.20355 98
Cryptosporidium gb|Chro.30485 97
Cryptosporidium gb|Chro.10420 100
Cryptosporidium gb|Chro.10350 98
Cryptosporidium gb|Chro.60224 94
Cryptosporidium gb|Chro.60518 98
Cryptosporidium gb|Chro.30396 95
Cryptosporidium gb|Chro.20304 88
Cryptosporidium gb|Chro.40224 97
Cryptosporidium gb|Chro.70493 99
Cryptosporidium gb|Chro.80490 100
Cryptosporidium gb|Chro.40505 98
Cryptosporidium gb|Chro.10100 99
Cryptosporidium gb|Chro.80508 100
Cryptosporidium gb|Chro.70295 98
Cryptosporidium gb|Chro.80613 73
Cryptosporidium gb|Chro.20324 93
Cryptosporidium gb|Chro.50312 97
Cryptosporidium gb|Chro.50378 100
Cryptosporidium gb|Chro.60423 98
Cryptosporidium gb|Chro.60153 97
Cryptosporidium gb|Chro.10050 100
Cryptosporidium gb|Chro.40092 95
Cryptosporidium gb|Chro.40267 100
Cryptosporidium gb|Chro.50160 98
Cryptosporidium gb|Chro.80055 100
Cryptosporidium gb|Chro.30295 98
Cryptosporidium gb|Chro.30320 97
Cryptosporidium gb|Chro.60077 96
Cryptosporidium gb|Chro.70383 96
Cryptosporidium gb|Chro.40368 98
Cryptosporidium gb|Chro.60057 98
Cryptosporidium gb|Chro.50388 94
Cryptosporidium gb|Chro.30134 94
Cryptosporidium gb|Chro.30351 97
Cryptosporidium gb|Chro.50321 100
Cryptosporidium gb|Chro.50018 99
Cryptosporidium gb|Chro.60256 98
Cryptosporidium gb|Chro.80229 94
Cryptosporidium gb|Chro.20154 93
Cryptosporidium gb|Chro.40114 98
Cryptosporidium gb|Chro.10011 97
Cryptosporidium gb|Chro.60023 99
Cryptosporidium gb|Chro.10386 94
Cryptosporidium gb|Chro.80386 100
Cryptosporidium gb|Chro.80089 98
Cryptosporidium gb|Chro.60309 98
Cryptosporidium gb|Chro.30169 98
Cryptosporidium gb|Chro.30381 96
Cryptosporidium gb|Chro.50105 96
Cryptosporidium gb|Chro.50167 97
Cryptosporidium gb|Chro.50448 98
Cryptosporidium gb|Chro.80222 93
Cryptosporidium gb|Chro.10332 93
Cryptosporidium gb|Chro.30465 96
Cryptosporidium gb|Chro.60318 96
Cryptosporidium gb|Chro.50229 100
Cryptosporidium gb|Chro.60563 99
Cryptosporidium gb|Chro.80015 79
Cryptosporidium gb|Chro.60391 100
Cryptosporidium gb|Chro.70204 98
Plasmodium psu|PKH_030760 59
Plasmodium psu|PKH_125830 58
Plasmodium psu|PKH_082420 85
Plasmodium psu|PKH_093580 42
Plasmodium psu|PKH_060300 32
Plasmodium psu|PKH_113420 46
Plasmodium psu|PKH_133530 95
Plasmodium psu|PKH_052040 54
Plasmodium psu|PKH_041520 35
Plasmodium psu|PKH_031560 73
Plasmodium psu|PKH_146780 35
Plasmodium psu|PKH_141530 78
Plasmodium psu|PKH_140430 42
Plasmodium psu|PKH_142500 49
Plasmodium psu|PKH_123580 52
Plasmodium psu|PKH_143360 55
Plasmodium psu|PKH_146860 37
Plasmodium psu|PKH_102020 27
Plasmodium psu|PKH_120600 37
Plasmodium psu|PKH_102130 53
Plasmodium psu|PKH_145450 61
Plasmodium psu|PKH_091830 44
Plasmodium psu|PKH_110180 51
Plasmodium psu|PKH_140380 49
Plasmodium psu|PKH_111180 39
Plasmodium psu|PKH_130930 66
Plasmodium psu|PKH_120260 61
Plasmodium psu|PKH_072190 62
Plasmodium psu|PKH_124660 27
Plasmodium psu|PKH_123990 72
Plasmodium psu|PKH_040950 80
Plasmodium psu|PKH_140900 32
Plasmodium psu|PKH_111950 33
Plasmodium psu|PKH_080160 66
Plasmodium psu|PKH_111770 44
Plasmodium psu|PKH_050230 64
Plasmodium psu|PKH_141780 49
Plasmodium psu|PKH_092210 60
Plasmodium psu|PKH_122390 77
Plasmodium psu|PKH_112150 60
Plasmodium psu|PKH_090920 49
Plasmodium psu|PKH_010890 47
Plasmodium psu|PKH_123910 75
Plasmodium psu|PKH_081660 47
Plasmodium psu|PKH_110400 78
Plasmodium psu|PKH_090750 68
Plasmodium psu|PKH_090330 59
Plasmodium psu|PKH_102860 66
Plasmodium psu|PKH_126540 51
Plasmodium psu|PKH_130900 82
Plasmodium psu|PKH_140590 80
Plasmodium psu|PKH_072950 40
Plasmodium psu|PKH_070880 41
Plasmodium psu|PKH_072320 74
Plasmodium psu|PKH_143080 67
Plasmodium psu|PKH_121350 86
Plasmodium psu|PKH_040200 42
Plasmodium psu|PKH_091360 72
Plasmodium psu|PKH_146430 48
Plasmodium psu|PKH_120640 89
Plasmodium psu|PKH_081300 60
Plasmodium psu|PKH_141260 49
Plasmodium psu|PKH_050400 32
Plasmodium psu|PKH_091090 77
Plasmodium psu|PKH_082610 81
Plasmodium psu|PKH_061110 93
Plasmodium psu|PKH_124600 78
Plasmodium psu|PKH_120880 45
Plasmodium psu|PKH_133050 59
Plasmodium psu|PKH_120630 51
Plasmodium psu|PKH_092100 58
Plasmodium psu|PKH_102210 79
Plasmodium psu|PKH_124620 70
Plasmodium psu|PKH_020740 45
Plasmodium psu|PKH_052580 100
Plasmodium psu|PKH_091870 50
Plasmodium psu|PKH_030620 73
Plasmodium psu|PKH_021370 75
Plasmodium psu|PKH_091530 35
Plasmodium psu|PKH_120480 70
Plasmodium psu|PKH_020470 48
Plasmodium psu|PKH_121550 75
Plasmodium psu|PKH_125820 55
Plasmodium psu|PKH_131930 76
Plasmodium psu|PKH_072330 88
Plasmodium psu|PKH_061410 73
Plasmodium psu|PKH_010180 83
Plasmodium psu|PKH_062160 92
Plasmodium psu|PKH_124840 49
Plasmodium psu|PKH_031170 44
Plasmodium psu|PKH_110130 41
Plasmodium psu|PKH_061060 44
Plasmodium psu|PKH_010660 89
Plasmodium psu|PKH_011570 54
Plasmodium psu|PKH_132340 48
Plasmodium psu|PKH_110200 47
Plasmodium psu|PKH_132770 44
Plasmodium psu|PKH_142230 55
Plasmodium psu|PKH_061420 48
Plasmodium psu|PKH_092150 74
Plasmodium psu|PKH_112540 75
Plasmodium psu|PKH_061500 63
Plasmodium psu|PKH_072900 50
Plasmodium psu|PKH_120590 36
Plasmodium psu|PKH_133400 25
Plasmodium psu|PKH_121230 38
Plasmodium psu|PKH_141430 83
Plasmodium psu|PKH_071130 39
Plasmodium psu|PKH_102410 58
Plasmodium psu|PKH_144700 70
Plasmodium psu|PKH_071550 80
Plasmodium psu|PKH_145960 56
Plasmodium psu|PKH_050680 62
Plasmodium psu|PKH_061130 57
Plasmodium psu|PKH_091770 66
Plasmodium psu|PKH_090610 47
Plasmodium psu|PKH_070360 48
Plasmodium psu|PKH_080830 88
Plasmodium psu|PKH_052600 62
Plasmodium psu|PKH_091820 74
Plasmodium psu|PKH_111200 97
Plasmodium psu|PKH_082670 38
Plasmodium psu|PKH_132810 73
Plasmodium psu|PKH_094440 88
Plasmodium psu|PKH_133650 87
Plasmodium psu|PKH_143250 92
Plasmodium psu|PKH_031460 60
Plasmodium psu|PKH_060280 31
Plasmodium psu|PKH_093130 37
Plasmodium psu|PKH_071230 62
Plasmodium psu|PKH_073210 40
Plasmodium psu|PKH_113490 41
Plasmodium psu|PKH_080560 75
Plasmodium psu|PKH_073110 42
Plasmodium psu|PKH_126940 77
Plasmodium psu|PKH_132480 47
Plasmodium psu|PKH_041330 86
Plasmodium psu|PKH_020840 63
Plasmodium psu|PKH_092710 48
Plasmodium psu|PKH_123980 69
Plasmodium psu|PKH_020390 59
Plasmodium psu|PKH_114490 66
Plasmodium psu|PKH_082580 54
Plasmodium psu|PKH_141310 48
Plasmodium psu|PKH_123570 37
Plasmodium psu|PKH_071660 62
Plasmodium psu|PKH_060870 57
Plasmodium psu|PKH_060750 89
Plasmodium psu|PKH_051970 65
Plasmodium psu|PKH_140940 61
Plasmodium psu|PKH_123060 47
Plasmodium psu|PKH_081960 73
Plasmodium psu|PKH_140320 76
Plasmodium psu|PKH_061430 81
Plasmodium psu|PKH_031610 92
Plasmodium psu|PKH_091260 51
Plasmodium psu|PKH_125150 81
Plasmodium psu|PKH_141710 47
Plasmodium psu|PKH_131840 44
Plasmodium psu|PKH_111070 72
Plasmodium psu|PKH_103090 41
Plasmodium psu|PKH_081050 97
Plasmodium psu|PKH_121340 77
Plasmodium psu|PKH_020550 53
Plasmodium psu|PKH_140290 54
Plasmodium psu|PKH_073190 55
Plasmodium psu|PKH_041390 80
Plasmodium psu|PKH_092030 81
Plasmodium psu|PKH_133560 53
Plasmodium psu|PKH_071730 51
Plasmodium psu|PKH_124270 81
Plasmodium psu|PKH_102710 66
Plasmodium psu|PKH_121490 46
Plasmodium psu|PKH_133220 63
Plasmodium psu|PKH_093740 62
Plasmodium psu|PKH_133150 76
Plasmodium psu|PKH_133720 46
Plasmodium psu|PKH_070340 91
Plasmodium psu|PKH_020830 76
Plasmodium psu|PKH_110910 50
Plasmodium psu|PKH_073180 48
Plasmodium psu|PKH_030940 73
Plasmodium psu|PKH_141770 81
Plasmodium psu|PKH_031090 63
Plasmodium psu|PKH_146070 91
Plasmodium psu|PKH_125270 72
Plasmodium psu|PKH_070790 51
Plasmodium psu|PKH_146120 52
Plasmodium psu|PKH_123500 44
Plasmodium psu|PKH_132710 92
Plasmodium psu|PKH_052390 95
Plasmodium psu|PKH_131890 45
Plasmodium psu|PKH_083280 83
Plasmodium psu|PKH_133780 64
Plasmodium psu|PKH_140620 80
Plasmodium psu|PKH_110100 59
Plasmodium psu|PKH_130270 30
Plasmodium psu|PKH_130290 93
Plasmodium psu|PKH_111800 95
Plasmodium psu|PKH_124500 63
Plasmodium psu|PKH_070100 47
Plasmodium psu|PKH_146130 55
Plasmodium psu|PKH_126300 95
Plasmodium psu|PKH_050980 51
Plasmodium psu|PKH_101900 81
Plasmodium psu|PKH_126410 60
Plasmodium psu|PKH_145980 95
Plasmodium psu|PKH_126160 47
Plasmodium psu|PKH_062170 42
Plasmodium psu|PKH_020150 57
Plasmodium psu|PKH_040180 46
Plasmodium psu|PKH_091540 64
Plasmodium psu|PKH_093640 79
Plasmodium psu|PKH_126450 72
Plasmodium psu|PKH_111730 91
Plasmodium psu|PKH_133865 69
Plasmodium psu|PKH_090550 75
Plasmodium psu|PKH_111610 54
Plasmodium psu|PKH_080790 89
Plasmodium psu|PKH_143930 65
Plasmodium psu|PKH_071950 67
Plasmodium psu|PKH_144390 84
Plasmodium psu|PKH_030830 78
Plasmodium psu|PKH_050790 72
Plasmodium psu|PKH_110580 63
Plasmodium psu|PKH_052250 62
Plasmodium psu|PKH_092570 56
Plasmodium psu|PKH_123100 75
Plasmodium psu|PKH_141800 81
Plasmodium psu|PKH_072540 48
Plasmodium psu|PKH_123180 49
Plasmodium psu|PKH_060930 82
Plasmodium psu|PKH_080940 49
Plasmodium psu|PKH_052560 54
Plasmodium psu|PKH_133030 93
Plasmodium psu|PKH_114640 86
Plasmodium psu|PKH_114680 64
Plasmodium psu|PKH_144570 50
Plasmodium psu|PKH_011650 55
Plasmodium psu|PKH_101080 74
Plasmodium psu|PKH_141230 42
Plasmodium psu|PKH_102380 81
Plasmodium psu|PKH_126280 67
Plasmodium psu|PKH_121880 56
Plasmodium psu|PKH_010310 43
Plasmodium psu|PKH_090570 84
Plasmodium psu|PKH_130400 76
Plasmodium psu|PKH_141440 41
Plasmodium psu|PKH_142130 99
Plasmodium psu|PKH_126530 46
Plasmodium psu|PKH_133840 72
Plasmodium psu|PKH_082500 48
Plasmodium psu|PKH_133580 46
Plasmodium psu|PKH_071630 79
Plasmodium psu|PKH_051590 89
Plasmodium psu|PKH_121890 52
Plasmodium psu|PKH_100600 36
Plasmodium psu|PKH_125790 63
Plasmodium psu|PKH_145500 58
Plasmodium psu|PKH_114200 59
Plasmodium psu|PKH_072140 60
Plasmodium psu|PKH_144530 58
Plasmodium psu|PKH_120760 69
Plasmodium psu|PKH_092510 68
Plasmodium psu|PKH_126020 71
Plasmodium psu|PKH_011150 68
Plasmodium psu|PKH_051910 67
Plasmodium psu|PKH_112630 57
Plasmodium psu|PKH_072240 73
Plasmodium psu|PKH_050420 63
Plasmodium psu|PKH_030150 47
Plasmodium psu|PKH_070180 81
Plasmodium psu|PKH_130690 69
Plasmodium psu|PKH_040580 57
Plasmodium psu|PKH_093120 53
Plasmodium psu|PKH_121030 61
Plasmodium psu|PKH_130190 27
Plasmodium psu|PKH_142890 81
Plasmodium psu|PKH_102350 71
Plasmodium psu|PKH_093910 58
Plasmodium psu|PKH_131940 84
Plasmodium psu|PKH_122240 68
Plasmodium psu|PKH_132080 40
Plasmodium psu|PKH_133060 42
Plasmodium psu|PKH_113120 69
Plasmodium psu|PKH_110880 96
Plasmodium psu|PKH_112470 62
Plasmodium psu|PKH_090660 88
Plasmodium psu|PKH_070890 46
Plasmodium psu|PKH_142510 69
Plasmodium psu|PKH_102590 53
Plasmodium psu|PKH_051520 46
Plasmodium psu|PKH_111930 49
Plasmodium psu|PKH_123300 72
Plasmodium psu|PKH_041310 44
Plasmodium psu|PKH_142770 65
Plasmodium psu|PKH_083270 70
Plasmodium psu|PKH_112020 64
Plasmodium psu|PKH_090640 53
Plasmodium psu|PKH_100100 48
Plasmodium psu|PKH_132420 84
Plasmodium psu|PKH_083720 81
Plasmodium psu|PKH_130790 54
Plasmodium psu|PKH_041530 68
Plasmodium psu|PKH_126050 41
Plasmodium psu|PK14_0330c 41
Plasmodium psu|PKH_082390 64
Plasmodium psu|PKH_093610 52
Plasmodium psu|PKH_142620 94
Plasmodium psu|PKH_145030 71
Plasmodium psu|PKH_081540 52
Plasmodium psu|PKH_040520 49
Plasmodium psu|PKH_091750 92
Plasmodium psu|PKH_130160 50
Plasmodium psu|PKH_112050 55
Plasmodium psu|PKH_133390 27
Plasmodium psu|PKH_112760 45
Plasmodium psu|PKH_100930 70
Plasmodium psu|PKH_083360 79
Plasmodium psu|PKH_040090 61
Plasmodium psu|PKH_146090 65
Plasmodium psu|PKH_040280 95
Plasmodium psu|PKH_143880 84
Plasmodium psu|PKH_111480 89
Plasmodium psu|PKH_060940 59
Plasmodium psu|PKH_083110 48
Plasmodium psu|PKH_140830 82
Plasmodium psu|PKH_070930 46
Plasmodium psu|PKH_090940 40
Plasmodium psu|PKH_110760 43
Plasmodium psu|PKH_122600 46
Plasmodium psu|PKH_122650 66
Plasmodium psu|PKH_040660 40
Plasmodium psu|PKH_143820 64
Plasmodium psu|PKH_072860 62
Plasmodium psu|PKH_060440 45
Plasmodium psu|PKH_083560 39
Plasmodium psu|PKH_112970 37
Plasmodium psu|PKH_071900 84
Plasmodium psu|PKH_092830 58
Plasmodium psu|PKH_060410 94
Plasmodium psu|PKH_123170 81
Plasmodium psu|PKH_100090 47
Plasmodium psu|PKH_140700 60
Plasmodium psu|PKH_031750 53
Plasmodium psu|PKH_145140 76
Plasmodium psu|PKH_126830 36
Plasmodium psu|PKH_110720 50
Plasmodium psu|PKH_010570 55
Plasmodium psu|PKH_083620 62
Plasmodium psu|PKH_050440 69
Plasmodium psu|PKH_122080 38
Plasmodium psu|PKH_041660 74
Plasmodium psu|PKH_020210 62
Plasmodium psu|PKH_121410 64
Plasmodium psu|PKH_070800 85
Plasmodium psu|PKH_125600 45
Plasmodium psu|PKH_123370 61
Plasmodium psu|PKH_103140 56
Plasmodium psu|PKH_090270 75
Plasmodium psu|PKH_083400 36
Plasmodium psu|PKH_133230 45
Plasmodium psu|PKH_140820 49
Plasmodium psu|PKH_141580 65
Plasmodium psu|PKH_142780 60
Plasmodium psu|PKH_093600 73
Plasmodium psu|PKH_040750 41
Plasmodium psu|PKH_140910 58
Plasmodium psu|PKH_010550 78
Plasmodium psu|PKH_141590 43
Plasmodium psu|PKH_122130 41
Plasmodium psu|PKH_130810 86
Plasmodium psu|PKH_111830 70
Plasmodium psu|PKH_011540 40
Plasmodium psu|PKH_123700 67
Plasmodium psu|PKH_080740 72
Plasmodium psu|PKH_142870 68
Plasmodium psu|PKH_071770 76
Plasmodium psu|PKH_090900 39
Plasmodium psu|PKH_061400 44
Plasmodium psu|PKH_073290 90
Plasmodium psu|PKH_092410 44
Plasmodium psu|PKH_122900 77
Plasmodium psu|PKH_030740 56
Plasmodium psu|PKH_070140 60
Plasmodium psu|PKH_114020 40
Plasmodium psu|PKH_131320 65
Plasmodium psu|PKH_071080 62
Plasmodium psu|PKH_031690 57
Plasmodium psu|PKH_121300 39
Plasmodium psu|PKH_124490 42
Plasmodium psu|PKH_083760 56
Plasmodium psu|PKH_040440 38
Plasmodium psu|PKH_113640 36
Plasmodium psu|PKH_101810 67
Plasmodium psu|PKH_126720 82
Plasmodium psu|PKH_141350 72
Plasmodium psu|PKH_121110 64
Plasmodium psu|PKH_071090 39
Plasmodium psu|PKH_125930 41
Plasmodium psu|PKH_031880 68
Plasmodium psu|PKH_093200 77
Plasmodium psu|PKH_052160 74
Plasmodium psu|PKH_071930 46
Plasmodium psu|PKH_140850 77
Plasmodium psu|PKH_010510 61
Plasmodium psu|PKH_144240 49
Plasmodium psu|PKH_114470 71
Plasmodium psu|PKH_101390 62
Plasmodium psu|PKH_010340 71
Plasmodium psu|PKH_112980 54
Plasmodium psu|PKH_112930 25
Plasmodium psu|PKH_110310 45
Plasmodium psu|PKH_100760 64
Plasmodium psu|PKH_143810 52
Plasmodium psu|PKH_124890 92
Plasmodium psu|PKH_070580 45
Plasmodium psu|PKH_124380 76
Plasmodium psu|PKH_040230 98
Plasmodium psu|PKH_020320 72
Plasmodium psu|PKH_125680 74
Plasmodium psu|PKH_092640 55
Plasmodium psu|PKH_041320 64
Plasmodium psu|PKH_134040 59
Plasmodium psu|PKH_101480 66
Plasmodium psu|PKH_143380 44
Plasmodium psu|PKH_081640 58
Plasmodium psu|PKH_112820 88
Plasmodium psu|PKH_091030 88
Plasmodium psu|PKH_020170 62
Plasmodium psu|PKH_112360 70
Plasmodium psu|PKH_052630 52
Plasmodium psu|PKH_132430 89
Plasmodium psu|PKH_121510 57
Plasmodium psu|PKH_091510 99
Plasmodium psu|PKH_071280 34
Plasmodium psu|PKH_071060 62
Plasmodium psu|PKH_146180 83
Plasmodium psu|PKH_121210 88
Plasmodium psu|PKH_111650 71
Plasmodium psu|PKH_061600 63
Plasmodium psu|PKH_141970 58
Plasmodium psu|PKH_050700 33
Plasmodium psu|PKH_071890 56
Plasmodium psu|PKH_131580 82
Plasmodium psu|PKH_121960 63
Plasmodium psu|PKH_030690 53
Plasmodium psu|PKH_121560 75
Plasmodium psu|PKH_052210 32
Plasmodium psu|PKH_094480 49
Plasmodium psu|PKH_127050 37
Plasmodium psu|PKH_050520 49
Plasmodium psu|PKH_092860 68
Plasmodium psu|PKH_122880 23
Plasmodium psu|PKH_090280 51
Plasmodium psu|PKH_031470 72
Plasmodium psu|PKH_093370 48
Plasmodium psu|PKH_092380 94
Plasmodium psu|PKH_112660 48
Plasmodium psu|PKH_132440 46
Plasmodium psu|PKH_120780 51
Plasmodium psu|PKH_072230 72
Plasmodium psu|PKH_146710 54
Plasmodium psu|PKH_050430 69
Plasmodium psu|PKH_081950 47
Plasmodium psu|PKH_122370 88
Plasmodium psu|PKH_090860 61
Plasmodium psu|PKH_121180 95
Plasmodium psu|PKH_121610 58
Plasmodium psu|PKH_140410 77
Plasmodium psu|PKH_146080 52
Plasmodium psu|PKH_071490 88
Plasmodium psu|PKH_114230 74
Plasmodium psu|PKH_072850 40
Plasmodium psu|PKH_113350 86
Plasmodium psu|PKH_021210 41
Plasmodium psu|PKH_060470 56
Plasmodium psu|PKH_101260 69
Plasmodium psu|PKH_125980 97
Plasmodium psu|PKH_112160 83
Plasmodium psu|PKH_083130 83
Plasmodium psu|PKH_061200 93
Plasmodium psu|PKH_083420 94
Plasmodium psu|PKH_091720 54
Plasmodium psu|PKH_133870 64
Plasmodium psu|PKH_070170 69
Plasmodium psu|PKH_102150 60
Plasmodium psu|PKH_081980 94
Plasmodium psu|PKH_101220 54
Plasmodium psu|PKH_125110 42
Plasmodium psu|PKH_114060 72
Plasmodium psu|PKH_124690 66
Plasmodium psu|PKH_101760 64
Plasmodium psu|PKH_060310 71
Plasmodium psu|PKH_110550 96
Plasmodium psu|PKH_141920 59
Plasmodium psu|PKH_140220 48
Plasmodium psu|PKH_080250 72
Plasmodium psu|PKH_120750 55
Plasmodium psu|PKH_010680 85
Plasmodium psu|PKH_041500 50
Plasmodium psu|PKH_130200 58
Plasmodium psu|PKH_144550 58
Plasmodium psu|PKH_132330 57
Plasmodium psu|PKH_081000 86
Plasmodium psu|PKH_093840 48
Plasmodium psu|PKH_092560 53
Plasmodium psu|PKH_144940 55
Plasmodium psu|PKH_140200 92
Plasmodium psu|PKH_142720 81
Plasmodium psu|PKH_141620 62
Plasmodium psu|PKH_103180 46
Plasmodium psu|PKH_070200 86
Plasmodium psu|PKH_060730 82
Plasmodium psu|PKH_050780 79
Plasmodium psu|PKH_113300 59
Plasmodium psu|PKH_133510 98
Plasmodium psu|PKH_101250 48
Plasmodium psu|PKH_102880 54
Plasmodium psu|PKH_050200 72
Plasmodium psu|PKH_145760 79
Plasmodium psu|PKH_143150 48
Plasmodium psu|PKH_126980 81
Plasmodium psu|PKH_061680 83
Plasmodium psu|PKH_082920 53
Plasmodium psu|PKH_130640 70
Plasmodium psu|PKH_050770 90
Plasmodium psu|PKH_146420 74
Plasmodium psu|PKH_040930 34
Plasmodium psu|PKH_121600 90
Plasmodium psu|PKH_133210 51
Plasmodium psu|PKH_120290 50
Plasmodium psu|PKH_060620 73
Plasmodium psu|PKH_100720 73
Plasmodium psu|PKH_010840 24
Plasmodium psu|PKH_101740 54
Plasmodium psu|PKH_093650 39
Plasmodium psu|PKH_124970 60
Plasmodium psu|PKH_112830 59
Plasmodium psu|PKH_146250 83
Plasmodium psu|PKH_123000 93
Plasmodium psu|PKH_145350 68
Plasmodium psu|PKH_011270 46
Plasmodium psu|PKH_060260 98
Plasmodium psu|PKH_121460 84
Plasmodium psu|PKH_123630 46
Plasmodium psu|PKH_120690 77
Plasmodium psu|PKH_010580 71
Plasmodium psu|PKH_122250 42
Plasmodium psu|PKH_021320 67
Plasmodium psu|PKH_132250 63
Plasmodium psu|PKH_083510 60
Plasmodium psu|PKH_071050 65
Plasmodium psu|PKH_100780 97
Plasmodium psu|PKH_052200 44
Plasmodium psu|PKH_131030 60
Plasmodium psu|PKH_010420 94
Plasmodium psu|PKH_091340 64
Plasmodium psu|PKH_040270 71
Plasmodium psu|PKH_090520 54
Plasmodium psu|PKH_140990 64
Plasmodium psu|PKH_130670 36
Plasmodium psu|PKH_071420 75
Plasmodium psu|PKH_083190 50
Plasmodium psu|PKH_122070 44
Plasmodium psu|PKH_020920 42
Plasmodium psu|PKH_113830 69
Plasmodium psu|PKH_090510 47
Plasmodium psu|PKH_091350 86
Plasmodium psu|PKH_111510 61
Plasmodium psu|PKH_133770 64
Plasmodium psu|PKH_020280 82
Plasmodium psu|PKH_114260 54
Plasmodium psu|PKH_122210 88
Plasmodium psu|PKH_060530 39
Plasmodium psu|PKH_100680 49
Plasmodium psu|PKH_052420 36
Plasmodium psu|PKH_102340 45
Plasmodium psu|PKH_124320 50
Plasmodium psu|PKH_141650 58
Plasmodium psu|PKH_124540 81
Plasmodium psu|PKH_133140 79
Plasmodium psu|PKH_081710 45
Plasmodium psu|PKH_141140 59
Plasmodium psu|PKH_051410 72
Plasmodium psu|PKH_040100 76
Plasmodium psu|PKH_143000 74
Plasmodium psu|PKH_100360 61
Plasmodium psu|PKH_021440 55
Plasmodium psu|PKH_090350 85
Plasmodium psu|PKH_093010 81
Plasmodium psu|PKH_141600 50
Plasmodium psu|PKH_061340 40
Plasmodium psu|PKH_144440 64
Plasmodium psu|PKH_124880 70
Plasmodium psu|PKH_030810 69
Plasmodium psu|PKH_031400 68
Plasmodium psu|PKH_140440 55
Plasmodium psu|PKH_061690 86
Plasmodium psu|PKH_010320 44
Plasmodium psu|PKH_132030 57
Plasmodium psu|PKH_124280 47
Plasmodium psu|PKH_083150 70
Plasmodium psu|PKH_121250 89
Plasmodium psu|PKH_125000 46
Plasmodium psu|PKH_143540 79
Plasmodium psu|PKH_142350 92
Plasmodium psu|PKH_083520 54
Plasmodium psu|PKH_113770 69
Plasmodium psu|PKH_020520 46
Plasmodium psu|PKH_123900 85
Plasmodium psu|PKH_140050 37
Plasmodium psu|PKH_080280 39
Plasmodium psu|PKH_143860 61
Plasmodium psu|PKH_114130 59
Plasmodium psu|PKH_121370 50
Plasmodium psu|PKH_124290 87
Plasmodium psu|PKH_146690 37
Plasmodium psu|PKH_133090 62
Plasmodium psu|PKH_144120 74
Plasmodium psu|PKH_061820 64
Plasmodium psu|PKH_140690 78
Plasmodium psu|PKH_123350 24
Plasmodium psu|PKH_101120 48
Plasmodium psu|PKH_061480 79
Plasmodium psu|PKH_142880 33
Plasmodium psu|PKH_113960 50
Plasmodium psu|PKH_146670 51
Plasmodium psu|PKH_080600 51
Plasmodium psu|PKH_010980 52
Plasmodium psu|PKH_070980 51
Plasmodium psu|PKH_126080 69
Plasmodium psu|PKH_091160 40
Plasmodium psu|PKH_080360 49
Plasmodium psu|PKH_122170 45
Plasmodium psu|PKH_051870 85
Plasmodium psu|PKH_031450 72
Plasmodium psu|PKH_112890 33
Plasmodium psu|PKH_060480 54
Plasmodium psu|PKH_080470 58
Plasmodium psu|PKH_123430 60
Plasmodium psu|PKH_092970 39
Plasmodium psu|PKH_132890 49
Plasmodium psu|PKH_050900 67
Plasmodium psu|PKH_142470 53
Plasmodium psu|PKH_092050 53
Plasmodium psu|PKH_113800 69
Plasmodium psu|PKH_100580 62
Plasmodium psu|PKH_146820 80
Plasmodium psu|PKH_133380 73
Plasmodium psu|PKH_141740 68
Plasmodium psu|PKH_083200 59
Plasmodium psu|PKH_072290 47
Plasmodium psu|PKH_145790 72
Plasmodium psu|PKH_120280 79
Plasmodium psu|PKH_132830 38
Plasmodium psu|PKH_134500 59
Plasmodium psu|PKH_020720 58
Plasmodium psu|PKH_061270 64
Plasmodium psu|PKH_143640 73
Plasmodium psu|PKH_140770 93
Plasmodium psu|PKH_092780 93
Plasmodium psu|PKH_051600 84
Plasmodium psu|PKH_071790 46
Plasmodium psu|PKH_141690 67
Plasmodium psu|PKH_072940 48
Plasmodium psu|PKH_060900 48
Plasmodium psu|PKH_121690 83
Plasmodium psu|PKH_122270 78
Plasmodium psu|PKH_130450 86
Plasmodium psu|PKH_113540 29
Plasmodium psu|PKH_102980 89
Plasmodium psu|PKH_011490 81
Plasmodium psu|PKH_101780 36
Plasmodium psu|PKH_093760 71
Plasmodium psu|PKH_131880 82
Plasmodium psu|PKH_072810 56
Plasmodium psu|PKH_093100 64
Plasmodium psu|PKH_130710 43
Plasmodium psu|PKH_081450 40
Plasmodium psu|PKH_082630 37
Plasmodium psu|PKH_121240 81
Plasmodium psu|PKH_081140 67
Plasmodium psu|PKH_123970 97
Plasmodium psu|PKH_010240 51
Plasmodium psu|PKH_081320 68
Plasmodium psu|PKH_103110 48
Plasmodium psu|PKH_070390 64
Plasmodium psu|PKH_050850 86
Plasmodium psu|PKH_070740 44
Plasmodium psu|PKH_125470 65
Plasmodium psu|PKH_011040 73
Plasmodium psu|PKH_051310 56
Plasmodium psu|PKH_050290 69
Plasmodium psu|PKH_114110 64
Plasmodium psu|PKH_030360 33
Plasmodium psu|PKH_082870 88
Plasmodium psu|PKH_083590 29
Plasmodium psu|PKH_130040 39
Plasmodium psu|PKH_144340 92
Plasmodium psu|PKH_100590 57
Plasmodium psu|PKH_072620 52
Plasmodium psu|PKH_052670 63
Plasmodium psu|PKH_082570 96
Plasmodium psu|PKH_132070 47
Plasmodium psu|PKH_061320 47
Plasmodium psu|PKH_051790 59
Plasmodium psu|PKH_060510 84
Plasmodium psu|PKH_120220 51
Plasmodium psu|PKH_121120 50
Plasmodium psu|PKH_145540 44
Plasmodium psu|PKH_113790 87
Plasmodium psu|PKH_081580 87
Plasmodium psu|PKH_094200 66
Plasmodium psu|PKH_130560 87
Plasmodium psu|PKH_123600 61
Plasmodium psu|PKH_062180 86
Plasmodium psu|PKH_126290 55
Plasmodium psu|PKH_126360 47
Plasmodium psu|PKH_031000 60
Plasmodium psu|PKH_051120 89
Plasmodium psu|PKH_101150 38
Plasmodium psu|PKH_020140 82
Plasmodium psu|PKH_092730 55
Plasmodium psu|PKH_090390 52
Plasmodium psu|PKH_114010 64
Plasmodium psu|PKH_093050 92
Plasmodium psu|PKH_093720 57
Plasmodium psu|PKH_081210 80
Plasmodium psu|PKH_114280 58
Plasmodium psu|PKH_122580 65
Plasmodium psu|PKH_130660 62
Plasmodium psu|PKH_021240 88
Plasmodium psu|PKH_081110 46
Plasmodium psu|PKH_114600 53
Plasmodium psu|PKH_041030 53
Plasmodium psu|PKH_082850 85
Plasmodium psu|PKH_031570 48
Plasmodium psu|PKH_091410 62
Plasmodium psu|PKH_141700 90
Plasmodium psu|PKH_101840 47
Plasmodium psu|PKH_011410 41
Plasmodium psu|PKH_110420 66
Plasmodium psu|PKH_131070 99
Plasmodium psu|PKH_121100 73
Plasmodium psu|PKH_094490 90
Plasmodium psu|PKH_030050 59
Plasmodium psu|PKH_132230 77
Plasmodium psu|PKH_072020 78
Plasmodium psu|PKH_122640 43
Plasmodium psu|PKH_073270 53
Plasmodium psu|PKH_080310 80
Plasmodium psu|PKH_141560 67
Plasmodium psu|PKH_134190 48
Plasmodium psu|PKH_010380 59
Plasmodium psu|PKH_126510 99
Plasmodium psu|PKH_041190 78
Plasmodium psu|PKH_093630 89
Plasmodium psu|PKH_020670 44
Plasmodium psu|PKH_143620 82
Plasmodium psu|PKH_050470 55
Plasmodium psu|PKH_142560 92
Plasmodium psu|PKH_061960 88
Plasmodium psu|PKH_090220 100
Plasmodium psu|PKH_011430 39
Plasmodium psu|PKH_061310 62
Plasmodium psu|PKH_040880 75
Plasmodium psu|PKH_111630 33
Plasmodium psu|PKH_125130 73
Plasmodium psu|PKH_121440 32
Plasmodium psu|PKH_146460 64
Plasmodium psu|PKH_131510 99
Plasmodium psu|PKH_140300 53
Plasmodium psu|PKH_102690 69
Plasmodium psu|PKH_121420 52
Plasmodium psu|PKH_083250 80
Plasmodium psu|PKH_061450 61
Plasmodium psu|PKH_040990 44
Plasmodium psu|PKH_081840 38
Plasmodium psu|PKH_100250 85
Plasmodium psu|PKH_021250 38
Plasmodium psu|PKH_113230 49
Plasmodium psu|PKH_061020 73
Plasmodium psu|PKH_113110 94
Plasmodium psu|PKH_114390 46
Plasmodium psu|PKH_140260 76
Plasmodium psu|PKH_093940 44
Plasmodium psu|PKH_072630 63
Plasmodium psu|PKH_100120 69
Plasmodium psu|PKH_124460 57
Plasmodium psu|PKH_140190 66
Plasmodium psu|PKH_051820 71
Plasmodium psu|PKH_092760 67
Plasmodium psu|PKH_113670 75
Plasmodium psu|PKH_120150 73
Plasmodium psu|PKH_120100 34
Plasmodium psu|PKH_021510 74
Plasmodium psu|PKH_134240 75
Plasmodium psu|PKH_050930 91
Plasmodium psu|PKH_061610 59
Plasmodium psu|PKH_021310 72
Plasmodium psu|PKH_120580 79
Plasmodium psu|PKH_041300 55
Plasmodium psu|PKH_110890 76
Plasmodium psu|PKH_060670 58
Plasmodium psu|PKH_092120 74
Plasmodium psu|PKH_051570 89
Plasmodium psu|PKH_092310 79
Plasmodium psu|PKH_030420 86
Plasmodium psu|PKH_010760 59
Plasmodium psu|PKH_142530 66
Plasmodium psu|PKH_030550 77
Plasmodium psu|PKH_131420 60
Plasmodium psu|PKH_134380 71
Plasmodium psu|PKH_030790 77
Plasmodium psu|PKH_082410 42
Plasmodium psu|PKH_124010 71
Plasmodium psu|PKH_113620 40
Plasmodium psu|PKH_102430 70
Plasmodium psu|PKH_133420 50
Plasmodium psu|PKH_050890 56
Plasmodium psu|PKH_102370 55
Plasmodium psu|PKH_110560 90
Plasmodium psu|PKH_093500 56
Plasmodium psu|PKH_123420 80
Plasmodium psu|PKH_146210 38
Plasmodium psu|PKH_122490 90
Plasmodium psu|PKH_131060 55
Plasmodium psu|PKH_083100 58
Plasmodium psu|PKH_092230 68
Plasmodium psu|PKH_145130 41
Plasmodium psu|PKH_125550 59
Plasmodium psu|PKH_011390 36
Plasmodium psu|PKH_113250 47
Plasmodium psu|PKH_090030 85
Plasmodium psu|PKH_144640 61
Plasmodium psu|PKH_124200 64
Plasmodium psu|PKH_146630 33
Plasmodium psu|PKH_144790 43
Plasmodium psu|PKH_141190 41
Plasmodium psu|PKH_124040 54
Plasmodium psu|PKH_102600 82
Plasmodium psu|PKH_101130 88
Plasmodium psu|PKH_134290 65
Plasmodium psu|PKH_030320 34
Plasmodium psu|PKH_101880 42
Plasmodium psu|PKH_121140 66
Plasmodium psu|PKH_140460 44
Plasmodium psu|PKH_124140 56
Plasmodium psu|PKH_071480 67
Plasmodium psu|PKH_131530 66
Plasmodium psu|PKH_041010 87
Plasmodium psu|PKH_010850 71
Plasmodium psu|PKH_030800 42
Plasmodium psu|PKH_030700 65
Plasmodium psu|PKH_094530 26
Plasmodium psu|PKH_121010 84
Plasmodium psu|PKH_124220 61
Plasmodium psu|PKH_112450 64
Plasmodium psu|PKH_110990 78
Plasmodium psu|PKH_144250 59
Plasmodium psu|PKH_090430 55
Plasmodium psu|PKH_130230 73
Plasmodium psu|PKH_071530 80
Plasmodium psu|PKH_010220 37
Plasmodium psu|PKH_114720 34
Plasmodium psu|PKH_091730 35
Plasmodium psu|PKH_101100 58
Plasmodium psu|PKH_050830 42
Plasmodium psu|PKH_146190 82
Plasmodium psu|PKH_030890 93
Plasmodium psu|PKH_030100 60
Plasmodium psu|PKH_120900 41
Plasmodium psu|PKH_082560 63
Plasmodium psu|PKH_131160 66
Plasmodium psu|PKH_133550 47
Plasmodium psu|PKH_111870 80
Plasmodium psu|PKH_126010 58
Plasmodium psu|PKH_081070 86
Plasmodium psu|PKH_120370 86
Plasmodium psu|PKH_131970 40
Plasmodium psu|PKH_134330 47
Plasmodium psu|PKH_051170 80
Plasmodium psu|PKH_122200 51
Plasmodium psu|PKH_124580 63
Plasmodium psu|PKH_125190 85
Plasmodium psu|PKH_010370 35
Plasmodium psu|PKH_101940 79
Plasmodium psu|PKH_090210 50
Plasmodium psu|PKH_146220 35
Plasmodium psu|PKH_040490 50
Plasmodium psu|PKH_126890 77
Plasmodium psu|PKH_050190 40
Plasmodium psu|PKH_126910 71
Plasmodium psu|PKH_133940 54
Plasmodium psu|PKH_143910 55
Plasmodium psu|PKH_091620 59
Plasmodium psu|PKH_081570 55
Plasmodium psu|PKH_041740 39
Plasmodium psu|PKH_091080 54
Plasmodium psu|PKH_120430 57
Plasmodium psu|PKH_070990 34
Plasmodium psu|PKH_142250 55
Plasmodium psu|PKH_146830 70
Plasmodium psu|PKH_100390 45
Plasmodium psu|PKH_125570 62
Plasmodium psu|PKH_040890 87
Plasmodium psu|PKH_070090 99
Plasmodium psu|PKH_030640 70
Plasmodium psu|PKH_132820 62
Plasmodium psu|PKH_083670 61
Plasmodium psu|PKH_040830 37
Plasmodium psu|PKH_131670 44
Plasmodium psu|PKH_020730 38
Plasmodium psu|PKH_123120 57
Plasmodium psu|PKH_041060 66
Plasmodium psu|PKH_120560 62
Plasmodium psu|PKH_082310 77
Plasmodium psu|PKH_126950 46
Plasmodium psu|PKH_050970 60
Plasmodium psu|PKH_121710 95
Plasmodium psu|PKH_102200 86
Plasmodium psu|PKH_081310 45
Plasmodium psu|PKH_041400 86
Plasmodium psu|PKH_021470 67
Plasmodium psu|PKH_102780 62
Plasmodium psu|PKH_146390 55
Plasmodium psu|PKH_100080 87
Plasmodium psu|PKH_134000 68
Plasmodium psu|PKH_091920 54
Plasmodium psu|PKH_101730 82
Plasmodium psu|PKH_020980 36
Plasmodium psu|PKH_071260 43
Plasmodium psu|PKH_092840 71
Plasmodium psu|PKH_140490 95
Plasmodium psu|PKH_100670 50
Plasmodium psu|PKH_146510 50
Plasmodium psu|PKH_051770 81
Plasmodium psu|PKH_072010 66
Plasmodium psu|PKH_031380 57
Plasmodium psu|PKH_083380 64
Plasmodium psu|PKH_050820 67
Plasmodium psu|PKH_060770 67
Plasmodium psu|PKH_070220 56
Plasmodium psu|PKH_144660 52
Plasmodium psu|PKH_132640 57
Plasmodium psu|PKH_080260 39
Plasmodium psu|PKH_110160 49
Plasmodium psu|PKH_010990 72
Plasmodium psu|PKH_111670 79
Plasmodium psu|PKH_125880 58
Plasmodium psu|PKH_041020 89
Plasmodium psu|PKH_124680 77
Plasmodium psu|PKH_031510 53
Plasmodium psu|PKH_142790 47
Plasmodium psu|PKH_144300 38
Plasmodium psu|PKH_082430 40
Plasmodium psu|PKH_031180 43
Plasmodium psu|PKH_130060 71
Plasmodium psu|PKH_144320 59
Plasmodium psu|PKH_134280 93
Plasmodium psu|PKH_030990 42
Plasmodium psu|PKH_124000 60
Plasmodium psu|PKH_094260 28
Plasmodium psu|PKH_132225 82
Plasmodium psu|PKH_101530 45
Plasmodium psu|PKH_091150 46
Plasmodium psu|PKH_145410 88
Plasmodium psu|PKH_133880 89
Plasmodium psu|PKH_121640 68
Plasmodium psu|PKH_130720 64
Plasmodium psu|PKH_146370 51
Plasmodium psu|PKH_111820 37
Plasmodium psu|PKH_123490 77
Plasmodium psu|PKH_083140 44
Plasmodium psu|PKH_143130 67
Plasmodium psu|PKH_073280 51
Plasmodium psu|PKH_083390 76
Plasmodium psu|PKH_133900 69
Plasmodium psu|PKH_100770 42
Plasmodium psu|PKH_083710 46
Plasmodium psu|PKH_100650 57
Plasmodium psu|PKH_130780 68
Plasmodium psu|PKH_093470 70
Plasmodium psu|PKH_101830 34
Plasmodium psu|PKH_092720 61
Plasmodium psu|PKH_093670 59
Plasmodium psu|PKH_062190 85
Plasmodium psu|PKH_060240 53
Plasmodium psu|PKH_040970 91
Plasmodium psu|PKH_113180 80
Plasmodium psu|PKH_071410 67
Plasmodium psu|PKH_144310 93
Plasmodium psu|PKH_120310 52
Plasmodium psu|PKH_102760 61
Plasmodium psu|PKH_051190 43
Plasmodium psu|PKH_050310 87
Plasmodium psu|PKH_041160 39
Plasmodium psu|PKH_093030 33
Plasmodium psu|PKH_093190 94
Plasmodium psu|PKH_126500 70
Plasmodium psu|PKH_010140 52
Plasmodium psu|PKH_081280 49
Plasmodium psu|PKH_110450 71
Plasmodium psu|PKH_124730 56
Plasmodium psu|PKH_021420 58
Plasmodium psu|PKH_126900 88
Plasmodium psu|PKH_110190 92
Plasmodium psu|PKH_120820 64
Plasmodium psu|PKH_082100 80
Plasmodium psu|PKH_122920 44
Plasmodium psu|PKH_124070 86
Plasmodium psu|PKH_141720 72
Plasmodium psu|PKH_040170 86
Plasmodium psu|PKH_081010 94
Plasmodium psu|PKH_146520 67
Plasmodium psu|PKH_123380 62
Plasmodium psu|PKH_146110 55
Plasmodium psu|PKH_073070 54
Plasmodium psu|PKH_041590 50
Plasmodium psu|PKH_124830 43
Plasmodium psu|PKH_114160 81
Plasmodium psu|PKH_142060 66
Plasmodium psu|PKH_051720 74
Plasmodium psu|PKH_010960 62
Plasmodium psu|PKH_093480 56
Plasmodium psu|PKH_031840 52
Plasmodium psu|PKH_041650 68
Plasmodium psu|PKH_052650 95
Plasmodium psu|PKH_125670 52
Plasmodium psu|PKH_131460 94
Plasmodium psu|PKH_131150 83
Plasmodium psu|PKH_144450 62
Plasmodium psu|PKH_125630 94
Plasmodium psu|PKH_133490 87
Plasmodium psu|PKH_094160 72
Plasmodium psu|PKH_093770 58
Plasmodium psu|PKH_050280 33
Plasmodium psu|PKH_144500 41
Plasmodium psu|PKH_031290 74
Plasmodium psu|PKH_073250 83
Plasmodium psu|PKH_070400 41
Plasmodium psu|PKH_134210 34
Plasmodium psu|PKH_041370 53
Plasmodium psu|PKH_133750 83
Plasmodium psu|PKH_061940 58
Plasmodium psu|PKH_114340 47
Plasmodium psu|PKH_125700 76
Plasmodium psu|PKH_071510 46
Plasmodium psu|PKH_126310 57
Plasmodium psu|PKH_111860 72
Plasmodium psu|PKH_142390 65
Plasmodium psu|PKH_126880 39
Plasmodium psu|PKH_125520 97
Plasmodium psu|PKH_070610 59
Plasmodium psu|PKH_020950 92
Plasmodium psu|PKH_142710 45
Plasmodium psu|PKH_083300 99
Plasmodium psu|PKH_122500 70
Plasmodium psu|PKH_146530 38
Plasmodium psu|PKH_111300 46
Plasmodium psu|PKH_113070 44
Plasmodium psu|PKH_092450 73
Plasmodium psu|PKH_083640 45
Plasmodium psu|PKH_112770 81
Plasmodium psu|PKH_124300 89
Plasmodium psu|PKH_040360 28
Plasmodium psu|PKH_141270 42
Plasmodium psu|PKH_121520 44
Plasmodium psu|PKH_121970 39
Plasmodium psu|PKH_011020 37
Plasmodium psu|PKH_094190 59
Plasmodium psu|PKH_121220 75
Plasmodium psu|PKH_082690 56
Plasmodium psu|PKH_142240 71
Plasmodium psu|PKH_144950 50
Plasmodium psu|PKH_020880 73
Plasmodium psu|PKH_144560 47
Plasmodium psu|PKH_080950 83
Plasmodium psu|PKH_070630 34
Plasmodium psu|PKH_140480 56
Plasmodium psu|PKH_113080 59
Plasmodium psu|PKH_030490 55
Plasmodium psu|PKH_101040 58
Plasmodium psu|PKH_031530 38
Plasmodium psu|PKH_112170 65
Plasmodium psu|PKH_071040 37
Plasmodium psu|PKH_121280 58
Plasmodium psu|PKH_051760 65
Plasmodium psu|PKH_010810 53
Plasmodium psu|PKH_071360 64
Plasmodium psu|PKH_052530 37
Plasmodium psu|PKH_051020 51
Plasmodium psu|PKH_090130 64
Plasmodium psu|PKH_121170 89
Plasmodium psu|PKH_142040 74
Plasmodium psu|PKH_051890 54
Plasmodium psu|PKH_052110 39
Plasmodium psu|PKH_101460 61
Plasmodium psu|PKH_111420 70
Plasmodium psu|PKH_050120 29
Plasmodium psu|PKH_090190 84
Plasmodium psu|PKH_010330 54
Plasmodium psu|PKH_101330 90
Plasmodium psu|PKH_031550 55
Plasmodium psu|PKH_072560 72
Plasmodium psu|PKH_144470 65
Plasmodium psu|PKH_142540 43
Plasmodium psu|PKH_021040 55
Plasmodium psu|PKH_112600 72
Plasmodium psu|PKH_092520 54
Plasmodium psu|PKH_101210 92
Plasmodium psu|PKH_132940 48
Plasmodium psu|PKH_133250 59
Plasmodium psu|PKH_134070 63
Plasmodium psu|PKH_144210 49
Plasmodium psu|PKH_061790 48
Plasmodium psu|PKH_070820 59
Plasmodium psu|PKH_144270 59
Plasmodium psu|PKH_101430 57
Plasmodium psu|PKH_125170 49
Plasmodium psu|PKH_114450 79
Plasmodium psu|PKH_133280 100
Plasmodium psu|PKH_145510 54
Plasmodium psu|PKH_120650 46
Plasmodium psu|PKH_090200 90
Plasmodium psu|PKH_071690 68
Plasmodium psu|PKH_081460 72
Plasmodium psu|PKH_072170 50
Plasmodium psu|PKH_120160 52
Plasmodium psu|PKH_123560 50
Plasmodium psu|PKH_101540 89
Plasmodium psu|PKH_080610 44
Plasmodium psu|PKH_131500 81
Plasmodium psu|PKH_011060 51
Plasmodium psu|PKH_132610 76
Plasmodium psu|PKH_140210 68
Plasmodium psu|PKH_072980 67
Plasmodium psu|PKH_110470 57
Plasmodium psu|PKH_111030 67
Plasmodium psu|PKH_131350 67
Plasmodium psu|PKH_041140 66
Plasmodium psu|PKH_080490 93
Plasmodium psu|PKH_126800 63
Plasmodium psu|PKH_011240 32
Plasmodium psu|PKH_083410 72
Plasmodium psu|PKH_142320 92
Plasmodium psu|PKH_146950 50
Plasmodium psu|PKH_020490 70
Plasmodium psu|PKH_092990 60
Plasmodium psu|PKH_112200 85
Plasmodium psu|PKH_094300 84
Plasmodium psu|PKH_111390 99
Plasmodium psu|PKH_113810 85
Plasmodium psu|PKH_082360 54
Plasmodium psu|PKH_140930 36
Plasmodium psu|PKH_140130 90
Plasmodium psu|PKH_031480 27
Plasmodium psu|PKH_146930 54
Plasmodium psu|PKH_051640 63
Plasmodium psu|PKH_090910 63
Plasmodium psu|PKH_094510 83
Plasmodium psu|PKH_100430 78
Plasmodium psu|PKH_100700 69
Plasmodium psu|PKH_072970 65
Plasmodium psu|PKH_093450 57
Plasmodium psu|PKH_143950 54
Plasmodium psu|PKH_031330 64
Plasmodium psu|PKH_031760 33
Plasmodium psu|PKH_081270 53
Plasmodium psu|PKH_081500 69
Plasmodium psu|PKH_122870 66
Plasmodium psu|PKH_094150 85
Plasmodium psu|PKH_130100 60
Plasmodium psu|PKH_124450 63
Plasmodium psu|PKH_070730 65
Plasmodium psu|PKH_041750 53
Plasmodium psu|PKH_122950 71
Plasmodium psu|PKH_143770 34
Plasmodium psu|PKH_111840 61
Plasmodium psu|PKH_060830 30
Plasmodium psu|PKH_114630 47
Plasmodium psu|PKH_131440 41
Plasmodium psu|PKH_061490 67
Plasmodium psu|PKH_091270 68
Plasmodium psu|PKH_030110 43
Plasmodium psu|PKH_093420 63
Plasmodium psu|PKH_120250 89
Plasmodium psu|PKH_041700 60
Plasmodium psu|PKH_083260 89
Plasmodium psu|PKH_142980 90
Plasmodium psu|PKH_091950 70
Plasmodium psu|PKH_141860 60
Plasmodium psu|PKH_080340 65
Plasmodium psu|PKH_142290 62
Plasmodium psu|PKH_111680 93
Plasmodium psu|PKH_143700 75
Plasmodium psu|PKH_140100 48
Plasmodium psu|PKH_093460 55
Plasmodium psu|PKH_146260 32
Plasmodium psu|PKH_020620 95
Plasmodium psu|PKH_134110 56
Plasmodium psu|PKH_091670 79
Plasmodium psu|PKH_125450 88
Plasmodium psu|PKH_111100 77
Plasmodium psu|PKH_114410 88
Plasmodium psu|PKH_093000 95
Plasmodium psu|PKH_030290 66
Plasmodium psu|PKH_061800 58
Plasmodium psu|PKH_145110 53
Plasmodium psu|PKH_122110 66
Plasmodium psu|PKH_071820 91
Plasmodium psu|PKH_070900 65
Plasmodium psu|PKH_112090 36
Plasmodium psu|PKH_111640 46
Plasmodium psu|PKH_011720 58
Plasmodium psu|PKH_130590 38
Plasmodium psu|PKH_145090 65
Plasmodium psu|PKH_143750 76
Plasmodium psu|PKH_132900 75
Plasmodium psu|PKH_113570 49
Plasmodium psu|PKH_041180 88
Plasmodium psu|PKH_113290 66
Plasmodium psu|PKH_123050 31
Plasmodium psu|PKH_114320 71
Plasmodium psu|PKH_091060 67
Plasmodium psu|PKH_040820 62
Plasmodium psu|PKH_142940 48
Plasmodium psu|PKH_131330 79
Plasmodium psu|PKH_103150 53
Plasmodium psu|PKH_070840 74
Plasmodium psu|PKH_132670 38
Plasmodium psu|PKH_121480 66
Plasmodium psu|PKH_143570 75
Plasmodium psu|PKH_121260 90
Plasmodium psu|PKH_052620 97
Plasmodium psu|PKH_061880 96
Plasmodium psu|PKH_083800 29
Plasmodium psu|PKH_141490 70
Plasmodium psu|PKH_125640 65
Plasmodium psu|PKH_112290 72
Plasmodium psu|PKH_010170 81
Plasmodium psu|PKH_010210 29
Plasmodium psu|PKH_060270 35
Plasmodium psu|PKH_141550 63
Plasmodium psu|PKH_130620 52
Plasmodium psu|PKH_011070 40
Plasmodium psu|PKH_102480 42
Plasmodium psu|PKH_090120 72
Plasmodium psu|PKH_092080 72
Plasmodium psu|PKH_052610 70
Plasmodium psu|PKH_102230 36
Plasmodium psu|PKH_112240 50
Plasmodium psu|PKH_051630 59
Plasmodium psu|PKH_120140 46
Plasmodium psu|PKH_146310 70
Plasmodium psu|PKH_101690 80
Plasmodium psu|PKH_120120 52
Plasmodium psu|PKH_132170 65
Plasmodium psu|PKH_021290 56
Plasmodium psu|PKH_120170 32
Plasmodium psu|PKH_110490 60
Plasmodium psu|PKH_145990 92
Plasmodium psu|PKH_041450 37
Plasmodium psu|PKH_051700 50
Plasmodium psu|PKH_081190 79
Plasmodium psu|PKH_060070 44
Plasmodium psu|PKH_122690 62
Plasmodium psu|PKH_130030 73
Plasmodium psu|PKH_083660 67
Plasmodium psu|PKH_145550 55
Plasmodium psu|PKH_112370 77
Plasmodium psu|PKH_122810 79
Plasmodium psu|PKH_132750 71
Plasmodium psu|PKH_124900 43
Plasmodium psu|PKH_131680 61
Plasmodium psu|PKH_101870 83
Plasmodium psu|PKH_141340 70
Plasmodium psu|PKH_070240 41
Plasmodium psu|PKH_144740 59
Plasmodium psu|PKH_100060 42
Plasmodium psu|PKH_145000 49
Plasmodium psu|PKH_010720 39
Plasmodium psu|PKH_092910 51
Plasmodium psu|PKH_102920 91
Plasmodium psu|PKH_132150 71
Plasmodium psu|PKH_090400 44
Plasmodium psu|PKH_052660 59
Plasmodium psu|PKH_120530 49
Plasmodium psu|PKH_111960 62
Plasmodium psu|PKH_125060 73
Plasmodium psu|PKH_125220 58
Plasmodium psu|PKH_143800 62
Plasmodium psu|PKH_145860 68
Plasmodium psu|PKH_091290 53
Plasmodium psu|PKH_092880 62
Plasmodium psu|PKH_141160 58
Plasmodium psu|PKH_113480 48
Plasmodium psu|PKH_050690 67
Plasmodium psu|PKH_050220 49
Plasmodium psu|PKH_011350 47
Plasmodium psu|PKH_113040 67
Plasmodium psu|PKH_100470 78
Plasmodium psu|PKH_143090 100
Plasmodium psu|PKH_010940 36
Plasmodium psu|PKH_093970 59
Plasmodium psu|PKH_144970 38
Plasmodium psu|PKH_125580 43
Plasmodium psu|PKH_071020 91
Plasmodium psu|PKH_126690 87
Plasmodium psu|PKH_011170 36
Plasmodium psu|PKH_050960 36
Plasmodium psu|PKH_131570 62
Plasmodium psu|PKH_123270 55
Plasmodium psu|PKH_112650 61
Plasmodium psu|PKH_010830 52
Plasmodium psu|PKH_121950 67
Plasmodium psu|PKH_112950 29
Plasmodium psu|PKH_082250 64
Plasmodium psu|PKH_101960 45
Plasmodium psu|PKH_132530 35
Plasmodium psu|PKH_072760 50
Plasmodium psu|PKH_121310 90
Plasmodium psu|PKH_142050 61
Plasmodium psu|PKH_122700 58
Plasmodium psu|PKH_113990 49
Plasmodium psu|PKH_102890 59
Plasmodium psu|PKH_144030 88
Plasmodium psu|PKH_146560 72
Plasmodium psu|PKH_040260 86
Plasmodium psu|PKH_111760 70
Plasmodium psu|PKH_052190 81
Plasmodium psu|PKH_051090 70
Plasmodium psu|PKH_100980 49
Plasmodium psu|PKH_091040 42
Plasmodium psu|PKH_073000 50
Plasmodium psu|PKH_031910 65
Plasmodium psu|PKH_040300 89
Plasmodium psu|PKH_093690 48
Plasmodium psu|PKH_102300 51
Plasmodium psu|PKH_120710 36
Plasmodium psu|PKH_143120 69
Plasmodium psu|PKH_093280 37
Plasmodium psu|PKH_100260 51
Plasmodium psu|PKH_092890 27
Plasmodium psu|PKH_081890 48
Plasmodium psu|PKH_144820 61
Plasmodium psu|PKH_100340 44
Plasmodium psu|PKH_132260 75
Plasmodium psu|PKH_031850 68
Plasmodium psu|PKH_121620 69
Plasmodium psu|PKH_122620 81
Plasmodium psu|PKH_146910 40
Plasmodium psu|PKH_080410 70
Plasmodium psu|PKH_031640 69
Plasmodium psu|PKH_144730 88
Plasmodium psu|PKH_140840 84
Plasmodium psu|PKH_052070 71
Plasmodium psu|PKH_090840 85
Plasmodium psu|PKH_011460 96
Plasmodium psu|PKH_133270 72
Plasmodium psu|PKH_073220 86
Plasmodium psu|PKH_051220 40
Plasmodium psu|PKH_050390 75
Plasmodium psu|PKH_041670 32
Plasmodium psu|PKH_126700 39
Plasmodium psu|PKH_112910 37
Plasmodium psu|PKH_081060 47
Plasmodium psu|PKH_070860 64
Plasmodium psu|PKH_052350 71
Plasmodium psu|PKH_114040 91
Plasmodium psu|PKH_011310 43
Plasmodium psu|PKH_092700 84
Plasmodium psu|PKH_052510 28
Plasmodium psu|PKH_114740 64
Plasmodium psu|PKH_094290 80
Plasmodium psu|PKH_101270 64
Plasmodium psu|PKH_122100 99
Plasmodium psu|PKH_061710 56
Plasmodium psu|PKH_031320 36
Plasmodium psu|PKH_123830 63
Plasmodium psu|PKH_031600 40
Plasmodium psu|PKH_133850 80
Plasmodium psu|PKH_125300 70
Plasmodium psu|PKH_140390 51
Plasmodium psu|PKH_072520 39
Plasmodium psu|PKH_126570 85
Plasmodium psu|PKH_093360 85
Plasmodium psu|PKH_126480 67
Plasmodium psu|PKH_030240 49
Plasmodium psu|PKH_146490 68
Plasmodium psu|PKH_143290 79
Plasmodium psu|PKH_122000 69
Plasmodium psu|PKH_121070 60
Plasmodium psu|PKH_130330 77
Plasmodium psu|PKH_100350 84
Plasmodium psu|PKH_145330 63
Plasmodium psu|PKH_090810 59
Plasmodium psu|PKH_093730 62
Plasmodium psu|PKH_124640 67
Plasmodium psu|PKH_113860 80
Plasmodium psu|PKH_010610 43
Plasmodium psu|PKH_102330 51
Plasmodium psu|PKH_021100 64
Plasmodium psu|PKH_082490 60
Plasmodium psu|PKH_141200 77
Plasmodium psu|PKH_051690 84
Plasmodium psu|PKH_142080 48
Plasmodium psu|PKH_114330 67
Plasmodium psu|PKH_126640 82
Plasmodium psu|PKH_090240 47
Plasmodium psu|PKH_083350 70
Plasmodium psu|PKH_073230 63
Plasmodium psu|PKH_110940 44
Plasmodium psu|PKH_083610 73
Plasmodium psu|PKH_143710 60
Plasmodium psu|PKH_120610 65
Plasmodium psu|PKH_091460 33
Plasmodium psu|PKH_090180 44
Plasmodium psu|PKH_021490 83
Plasmodium psu|PKH_142020 89
Plasmodium psu|PKH_125360 64
Plasmodium psu|PKH_140240 76
Plasmodium psu|PKH_040190 43
Plasmodium psu|PKH_125350 60
Plasmodium psu|PKH_050150 93
Plasmodium psu|PKH_124800 71
Plasmodium psu|PKH_121040 62
Plasmodium psu|PKH_111520 90
Plasmodium psu|PKH_126730 59
Plasmodium psu|PKH_141570 58
Plasmodium psu|PKH_113470 63
Plasmodium psu|PKH_114730 72
Plasmodium psu|PKH_081940 79
Plasmodium psu|PKH_050880 52
Plasmodium psu|PKH_030590 53
Plasmodium psu|PKH_145580 29
Plasmodium psu|PKH_131210 93
Plasmodium psu|PKH_140160 66
Plasmodium psu|PKH_011590 46
Plasmodium psu|PKH_021230 53
Plasmodium psu|PKH_020480 48
Plasmodium psu|PKH_125200 86
Plasmodium psu|PKH_145690 40
Plasmodium psu|PKH_140640 47
Plasmodium psu|PKH_030560 72
Plasmodium psu|PKH_092630 72
Plasmodium psu|PKH_125900 61
Plasmodium psu|PKH_140970 67
Plasmodium psu|PKH_100070 38
Plasmodium psu|PKH_091280 80
Plasmodium psu|PKH_083070 77
Plasmodium psu|PKH_010770 51
Plasmodium psu|PKH_080510 38
Plasmodium psu|PKH_070130 85
Plasmodium psu|PKH_100270 52
Plasmodium psu|PKH_030330 30
Plasmodium psu|PKH_092180 58
Plasmodium psu|PKH_140800 90
Plasmodium psu|PKH_143890 68
Plasmodium psu|PKH_110700 57
Plasmodium psu|PKH_081820 41
Plasmodium psu|PKH_051110 67
Plasmodium psu|PKH_113610 36
Plasmodium psu|PKH_145180 39
Plasmodium psu|PKH_021450 86
Plasmodium psu|PKH_123010 59
Plasmodium psu|PKH_141540 80
Plasmodium psu|PKH_010360 67
Plasmodium psu|PKH_091190 70
Plasmodium psu|PKH_070160 82
Plasmodium psu|PKH_130800 58
Plasmodium psu|PKH_052290 55
Plasmodium psu|PKH_130480 77
Plasmodium psu|PKH_051480 36
Plasmodium psu|PKH_050650 55
Plasmodium psu|PKH_031870 60
Plasmodium psu|PKH_052370 33
Plasmodium psu|PKH_071000 54
Plasmodium psu|PKH_143480 53
Plasmodium psu|PKH_130280 42
Plasmodium psu|PKH_041350 42
Plasmodium psu|PKH_113360 62
Plasmodium psu|PKH_050920 84
Plasmodium psu|PKH_031390 41
Plasmodium psu|PKH_124310 74
Plasmodium psu|PKH_111450 60
Plasmodium psu|PKH_052340 37
Plasmodium psu|PKH_090620 34
Plasmodium psu|PKH_092220 60
Plasmodium psu|PKH_142740 50
Plasmodium psu|PKH_143650 85
Plasmodium psu|PKH_091810 23
Plasmodium psu|PKH_091110 76
Plasmodium psu|PKH_011510 59
Plasmodium psu|PKH_122910 31
Plasmodium psu|PKH_051550 46
Plasmodium psu|PKH_081470 90
Plasmodium psu|PKH_101290 89
Plasmodium psu|PKH_142600 91
Plasmodium psu|PKH_122530 68
Plasmodium psu|PKH_121570 80
Plasmodium psu|PKH_080920 42
Plasmodium psu|PKH_052230 79
Plasmodium psu|PKH_031160 66
Plasmodium psu|PKH_092300 65
Plasmodium psu|PKH_062250 66
Plasmodium psu|PKH_092490 73
Plasmodium psu|PKH_020590 60
Plasmodium psu|PKH_020380 64
Plasmodium psu|PKH_010920 74
Plasmodium psu|PKH_144160 96
Plasmodium psu|PKH_090150 77
Plasmodium psu|PKH_141100 70
Plasmodium psu|PKH_125400 60
Plasmodium psu|PKH_146540 77
Plasmodium psu|PKH_031700 50
Plasmodium psu|PKH_082070 93
Plasmodium psu|PKH_126190 56
Plasmodium psu|PKH_145060 40
Plasmodium psu|PKH_146880 39
Plasmodium psu|PKH_030470 60
Plasmodium psu|PKH_101280 47
Plasmodium psu|PKH_052780 31
Plasmodium psu|PKH_114520 39
Plasmodium psu|PKH_062210 61
Plasmodium psu|PKH_100950 63
Plasmodium psu|PKH_134010 61
Plasmodium psu|PKH_100690 57
Plasmodium psu|PKH_021070 55
Plasmodium psu|PKH_133130 79
Plasmodium psu|PKH_093400 33
Plasmodium psu|PKH_080190 65
Plasmodium psu|PKH_011010 25
Plasmodium psu|PKH_110900 73
Plasmodium psu|PKH_130370 64
Plasmodium psu|PKH_091500 80
Plasmodium psu|PKH_061250 79
Plasmodium psu|PKH_080990 43
Plasmodium psu|PKH_092260 77
Plasmodium psu|PKH_141460 81
Plasmodium psu|PKH_130840 52
Plasmodium psu|PKH_126600 58
Plasmodium psu|PKH_123260 69
Plasmodium psu|PKH_132790 51
Plasmodium psu|PKH_081260 52
Plasmodium psu|PKH_120660 54
Plasmodium psu|PKH_050450 60
Plasmodium psu|PKH_050540 79
Plasmodium psu|PKH_126060 60
Plasmodium psu|PKH_126460 53
Plasmodium psu|PKH_081850 48
Plasmodium psu|PKH_081690 45
Plasmodium psu|PKH_111080 89
Plasmodium psu|PKH_112610 84
Plasmodium psu|PKH_140600 62
Plasmodium psu|PKH_102310 75
Plasmodium psu|PKH_122670 46
Plasmodium psu|PKH_092500 65
Plasmodium psu|PKH_112750 43
Plasmodium psu|PKH_010670 57
Plasmodium psu|PKH_122230 94
Plasmodium psu|PKH_114270 62
Plasmodium psu|PKH_072470 63
Plasmodium psu|PKH_050550 65
Plasmodium psu|PKH_123320 55
Plasmodium psu|PKH_072890 48
Plasmodium psu|PKH_113690 62
Plasmodium psu|PKH_112490 87
Plasmodium psu|PKH_010130 76
Plasmodium psu|PKH_093240 37
Plasmodium psu|PKH_113650 52
Plasmodium psu|PKH_072870 51
Plasmodium psu|PKH_071120 50
Plasmodium psu|PKH_060540 60
Plasmodium psu|PKH_134320 63
Plasmodium psu|PKH_121740 32
Plasmodium psu|PKH_092330 64
Plasmodium psu|PKH_011530 41
Plasmodium psu|PKH_010620 94
Plasmodium psu|PKH_070650 57
Plasmodium psu|PKH_125040 59
Plasmodium psu|PKH_071010 47
Plasmodium psu|PKH_112280 64
Plasmodium psu|PKH_011210 70
Plasmodium psu|PKH_030090 50
Plasmodium psu|PKH_113270 46
Plasmodium psu|PKH_112060 31
Plasmodium psu|PKH_021110 73
Plasmodium psu|PKH_113090 74
Plasmodium psu|PKH_125730 51
Plasmodium psu|PKH_112730 84
Plasmodium psu|PKH_073130 42
Plasmodium psu|PKH_050560 80
Plasmodium psu|PKH_130090 87
Plasmodium psu|PKH_122800 78
Plasmodium psu|PKH_145010 80
Plasmodium psu|PKH_031370 38
Plasmodium psu|PKH_101050 66
Plasmodium psu|PKH_125240 58
Plasmodium psu|PKH_050240 61
Plasmodium psu|PKH_102900 62
Plasmodium psu|PKH_092670 62
Plasmodium psu|PKH_020910 50
Plasmodium psu|PKH_145950 56
Plasmodium psu|PKH_144760 69
Plasmodium psu|PKH_050480 43
Plasmodium psu|PKH_146660 77
Plasmodium psu|PKH_052030 57
Plasmodium psu|PKH_132870 73
Plasmodium psu|PKH_101020 68
Plasmodium psu|PKH_140500 56
Plasmodium psu|PKH_112320 66
Plasmodium psu|PKH_051330 63
Plasmodium psu|PKH_145640 72
Plasmodium psu|PKH_143400 59
Plasmodium psu|PKH_132510 76
Plasmodium psu|PKH_011130 78
Plasmodium psu|PKH_061570 67
Plasmodium psu|PKH_070490 77
Plasmodium psu|PKH_146890 70
Plasmodium psu|PKH_083790 64
Plasmodium psu|PKH_130080 49
Plasmodium psu|PKH_010910 55
Plasmodium psu|PKH_110080 77
Plasmodium psu|PKH_130740 45
Plasmodium psu|PKH_131140 91
Plasmodium psu|PKH_061520 41
Plasmodium psu|PKH_122040 63
Plasmodium psu|PKH_060690 65
Plasmodium psu|PKH_051030 81
Plasmodium psu|PKH_082080 47
Plasmodium psu|PKH_102820 37
Plasmodium psu|PKH_101930 44
Plasmodium psu|PKH_091400 66
Plasmodium psu|PKH_093570 31
Plasmodium psu|PKH_130180 70
Plasmodium psu|PKH_131980 55
Plasmodium psu|PKH_114050 91
Plasmodium psu|PKH_060110 84
Plasmodium psu|PKH_041170 30
Plasmodium psu|PKH_112140 58
Plasmodium psu|PKH_131360 45
Plasmodium psu|PKH_040590 77
Plasmodium psu|PKH_082460 98
Plasmodium psu|PKH_010200 72
Plasmodium psu|PKH_091520 64
Plasmodium psu|PKH_134160 39
Plasmodium psu|PKH_072790 39
Plasmodium psu|PKH_102420 55
Plasmodium psu|PKH_102610 76
Plasmodium psu|PKH_051730 96
Plasmodium psu|PKH_050620 64
Plasmodium psu|PKH_093660 63
Plasmodium psu|PKH_146410 68
Plasmodium psu|PKH_120510 42
Plasmodium psu|PKH_073260 89
Plasmodium psu|PKH_083240 36
Plasmodium psu|PKH_061900 59
Plasmodium psu|PKH_126390 36
Plasmodium psu|PKH_031900 52
Plasmodium psu|PKH_031890 92
Plasmodium psu|PKH_011610 78
Plasmodium psu|PKH_030070 42
Plasmodium psu|PKH_125440 54
Plasmodium psu|PKH_080330 60
Plasmodium psu|PKH_125870 75
Plasmodium psu|PKH_091450 53
Plasmodium psu|PKH_145830 52
Plasmodium psu|PKH_114180 60
Plasmodium psu|PKH_113630 80
Plasmodium psu|PKH_122930 37
Plasmodium psu|PKH_120930 67
Plasmodium psu|PKH_071870 38
Plasmodium psu|PKH_130240 96
Plasmodium psu|PKH_091900 61
Plasmodium psu|PKH_120190 65
Plasmodium psu|PKH_020990 50
Plasmodium psu|PKH_111090 63
Plasmodium psu|PKH_010050 45
Plasmodium psu|PKH_143530 36
Plasmodium psu|PKH_111720 92
Plasmodium psu|PKH_030710 68
Plasmodium psu|PKH_093540 56
Plasmodium psu|PKH_082740 50
Plasmodium psu|PKH_072510 71
Plasmodium psu|PKH_114700 55
Plasmodium psu|PKH_131450 83
Plasmodium psu|PKH_101310 69
Plasmodium psu|PKH_010160 38
Plasmodium psu|PKH_082260 69
Plasmodium psu|PKH_143450 61
Plasmodium psu|PKH_122750 92
Plasmodium psu|PKH_080540 45
Plasmodium psu|PKH_100180 68
Plasmodium psu|PKH_124740 79
Plasmodium psu|PKH_146050 31
Plasmodium psu|PKH_080120 57
Plasmodium psu|PKH_021460 77
Plasmodium psu|PKH_102550 36
Plasmodium psu|PKH_082710 33
Plasmodium psu|PKH_111270 56
Plasmodium psu|PKH_071780 40
Plasmodium psu|PKH_120970 38
Plasmodium psu|PKH_143830 58
Plasmodium psu|PKH_090460 62
Plasmodium psu|PKH_080690 49
Plasmodium psu|PKH_145680 71
Plasmodium psu|PKH_145910 78
Plasmodium psu|PKH_082480 73
Plasmodium psu|PKH_071670 54
Plasmodium psu|PKH_113050 39
Plasmodium psu|PKH_145560 66
Plasmodium psu|PKH_070710 87
Plasmodium psu|PKH_080640 45
Plasmodium psu|PKH_111120 88
Plasmodium psu|PKH_112350 34
Plasmodium psu|PKH_122760 57
Plasmodium psu|PKH_071720 62
Plasmodium psu|PKH_071310 62
Plasmodium psu|PKH_120270 53
Plasmodium psu|PKH_102220 60
Plasmodium psu|PKH_130960 35
Plasmodium psu|PKH_126250 66
Plasmodium psu|PKH_112440 34
Plasmodium psu|PKH_125760 44
Plasmodium psu|PKH_101860 48
Plasmodium psu|PKH_101420 90
Plasmodium psu|PKH_031830 70
Plasmodium psu|PKH_146000 80
Plasmodium psu|PKH_126170 60
Plasmodium psu|PKH_110790 49
Plasmodium psu|PKH_142380 58
Plasmodium psu|PKH_061590 46
Plasmodium psu|PKH_143020 48
Plasmodium psu|PKH_091100 49
Plasmodium psu|PKH_062150 65
Plasmodium psu|PKH_123410 87
Plasmodium psu|PKH_125010 64
Plasmodium psu|PKH_062240 43
Plasmodium psu|PKH_111360 62
Plasmodium psu|PKH_093530 64
Plasmodium psu|PKH_080320 52
Plasmodium psu|PKH_061510 46
Plasmodium psu|PKH_040400 63
Plasmodium psu|PKH_101200 56
Plasmodium psu|PKH_124510 70
Plasmodium psu|PKH_020680 65
Plasmodium psu|PKH_041090 62
Plasmodium psu|PKH_144280 41
Plasmodium psu|PKH_123020 75
Plasmodium psu|PKH_132720 54
Plasmodium psu|PKH_141830 79
Plasmodium psu|PKH_070770 66
Plasmodium psu|PKH_093090 51
Plasmodium psu|PKH_051400 87
Plasmodium psu|PKH_010490 65
Plasmodium psu|PKH_091790 57
Plasmodium psu|PKH_061720 77
Plasmodium psu|PKH_072680 50
Plasmodium psu|PKH_124720 58
Plasmodium psu|PKH_112960 44
Plasmodium psu|PKH_081670 56
Plasmodium psu|PKH_145810 81
Plasmodium psu|PKH_101950 62
Plasmodium psu|PKH_071750 37
Plasmodium psu|PKH_143490 72
Plasmodium psu|PKH_080110 67
Plasmodium psu|PKH_113380 44
Plasmodium psu|PKH_131630 85
Plasmodium psu|PKH_126260 92
Plasmodium psu|PKH_060700 83
Plasmodium psu|PKH_102320 32
Plasmodium psu|PKH_125960 79
Plasmodium psu|PKH_041040 70
Plasmodium psu|PKH_040800 68
Plasmodium psu|PKH_082860 58
Plasmodium psu|PKH_100310 64
Plasmodium psu|PKH_093180 49
Plasmodium psu|PKH_132680 38
Plasmodium psu|PKH_110870 84
Plasmodium psu|PKH_092340 75
Plasmodium psu|PKH_021140 47
Plasmodium psu|PKH_103100 38
Plasmodium psu|PKH_100330 61
Plasmodium psu|PKH_052550 73
Plasmodium psu|PKH_132350 83
Plasmodium psu|PKH_090490 54
Plasmodium psu|PKH_131370 45
Plasmodium psu|PKH_141380 60
Plasmodium psu|PKH_093110 58
Plasmodium psu|PKH_093980 61
Plasmodium psu|PKH_112310 48
Plasmodium psu|PKH_071590 33
Plasmodium psu|PKH_111710 35
Plasmodium psu|PKH_080390 43
Plasmodium psu|PKH_090420 96
Plasmodium psu|PKH_082700 71
Plasmodium psu|PKH_092420 49
Plasmodium psu|PKH_112790 46
Plasmodium psu|PKH_141610 74
Plasmodium psu|PKH_092810 40
Plasmodium psu|PKH_126210 93
Plasmodium psu|PKH_142660 60
Plasmodium psu|PKH_134150 55
Plasmodium psu|PKH_103070 51
Plasmodium psu|PKH_090800 76
Plasmodium psu|PKH_141730 59
Plasmodium psu|PKH_072410 36
Plasmodium psu|PKH_133610 54
Plasmodium psu|PKH_010860 58
Plasmodium psu|PKH_114290 45
Plasmodium psu|PKH_143350 70
Plasmodium psu|PKH_030900 74
Plasmodium psu|PKH_142220 56
Plasmodium psu|PKH_083170 25
Plasmodium psu|PKH_070690 60
Plasmodium psu|PKH_030930 38
Plasmodium psu|PKH_052470 57
Plasmodium psu|PKH_113140 58
Plasmodium psu|PKH_132160 55
Plasmodium psu|PKH_060630 67
Plasmodium psu|PKH_082400 67
Plasmodium psu|PKH_080860 75
Plasmodium psu|PKH_124860 84
Plasmodium psu|PKH_111550 83
Plasmodium psu|PKH_111280 31
Plasmodium psu|PKH_093020 64
Plasmodium psu|PKH_072200 53
Plasmodium psu|PKH_130260 57
Plasmodium psu|PKH_061000 78
Plasmodium psu|PKH_081380 42
Plasmodium psu|PKH_142310 43
Plasmodium psu|PKH_101550 73
Plasmodium psu|PKH_100890 89
Plasmodium psu|PKH_133640 69
Plasmodium psu|PKH_061660 39
Plasmodium psu|PKH_113850 66
Plasmodium psu|PKH_133890 62
Plasmodium psu|PKH_140580 64
Plasmodium psu|PKH_123030 53
Plasmodium psu|PKH_141030 89
Plasmodium psu|PKH_140890 71
Plasmodium psu|PKH_091420 88
Plasmodium psu|PKH_080440 41
Plasmodium psu|PKH_145020 75
Plasmodium psu|PKH_124390 82
Plasmodium psu|PKH_090770 59
Plasmodium psu|PKH_090880 69
Plasmodium psu|PKH_070330 42
Plasmodium psu|PKH_081813 46
Plasmodium psu|PKH_082600 73
Plasmodium psu|PKH_112260 71
Plasmodium psu|PKH_030450 63
Plasmodium psu|PKH_100510 72
Plasmodium psu|PKH_082550 59
Plasmodium psu|PKH_140870 69
Plasmodium psu|PKH_073020 56
Plasmodium psu|PKH_143170 49
Plasmodium psu|PKH_102700 39
Plasmodium psu|PKH_125840 64
Plasmodium psu|PKH_125990 60
Plasmodium psu|PKH_080840 79
Plasmodium psu|PKH_090300 92
Plasmodium psu|PKH_060140 45
Plasmodium psu|PKH_083370 62
Plasmodium psu|PKH_081330 40
Plasmodium psu|PKH_112620 68
Plasmodium psu|PKH_123930 71
Plasmodium psu|PKH_122310 69
Plasmodium psu|PKH_020510 83
Plasmodium psu|PKH_081930 31
Plasmodium psu|PKH_114480 34
Plasmodium psu|PKH_120410 72
Plasmodium psu|PKH_120830 98
Plasmodium psu|PKH_144830 52
Plasmodium psu|PKH_081550 81
Plasmodium psu|PKH_123510 56
Plasmodium psu|PKH_080650 62
Plasmodium psu|PKH_144720 64
Plasmodium psu|PKH_122730 33
Plasmodium psu|PKH_110280 72
Plasmodium psu|PKH_146800 95
Plasmodium psu|PKH_031650 59
Plasmodium psu|PKH_122780 57
Plasmodium psu|PKH_010150 63
Plasmodium psu|PKH_052640 69
Plasmodium psu|PKH_102730 30
Plasmodium psu|PKH_113100 29
Plasmodium psu|PKH_072000 37
Plasmodium psu|PKH_142520 69
Plasmodium psu|PKH_111350 65
Plasmodium psu|PKH_030370 58
Plasmodium psu|PKH_020460 72
Plasmodium psu|PKH_140760 60
Plasmodium psu|PKH_072060 52
Plasmodium psu|PKH_121380 38
Plasmodium psu|PKH_082820 56
Plasmodium psu|PKH_133000 51
Plasmodium psu|PKH_101720 54
Plasmodium psu|PKH_052480 46
Plasmodium psu|PKH_010950 45
Plasmodium psu|PKH_050660 59
Plasmodium psu|PKH_144400 59
Plasmodium psu|PKH_041680 62
Plasmodium psu|PKH_020970 73
Plasmodium psu|PKH_120500 71
Plasmodium psu|PKH_040910 51
Plasmodium psu|PKH_131490 54
Plasmodium psu|PKH_050950 73
Plasmodium psu|PKH_090110 51
Plasmodium psu|PKH_011200 53
Plasmodium psu|PKH_030780 53
Plasmodium psu|PKH_061220 71
Plasmodium psu|PKH_114590 56
Plasmodium psu|PKH_134520 70
Plasmodium psu|PKH_030410 57
Plasmodium psu|PKH_102770 40
Plasmodium psu|PKH_030340 40
Plasmodium psu|PKH_143190 87
Plasmodium psu|PKH_144920 92
Plasmodium psu|PKH_083060 72
Plasmodium psu|PKH_010400 47
Plasmodium psu|PKH_144290 55
Plasmodium psu|PKH_050530 48
Plasmodium psu|PKH_060650 53
Plasmodium psu|PKH_110970 81
Plasmodium psu|PKH_061240 46
Plasmodium psu|PKH_123330 70
Plasmodium psu|PKH_120540 87
Plasmodium psu|PKH_142930 71
Plasmodium psu|PKH_133240 73
Plasmodium psu|PKH_121780 39
Plasmodium psu|PKH_100960 84
Plasmodium psu|PKH_091470 72
Plasmodium psu|PKH_145210 43
Plasmodium psu|PKH_144840 94
Plasmodium psu|PKH_121580 77
Plasmodium psu|PKH_091980 55
Plasmodium psu|PKH_122840 74
Plasmodium psu|PKH_050100 41
Plasmodium psu|PKH_110320 42
Plasmodium psu|PKH_083730 92
Plasmodium psu|PKH_070500 86
Plasmodium psu|PKH_110780 43
Plasmodium psu|PKH_071470 49
Plasmodium psu|PKH_114460 77
Plasmodium psu|PKH_070920 49
Plasmodium psu|PKH_061770 80
Plasmodium psu|PKH_101090 43
Plasmodium psu|PKH_141990 82
Plasmodium psu|PKH_061330 61
Plasmodium psu|PKH_093820 67
Plasmodium psu|PKH_144040 71
Plasmodium psu|PKH_122540 55
Plasmodium psu|PKH_091070 57
Plasmodium psu|PKH_130310 60
Plasmodium psu|PKH_102670 44
Plasmodium psu|PKH_101010 53
Plasmodium psu|PKH_061010 85
Plasmodium psu|PKH_101850 67
Plasmodium psu|PKH_144800 98
Plasmodium psu|PKH_146850 59
Plasmodium psu|PKH_060820 55
Plasmodium psu|PKH_140250 49
Plasmodium psu|PKH_131170 47
Plasmodium psu|PK14_1246c 47
Plasmodium psu|PKH_080240 68
Plasmodium psu|PKH_010465 58
Plasmodium psu|PKH_050580 76
Plasmodium psu|PKH_113400 33
Plasmodium psu|PKH_021500 61
Plasmodium psu|PKH_130950 41
Plasmodium psu|PKH_141040 97
Plasmodium psu|PKH_041290 43
Plasmodium psu|PKH_081040 51
Plasmodium psu|PKH_031200 64
Plasmodium psu|PKH_071350 52
Plasmodium psu|PKH_124910 82
Plasmodium psu|PKH_052520 45
Plasmodium psu|PKH_123080 47
Plasmodium psu|PKH_010970 58
Plasmodium psu|PKH_125620 89
Plasmodium psu|PKH_102990 69
Plasmodium psu|PKH_102570 66
Plasmodium psu|PKH_121990 67
Plasmodium psu|PKH_052710 60
Plasmodium psu|PKH_031410 46
Plasmodium psu|PKH_141930 49
Plasmodium psu|PKH_126620 54
Plasmodium psu|PKH_114500 46
Plasmodium psu|PKH_141370 66
Plasmodium psu|PKH_144850 78
Plasmodium psu|PKH_072440 44
Plasmodium psu|PKH_093210 47
Plasmodium psu|PKH_030250 88
Plasmodium psu|PKH_010440 80
Plasmodium psu|PKH_072420 39
Plasmodium psu|PKH_144860 67
Plasmodium psu|PKH_145710 53
Plasmodium psu|PKH_020810 73
Plasmodium psu|PKH_113210 38
Plasmodium psu|PKH_090960 39
Plasmodium psu|PKH_061550 83
Plasmodium psu|PKH_121900 62
Plasmodium psu|PKH_071140 66
Plasmodium psu|PKH_114150 49
Plasmodium psu|PKH_144490 57
Plasmodium psu|PKH_061300 43
Plasmodium psu|PKH_141500 62
Plasmodium psu|PKH_145920 48
Plasmodium psu|PKH_122010 93
Plasmodium psu|PKH_082170 90
Plasmodium psu|PKH_111000 71
Plasmodium psu|PKH_050270 44
Plasmodium psu|PKH_061440 73
Plasmodium psu|PKH_132470 45
Plasmodium psu|PKH_113240 54
Plasmodium psu|PKH_011340 70
Plasmodium psu|PKH_102750 75
Plasmodium psu|PKH_133190 79
Plasmodium psu|PKH_102970 48
Plasmodium psu|PKH_130880 64
Plasmodium psu|PKH_111190 95
Plasmodium psu|PKH_094450 78
Plasmodium psu|PKH_030960 64
Plasmodium psu|PKH_081970 97
Plasmodium psu|PKH_093220 53
Plasmodium psu|PKH_126920 38
Plasmodium psu|PKH_140080 38
Plasmodium psu|PKH_052050 50
Plasmodium psu|PKH_110440 43
Plasmodium psu|PKH_081900 48
Plasmodium psu|PKH_052760 41
Plasmodium psu|PKH_126320 75
Plasmodium psu|PKH_111060 80
Plasmodium psu|PKH_031820 63
Plasmodium psu|PKH_031490 71
Plasmodium psu|PKH_126710 35
Plasmodium psu|PKH_102260 70
Plasmodium psu|PKH_051960 98
Plasmodium psu|PKH_126840 45
Plasmodium psu|PKH_072660 55
Plasmodium psu|PKH_051850 64
Plasmodium psu|PKH_070380 66
Plasmodium psu|PKH_145610 38
Plasmodium psu|PKH_140400 34
Plasmodium psu|PKH_124570 90
Plasmodium psu|PKH_111130 28
Plasmodium psu|PKH_083180 89
Plasmodium psu|PKH_142970 63
Plasmodium psu|PKH_120550 49
Plasmodium psu|PKH_102580 82
Plasmodium psu|PKH_051950 34
Plasmodium psu|PKH_134340 61
Plasmodium psu|PKH_122420 65
Plasmodium psu|PKH_111290 72
Plasmodium psu|PKH_126580 58
Plasmodium psu|PKH_092060 84
Plasmodium psu|PKH_146480 81
Plasmodium psu|PKH_020850 65
Plasmodium psu|PKH_130300 63
Plasmodium psu|PKH_021190 55
Plasmodium psu|PKH_122570 46
Plasmodium psu|PKH_113970 53
Plasmodium psu|PKH_110350 98
Plasmodium psu|PKH_011690 61
Plasmodium psu|PKH_113780 47
Plasmodium psu|PKH_110750 56
Plasmodium psu|PKH_040700 64
Plasmodium psu|PKH_102510 92
Plasmodium psu|PKH_051840 69
Plasmodium psu|PKH_041340 41
Plasmodium psu|PKH_121080 87
Plasmodium psu|PKH_040860 62
Plasmodium psu|PKH_072050 70
Plasmodium psu|PKH_021350 51
Plasmodium psu|PKH_021280 61
Plasmodium psu|PKH_120440 54
Plasmodium psu|PKH_094350 63
Plasmodium psu|PKH_143520 34
Plasmodium psu|PKH_113390 72
Plasmodium psu|PKH_133070 86
Plasmodium psu|PKH_092740 45
Plasmodium psu|PKH_071190 66
Plasmodium psu|PKH_144620 85
Plasmodium psu|PKH_073090 24
Plasmodium psu|PKH_090560 97
Plasmodium psu|PKH_126650 84
Plasmodium psu|PKH_102160 35
Plasmodium psu|PKH_102240 67
Plasmodium psu|PKH_102910 55
Plasmodium psu|PKH_114190 79
Plasmodium psu|PKH_031440 80
Plasmodium psu|PKH_083700 82
Plasmodium psu|PKH_112870 61
Plasmodium psu|PKH_073310 71
Plasmodium psu|PKH_131600 85
Plasmodium psu|PKH_134230 62
Plasmodium psu|PKH_091660 39
Plasmodium psu|PKH_122150 83
Plasmodium psu|PKH_101510 81
Plasmodium psu|PKH_122820 90
Plasmodium psu|PKH_102360 55
Plasmodium psu|PKH_030720 82
Plasmodium psu|PKH_091580 78
Plasmodium psu|PKH_142460 71
Plasmodium psu|PKH_111010 65
Plasmodium psu|PKH_141250 64
Plasmodium psu|PKH_111260 58
Plasmodium psu|PKH_020800 49
Plasmodium psu|PKH_092280 45
Plasmodium psu|PKH_102250 52
Plasmodium psu|PKH_146640 52
Plasmodium psu|PKH_123820 76
Plasmodium psu|PKH_125290 37
Plasmodium psu|PKH_031620 79
Plasmodium psu|PKH_071440 57
Plasmodium psu|PKH_133630 59
Plasmodium psu|PKH_126100 64
Plasmodium psu|PKH_113510 38
Plasmodium psu|PKH_126350 49
Plasmodium psu|PKH_140470 76
Plasmodium psu|PKH_146940 47
Plasmodium psu|PKH_040740 46
Plasmodium psu|PKH_125660 41
Plasmodium psu|PKH_112840 63
Plasmodium psu|PKH_080970 51
Plasmodium psu|PKH_125480 60
Plasmodium psu|PKH_114100 31
Plasmodium psu|PKH_120950 57
Plasmodium psu|PKH_113600 73
Plasmodium psu|PKH_062110 49
Plasmodium psu|PKH_083740 68
Plasmodium psu|PKH_040510 50
Plasmodium psu|PKH_031270 59
Plasmodium psu|PKH_051800 64
Plasmodium psu|PKH_040570 80
Plasmodium psu|PKH_041610 66
Plasmodium psu|PKH_083040 68
Plasmodium psu|PKH_082810 46
Plasmodium psu|PKH_120980 64
Plasmodium psu|PKH_071760 31
Plasmodium psu|PKH_110570 41
Plasmodium psu|PKH_080130 44
Plasmodium psu|PKH_120200 50
Plasmodium psu|PKH_071920 73
Plasmodium psu|PKH_112510 45
Plasmodium psu|PKH_110820 42
Plasmodium psu|PKH_141910 81
Plasmodium psu|PKH_060860 35
Plasmodium psu|PKH_020530 82
Plasmodium psu|PKH_134260 46
Plasmodium psu|PKH_051940 45
Plasmodium psu|PKH_030750 71
Plasmodium psu|PKH_060400 52
Plasmodium psu|PKH_126610 71
Plasmodium psu|PKH_052130 91
Plasmodium psu|PKH_114690 38
Plasmodium psu|PKH_020300 57
Plasmodium psu|PKH_072340 63
Plasmodium psu|PKH_134310 40
Plasmodium psu|PKH_111140 82
Plasmodium psu|PKH_020540 51
Plasmodium psu|PKH_131380 75
Plasmodium psu|PKH_110770 34
Plasmodium psu|PKH_071710 56
Plasmodium psu|PKH_114210 46
Plasmodium psu|PKH_146030 45
Plasmodium psu|PKH_051620 35
Plasmodium psu|PKH_040050 34
Plasmodium psu|PKH_100150 42
Plasmodium psu|PKH_020900 50
Plasmodium psu|PKH_090950 78
Plasmodium psu|PKH_132110 72
Plasmodium psu|PKH_132580 81
Plasmodium psu|PKH_060570 72
Plasmodium psu|PKH_112330 52
Plasmodium psu|PKH_080550 75
Plasmodium psu|PKH_131870 73
Plasmodium psu|PKH_092110 61
Plasmodium psu|PKH_101700 86
Plasmodium psu|PKH_132370 74
Plasmodium psu|PKH_126780 79
Plasmodium psu|PKH_094470 47
Plasmodium psu|PKH_143440 72
Plasmodium psu|PKH_122590 38
Plasmodium psu|PKH_021480 42
Plasmodium psu|PKH_090780 60
Plasmodium psu|PKH_080590 67
Plasmodium psu|PKH_122430 51
Plasmodium psu|PKH_121650 58
Plasmodium psu|PKH_141170 65
Plasmodium psu|PKH_051000 80
Plasmodium psu|PKH_080620 36
Plasmodium psu|PKH_134120 47
Plasmodium psu|PKH_072210 61
Plasmodium psu|PKH_092010 60
Plasmodium psu|PKH_051200 49
Plasmodium psu|PKH_070410 52
Plasmodium psu|PKH_090630 55
Plasmodium psu|PKH_114750 73
Plasmodium psu|PKH_145900 57
Plasmodium psu|PKH_081530 80
Plasmodium psu|PKH_123650 47
Plasmodium psu|PKH_061170 94
Plasmodium psu|PKH_146700 74
Plasmodium psu|PKH_102490 51
Plasmodium psu|PKH_140420 57
Plasmodium psu|PKH_031310 52
Plasmodium psu|PKH_010430 54
Plasmodium psu|PKH_093810 49
Plasmodium psu|PKH_112860 32
Plasmodium psu|PKH_111970 76
Plasmodium psu|PKH_132360 44
Plasmodium psu|PKH_094120 23
Plasmodium psu|PKH_031280 63
Plasmodium psu|PKH_071220 44
Plasmodium psu|PKH_031780 37
Plasmodium psu|PKH_145840 75
Plasmodium psu|PKH_132700 61
Plasmodium psu|PKH_094050 45
Plasmodium psu|PKH_072770 62
Plasmodium psu|PKH_010520 36
Plasmodium psu|PKH_081080 52
Plasmodium psu|PKH_021300 59
Plasmodium psu|PKH_110850 95
Plasmodium psu|PKH_131850 53
Plasmodium psu|PKH_020430 72
Plasmodium psu|PKH_040500 62
Plasmodium psu|PKH_130600 70
Plasmodium psu|PKH_071980 74
Plasmodium psu|PKH_071640 48
Plasmodium psu|PKH_145700 76
Plasmodium psu|PKH_146340 66
Plasmodium psu|PKH_100490 93
Plasmodium psu|PKH_125260 40
Plasmodium psu|PKH_111660 56
Plasmodium psu|PKH_100740 52
Plasmodium psu|PKH_092390 49
Plasmodium psu|PKH_030190 28
Plasmodium psu|PKH_112100 64
Plasmodium psu|PKH_082780 34
Plasmodium psu|PKH_031790 46
Plasmodium psu|PKH_060590 39
Plasmodium psu|PKH_100660 36
Plasmodium psu|PKH_041110 46
Plasmodium psu|PKH_093990 55
Plasmodium psu|PKH_133930 65
Plasmodium psu|PKH_073040 89
Plasmodium psu|PKH_030200 52
Plasmodium psu|PKH_112520 68
Plasmodium psu|PKH_146440 50
Plasmodium psu|PKH_113160 98
Plasmodium psu|PKH_020870 74
Plasmodium psu|PKH_114030 28
Plasmodium psu|PKH_145970 47
Plasmodium psu|PKH_133260 81
Plasmodium psu|PKH_130860 58
Plasmodium psu|PKH_010930 58
Plasmodium psu|PKH_140110 67
Plasmodium psu|PKH_081770 42
Plasmodium psu|PKH_123770 60
Plasmodium psu|PKH_145300 68
Plasmodium psu|PKH_030080 92
Plasmodium psu|PKH_092090 79
Plasmodium psu|PKH_080680 50
Plasmodium psu|PKH_134480 69
Plasmodium psu|PKH_110840 74
Plasmodium psu|PKH_132910 57
Plasmodium psu|PKH_146610 45
Plasmodium psu|PKH_142760 67
Plasmodium psu|PKH_081990 60
Plasmodium psu|PKH_093550 50
Plasmodium psu|PKH_120840 51
Plasmodium psu|PKH_111460 71
Plasmodium psu|PKH_040290 37
Plasmodium psu|PKH_060450 66
Plasmodium psu|PKH_041540 91
Plasmodium psu|PKH_111240 85
Plasmodium psu|PKH_071030 67
Plasmodium psu|PKH_031860 47
Plasmodium psu|PKH_142630 48
Plasmodium psu|PKH_123860 40
Plasmodium psu|PKH_144190 45
Plasmodium psu|PKH_142140 65
Plasmodium psu|PKH_125430 52
Plasmodium psu|PKH_052060 83
Plasmodium psu|PKH_041420 72
Plasmodium psu|PKH_112080 70
Plasmodium psu|PKH_111920 57
Plasmodium psu|PKH_102090 53
Plasmodium psu|PKH_140040 29
Plasmodium psu|PKH_100280 90
Plasmodium psu|PKH_121940 43
Plasmodium psu|PKH_110600 37
Plasmodium psu|PKH_132090 41
Plasmodium psu|PKH_050860 44
Plasmodium psu|PKH_124760 33
Plasmodium psu|PKH_020340 49
Plasmodium psu|PKH_070060 62
Plasmodium psu|PKH_082220 81
Plasmodium psu|PKH_082140 74
Plasmodium psu|PKH_143280 62
Plasmodium psu|PKH_113910 52
Plasmodium psu|PKH_093520 78
Plasmodium psu|PKH_122740 81
Plasmodium psu|PKH_114610 75
Plasmodium psu|PKH_040120 89
Plasmodium psu|PKH_111410 92
Plasmodium psu|PKH_070050 66
Plasmodium psu|PKH_010480 96
Plasmodium psu|PKH_093510 69
Plasmodium psu|PKH_130700 46
Plasmodium psu|PKH_031130 49
Plasmodium psu|PKH_111540 49
Plasmodium psu|PKH_144150 66
Plasmodium psu|PKH_132920 78
Plasmodium psu|PKH_072740 71
Plasmodium psu|PKH_080400 31
Plasmodium psu|PKH_131020 35
Plasmodium psu|PKH_141110 96
Plasmodium psu|PKH_146200 77
Plasmodium psu|PKH_144780 46
Plasmodium psu|PKH_127030 31
Plasmodium psu|PKH_040480 71
Plasmodium psu|PKH_143960 65
Plasmodium psu|PKH_113660 52
Plasmodium psu|PKH_130770 52
Plasmodium psu|PKH_020860 34
Plasmodium psu|PKH_146920 74
Plasmodium psu|PKH_143260 44
Plasmodium psu|PKH_125860 63
Plasmodium psu|PKH_122480 48
Plasmodium psu|PKH_061470 70
Plasmodium psu|PKH_124630 84
Plasmodium psu|PKH_091890 51
Plasmodium psu|PKH_050870 87
Plasmodium psu|PKH_052410 68
Plasmodium psu|PKH_051500 71
Plasmodium psu|PKH_093270 81
Plasmodium psu|PKH_125540 69
Plasmodium psu|PKH_080730 66
Plasmodium psu|PKH_126490 81
Plasmodium psu|PKH_031670 55
Plasmodium psu|PKH_124750 39
Plasmodium psu|PKH_081030 77
Plasmodium psu|PKH_141510 53
Plasmodium psu|PKH_144680 61
Plasmodium psu|PKH_145850 59
Plasmodium psu|PKH_133860 81
Plasmodium psu|PKH_112690 88
Plasmodium psu|PKH_060160 62
Plasmodium psu|PKH_123740 45
Plasmodium psu|PKH_094250 95
Plasmodium psu|PKH_122120 73
Plasmodium psu|PKH_121790 45
Plasmodium psu|PKH_103060 90
Plasmodium psu|PKH_142840 35
Plasmodium psu|PKH_112640 64
Plasmodium psu|PKH_125910 94
Plasmodium psu|PKH_146580 82
Plasmodium psu|PKH_030270 47
Plasmodium psu|PKH_146280 84
Plasmodium psu|PKH_140120 66
Plasmodium psu|PKH_121730 68
Plasmodium psu|PKH_146870 54
Plasmodium psu|PKH_124400 37
Plasmodium psu|PKH_081120 54
Plasmodium psu|PKH_134100 59
Plasmodium psu|PKH_040210 87
Plasmodium psu|PKH_100790 42
Plasmodium psu|PKH_052320 64
Plasmodium psu|PKH_133180 43
Plasmodium psu|PKH_124850 63
Plasmodium psu|PKH_092470 56
Plasmodium psu|PKH_010230 36
Plasmodium psu|PKH_050810 35
Plasmodium psu|PKH_142950 65
Plasmodium psu|PKH_090930 77
Plasmodium psu|PKH_131430 76
Plasmodium psu|PKH_091910 75
Plasmodium psu|PKH_126590 55
Plasmodium psu|PKH_060970 38
Plasmodium psu|PKH_126230 52
Plasmodium psu|PKH_120890 88
Plasmodium psu|PKH_146550 78
Plasmodium psu|PKH_081880 56
Plasmodium psu|PKH_011260 80
Plasmodium psu|PKH_072500 59
Plasmodium psu|PKH_101000 51
Plasmodium psu|PKH_111600 78
Plasmodium psu|PKH_020630 38
Plasmodium psu|PKH_080750 99
Plasmodium psu|PKH_122610 44
Plasmodium psu|PKH_142190 63
Plasmodium psu|PKH_122020 61
Plasmodium psu|PKH_141210 97
Plasmodium psu|PKH_100640 77
Plasmodium psu|PKH_060390 89
Plasmodium psu|PKH_040350 53
Plasmodium psu|PKH_110530 68
Plasmodium psu|PKH_051380 52
Plasmodium psu|PKH_122940 94
Plasmodium psu|PKH_090230 97
Plasmodium psu|PKH_011450 74
Plasmodium psu|PKH_113460 68
Plasmodium psu|PKH_081560 95
Plasmodium psu|PKH_051610 80
Plasmodium psu|PKH_140710 94
Plasmodium psu|PKH_123720 45
Plasmodium psu|PKH_081020 74
Plasmodium psu|PKH_100560 50
Plasmodium psu|PKH_101610 60
Plasmodium psu|PKH_142360 43
Plasmodium psu|PKH_110510 57
Plasmodium psu|PKH_101470 70
Plasmodium psu|PKH_071400 86
Plasmodium psu|PKH_081090 92
Plasmodium psu|PKH_070290 68
Plasmodium psu|PKH_094180 100
Plasmodium psu|PKH_040470 49
Plasmodium psu|PKH_144410 31
Plasmodium psu|PKH_113980 48
Plasmodium psu|PKH_133460 73
Plasmodium psu|PKH_122890 47
Plasmodium psu|PKH_090980 53
Plasmodium psu|PKH_030950 74
Plasmodium psu|PKH_113060 43
Plasmodium psu|PKH_141900 61
Plasmodium psu|PKH_092610 93
Plasmodium psu|PKH_120070 24
Plasmodium psu|PKH_132950 47
Plasmodium psu|PKH_130870 68
Plasmodium psu|PKH_146810 38
Plasmodium psu|PKH_030650 58
Plasmodium psu|PKH_080530 81
Plasmodium psu|PKH_125590 47
Plasmodium psu|PKH_100380 69
Plasmodium psu|PKH_071540 46
Plasmodium psu|PKH_110740 73
Plasmodium psu|PKH_100450 75
Plasmodium psu|PKH_142450 94
Plasmodium psu|PKH_142800 81
Plasmodium psu|PKH_101400 53
Plasmodium psu|PKH_082120 24
Plasmodium psu|PKH_145380 75
Plasmodium psu|PKH_140230 35
Plasmodium psu|PKH_091640 38
Plasmodium psu|PKH_010120 37
Plasmodium psu|PKH_020640 89
Plasmodium psu|PKH_132060 72
Plasmodium psu|PKH_101590 95
Plasmodium psu|PKH_133600 67
Plasmodium psu|PKH_060200 75
Plasmodium psu|PKH_142300 58
Plasmodium psu|PKH_132390 80
Plasmodium psu|PKH_083030 42
Plasmodium psu|PKH_130440 81
Plasmodium psu|PKH_126550 64
Plasmodium psu|PKH_113410 50
Plasmodium psu|PKH_112190 79
Plasmodium psu|PKH_020580 78
Plasmodium psu|PKH_102100 75
Plasmodium psu|PKH_051860 95
Plasmodium psu|PKH_120990 44
Plasmodium psu|PKH_050840 96
Plasmodium psu|PKH_141410 80
Plasmodium psu|PKH_145220 68
Plasmodium psu|PKH_090290 88
Plasmodium psu|PKH_102560 24
Plasmodium psu|PKH_050340 73
Plasmodium psu|PKH_062100 67
Plasmodium psu|PKH_126860 64
Plasmodium psu|PKH_145780 52
Plasmodium psu|PKH_113280 74
Plasmodium psu|PKH_140780 76
Plasmodium psu|PKH_070030 87
Plasmodium psu|PKH_010450 72
Plasmodium psu|PKH_112130 68
Plasmodium psu|PKH_081510 56
Plasmodium psu|PKH_041410 75
Plasmodium psu|PKH_101240 98
Plasmodium psu|PKH_061990 40
Plasmodium psu|PKH_094400 56
Plasmodium psu|PKH_090310 46
Plasmodium psu|PKH_094090 97
Plasmodium psu|PKH_081480 57
Plasmodium psu|PKH_060990 73
Plasmodium psu|PKH_146680 58
Plasmodium psu|PKH_083580 97
Plasmodium psu|PKH_091880 62
Plasmodium psu|PKH_100830 39
Plasmodium psu|PKH_071300 82
Plasmodium psu|PKH_140450 32
Plasmodium psu|PKH_144130 69
Plasmodium psu|PKH_142270 82
Plasmodium psu|PKH_102110 38
Plasmodium psu|PKH_011370 56
Plasmodium psu|PKH_080910 70
Plasmodium psu|PKH_120330 42
Plasmodium psu|PKH_011100 97
Plasmodium psu|PKH_124130 38
Plasmodium psu|PKH_090340 35
Plasmodium psu|PKH_142610 57
Plasmodium psu|PKH_144750 85
Plasmodium psu|PKH_082450 56
Plasmodium psu|PKH_121800 65
Plasmodium psu|PKH_142990 74
Plasmodium psu|PKH_124430 48
Plasmodium psu|PKH_091370 91
Plasmodium psu|PKH_133410 83
Plasmodium psu|PKH_114420 63
Plasmodium psu|PKH_110920 66
Plasmodium psu|PKH_112220 63
Plasmodium psu|PKH_080720 95
Plasmodium psu|PKH_123800 64
Plasmodium psu|PKH_111160 65
Plasmodium psu|PKH_121680 79
Plasmodium psu|PKH_083650 58
Plasmodium psu|PKH_134440 63
Plasmodium psu|PKH_080880 57
Plasmodium psu|PKH_133470 69
Plasmodium psu|PKH_061700 74
Plasmodium psu|PKH_146500 67
Plasmodium psu|PKH_072670 67
Plasmodium psu|PKH_110620 50
Plasmodium psu|PKH_021340 69
Plasmodium psu|PKH_110430 45
Plasmodium psu|PKH_020820 74
Plasmodium psu|PKH_131040 91
Plasmodium psu|PKH_091550 94
Plasmodium psu|PKH_130460 56
Plasmodium psu|PKH_142150 40
Plasmodium psu|PKH_114790 52
Plasmodium psu|PKH_041430 89
Plasmodium psu|PKH_133080 51
Plasmodium psu|PKH_141300 68
Plasmodium psu|PKH_126810 77
Plasmodium psu|PKH_142910 75
Plasmodium psu|PKH_112180 80
Plasmodium psu|PKH_051880 45
Plasmodium psu|PKH_100840 60
Plasmodium psu|PKH_040240 52
Plasmodium psu|PKH_123960 60
Plasmodium psu|PKH_094070 60
Plasmodium psu|PKH_052540 68
Plasmodium psu|PKH_061210 92
Plasmodium psu|PKH_061160 60
Plasmodium psu|PKH_094000 94
Plasmodium psu|PKH_140960 61
Plasmodium psu|PKH_126040 86
Plasmodium psu|PKH_081870 64
Plasmodium psu|PKH_021160 86
Plasmodium psu|PKH_031630 55
Plasmodium psu|PKH_060800 52
Plasmodium psu|PKH_132760 84
Plasmodium psu|PKH_030120 44
Plasmodium psu|PKH_133200 82
Plasmodium psu|PKH_101140 51
Plasmodium psu|PKH_073010 74
Plasmodium psu|PKH_083120 71
Plasmodium psu|PKH_051900 49
Plasmodium psu|PKH_125100 60
Plasmodium psu|PKH_070420 61
Plasmodium psu|PKH_093930 57
Plasmodium psu|PKH_133800 56
Plasmodium psu|PKH_140350 51
Plasmodium psu|PKH_050410 95
Plasmodium psu|PKH_083690 85
Plasmodium psu|PKH_111690 68
Plasmodium psu|PKH_122090 83
Plasmodium psu|PKH_070720 87
Plasmodium psu|PKH_133680 51
Plasmodium psu|PKH_126270 60
Plasmodium psu|PKH_131270 64
Plasmodium psu|PKH_120390 45
Plasmodium psu|PKH_090600 36
Plasmodium psu|PKH_131250 73
Plasmodium psu|PKH_110980 55
Plasmodium psu|PKH_094020 52
Plasmodium psu|PKH_140660 86
Plasmodium psu|PKH_093860 86
Plasmodium psu|PKH_126140 79
Plasmodium psu|PKH_071500 71
Plasmodium psu|PKH_145750 61
Plasmodium psu|PKH_130320 45
Plasmodium psu|PKH_110520 74
Plasmodium psu|PKH_113170 83
Plasmodium psu|PKH_090990 54
Plasmodium psu|PKH_080200 78
Plasmodium psu|PKH_050260 75
Plasmodium psu|PKH_094420 82
Plasmodium psu|PKH_094040 32
Plasmodium psu|PKH_060880 53
Plasmodium psu|PKH_080670 74
Plasmodium psu|PKH_110390 24
Plasmodium psu|PKH_030870 65
Plasmodium psu|PKH_010500 30
Plasmodium psu|PKH_122520 50
Plasmodium psu|PKH_091490 50
Plasmodium psu|PKH_125030 66
Plasmodium psu|PKH_050490 50
Plasmodium psu|PKH_133040 49
Plasmodium psu|PKH_100570 60
Plasmodium psu|PKH_094030 70
Plasmodium psu|PKH_080870 53
Plasmodium psu|PKH_070660 48
Plasmodium psu|PKH_010790 58
Plasmodium psu|PKH_080980 53
Plasmodium psu|PKH_124710 74
Plasmodium psu|PKH_101570 35
Plasmodium psu|PKH_072920 68
Plasmodium psu|PKH_093850 42
Plasmodium psu|PKH_071580 54
Plasmodium psu|PKH_100900 36
Plasmodium psu|PKH_124480 77
Plasmodium psu|PKH_010540 38
Plasmodium psu|PKH_092070 56
Plasmodium psu|PKH_132280 74
Plasmodium psu|PKH_113020 52
Plasmodium psu|PKH_131550 40
Plasmodium psu|PKH_020400 81
Plasmodium psu|PKH_101300 89
Plasmodium psu|PKH_126370 38
Plasmodium psu|PKH_100820 89
Plasmodium psu|PKH_072820 62
Plasmodium psu|PKH_142820 57
Plasmodium psu|PKH_125780 34
Plasmodium psu|PKH_140920 74
Plasmodium psu|PKH_114220 55
Plasmodium psu|PKH_113200 81
Plasmodium psu|PKH_124990 65
Plasmodium psu|PKH_142160 61
Plasmodium psu|PKH_072780 69
Plasmodium psu|PKH_072110 82
Plasmodium psu|PKH_102190 64
Plasmodium psu|PKH_130170 87
Plasmodium psu|PKH_121760 65
Plasmodium psu|PKH_092290 61
Plasmodium psu|PKH_071830 44
Plasmodium psu|PKH_123090 62
Plasmodium psu|PKH_144430 82
Plasmodium psu|PKH_090140 74
Plasmodium psu|PKH_131065 97
Plasmodium psu|PKH_113450 95
Plasmodium psu|PKH_040460 82
Plasmodium psu|PKH_080350 67
Plasmodium psu|PKH_082000 85
Plasmodium psu|PKH_132550 76
Plasmodium psu|PKH_070300 53
Plasmodium psu|PKH_133010 75
Plasmodium psu|PKH_093380 88
Plasmodium psu|PKH_031360 54
Plasmodium psu|PKH_094270 63
Plasmodium psu|PKH_051070 58
Plasmodium psu|PKH_112780 52
Plasmodium psu|PKH_081740 94
Plasmodium psu|PKH_120090 28
Plasmodium psu|PKH_114400 53
Plasmodium psu|PKH_144100 91
Plasmodium psu|PKH_090850 48
Plasmodium psu|PKH_031420 67
Plasmodium psu|PKH_080450 58
Plasmodium psu|PKH_061560 55
Plasmodium psu|PKH_081720 69
Plasmodium psu|PKH_126430 82
Plasmodium psu|PKH_121190 86
Plasmodium psu|PKH_072260 66
Plasmodium psu|PKH_123400 41
Plasmodium psu|PKH_131590 46
Plasmodium psu|PKH_082950 89
Plasmodium psu|PKH_144930 79
Plasmodium psu|PKH_061260 54
Plasmodium psu|PKH_081490 56
Plasmodium psu|PKH_051650 55
Plasmodium psu|PKH_144080 53
Plasmodium psu|PKH_092040 71
Plasmodium psu|PKH_041490 53
Plasmodium psu|PKH_122280 25
Plasmodium psu|PKH_124160 44
Plasmodium psu|PKH_122660 80
Plasmodium psu|PKH_111440 89
Plasmodium psu|PKH_120920 47
Plasmodium psu|PKH_112500 82
Plasmodium psu|PKH_101920 82
Plasmodium psu|PKH_061180 73
Plasmodium psu|PKH_073080 67
Plasmodium psu|PKH_126150 89
Plasmodium psu|PKH_133480 81
Plasmodium psu|PKH_113190 67
Plasmodium psu|PKH_081130 64
Plasmodium psu|PKH_050730 65
Plasmodium psu|PKH_051360 47
Plasmodium psu|PKH_131300 32
Plasmodium psu|PKH_070120 80
Plasmodium psu|PKH_145720 55
Plasmodium psu|PKH_072090 61
Plasmodium psu|PKH_101580 93
Plasmodium psu|PKH_143970 57
Plasmodium psu|PKH_146270 62
Plasmodium psu|PKH_143070 76
Plasmodium psu|PKH_134140 46
Plasmodium psu|PKH_093880 36
Plasmodium psu|PKH_021130 84
Plasmodium psu|PKH_143920 65
Plasmodium psu|PKH_031740 62
Plasmodium psu|PKH_133760 59
Plasmodium psu|PKH_030030 72
Plasmodium psu|PKH_052080 76
Plasmodium psu|PKH_134470 84
Plasmodium psu|PKH_031070 62
Plasmodium psu|PKH_091050 85
Plasmodium psu|PKH_142210 71
Plasmodium psu|PKH_124030 69
Plasmodium psu|PKH_121810 74
Plasmodium psu|PKH_125180 81
Plasmodium psu|PKH_070550 31
Plasmodium psu|PKH_102460 74
Plasmodium psu|PKH_070460 80
Plasmodium psu|PKH_080570 70
Plasmodium psu|PKH_110670 68
Plasmodium psu|PKH_122300 45
Plasmodium psu|PKH_124650 61
Plasmodium psu|PKH_125210 62
Plasmodium psu|PKH_121630 45
Plasmodium psu|PKH_110650 42
Plasmodium psu|PKH_081350 74
Plasmodium psu|PKH_133290 97
Plasmodium psu|PKH_142400 87
Plasmodium psu|PKH_080700 75
Plasmodium psu|PKH_052740 37
Plasmodium psu|PKH_141670 73
Plasmodium psu|PKH_133970 68
Plasmodium psu|PKH_051750 69
Plasmodium psu|PKH_110300 56
Plasmodium psu|PKH_113590 84
Plasmodium psu|PKH_114660 68
Plasmodium psu|PKH_110270 45
Plasmodium psu|PKH_143110 79
Plasmodium psu|PKH_010640 72
Plasmodium psu|PKH_070810 55
Plasmodium psu|PKH_083780 77
Plasmodium psu|PKH_130820 65
Plasmodium psu|PKH_083570 64
Plasmodium psu|PKH_142070 83
Plasmodium psu|PKH_060320 42
Plasmodium psu|PKH_051740 81
Plasmodium psu|PKH_143140 42
Plasmodium psu|PKH_146960 52
Plasmodium psu|PKH_073300 37
Plasmodium psu|PKH_145530 44
Plasmodium psu|PKH_031050 46
Plasmodium psu|PKH_094140 47
Plasmodium psu|PKH_123200 58
Plasmodium psu|PKH_146010 57
Plasmodium psu|PKH_133500 67
Plasmodium psu|PKH_103130 49
Plasmodium psu|PKH_126090 76
Plasmodium psu|PKH_110340 74
Plasmodium psu|PKH_011250 42
Plasmodium psu|PKH_121320 91
Plasmodium psu|PKH_126030 28
Plasmodium psu|PKH_125510 69
Plasmodium psu|PKH_121910 62
Plasmodium psu|PKH_060350 66
Plasmodium psu|PKH_132020 75
Plasmodium psu|PKH_114250 60
Plasmodium psu|PKH_110210 56
Plasmodium psu|PKH_040680 60
Plasmodium psu|PKH_123590 70
Plasmodium psu|PKH_141790 35
Plasmodium psu|PKH_124780 50
Plasmodium psu|PKH_082540 56
Plasmodium psu|PKH_120400 52
Plasmodium psu|PKH_011600 63
Plasmodium psu|PKH_111110 41
Plasmodium psu|PKH_041460 46
Plasmodium psu|PKH_071850 78
Plasmodium psu|PKH_040140 71
Plasmodium psu|PKH_060760 66
Plasmodium psu|PKH_110810 56
Plasmodium psu|PKH_123070 45
Plasmodium psu|PKH_051920 73
Plasmodium psu|PKH_094330 40
Plasmodium psu|PKH_131960 73
Plasmodium psu|PKH_111750 97
Plasmodium psu|PKH_143720 60
Plasmodium psu|PKH_130220 51
Plasmodium psu|PKH_143510 60
Plasmodium psu|PKH_134490 43
Plasmodium psu|PKH_100440 47
Plasmodium psu|PKH_146470 38
Plasmodium psu|PKH_082940 81
Plasmodium psu|PKH_102850 56
Plasmodium psu|PKH_082750 76
Plasmodium psu|PKH_082370 59
Plasmodium psu|PKH_127010 33
Plasmodium psu|PKH_040530 62
Plasmodium psu|PKH_040540 45
Plasmodium psu|PKH_060950 42
Plasmodium psu|PKH_110120 44
Plasmodium psu|PKH_081650 61
Plasmodium psu|PKH_141660 33
Plasmodium psu|PKH_113220 77
Plasmodium psu|PKH_110710 36
Plasmodium psu|PKH_031720 59
Plasmodium psu|PKH_133160 27
Plasmodium psu|PKH_072130 35
Plasmodium psu|PKH_146060 84
Plasmodium psu|PKH_060290 49
Plasmodium psu|PKH_112680 41
Plasmodium psu|PKH_143670 71
Plasmodium psu|PKH_093430 37
Plasmodium psu|PKH_144220 39
Plasmodium psu|PKH_130610 55
Plasmodium psu|PKH_133310 48
Plasmodium psu|PKH_040850 59
Plasmodium psu|PKH_125770 65
Plasmodium psu|PKH_125650 79
Plasmodium psu|PKH_112800 60
Plasmodium psu|PKH_113320 39
Plasmodium psu|PKH_071330 71
Plasmodium psu|PKH_110630 48
Plasmodium psu|PKH_143900 76
Plasmodium psu|PKH_071970 90
Plasmodium psu|PKH_050110 38
Plasmodium psu|PKH_140510 88
Plasmodium psu|PKH_082330 87
Plasmodium psu|PKH_132930 84
Plasmodium psu|PKH_011030 81
Plasmodium psu|PKH_134170 67
Plasmodium psu|PKH_040420 77
Plasmodium psu|PKH_123950 86
Plasmodium psu|PKH_122290 36
Plasmodium psu|PKH_070520 61
Plasmodium psu|PKH_041440 72
Plasmodium psu|PKH_133120 63
Plasmodium psu|PKH_101660 99
Plasmodium psu|PKH_111910 43
Plasmodium psu|PKH_061070 46
Plasmodium psu|PKH_070250 84
Plasmodium psu|PKH_125560 67
Plasmodium psu|PKH_134200 63
Plasmodium psu|PKH_083810 28
Plasmodium psu|PKH_125920 54
Plasmodium psu|PKH_121050 56
Plasmodium psu|PKH_100190 73
Plasmodium psu|PKH_123250 54
Plasmodium psu|PKH_011420 57
Plasmodium psu|PKH_110230 94
Plasmodium psu|PKH_060460 36
Plasmodium psu|PKH_130110 86
Plasmodium psu|PKH_102640 71
Plasmodium psu|PKH_122330 74
Plasmodium psu|PKH_060210 54
Plasmodium psu|PKH_071340 57
Plasmodium psu|PKH_121430 92
Plasmodium psu|PKH_131860 82
Plasmodium psu|PKH_143330 76
Plasmodium psu|PKH_141090 80
Plasmodium psu|PKH_131650 48
Plasmodium psu|PKH_140750 47
Plasmodium psu|PKH_093620 68
Plasmodium psu|PKH_125310 41
Plasmodium psu|PKH_070830 81
Plasmodium psu|PKH_130580 48
Plasmodium psu|PKH_124530 88
Plasmodium psu|PKH_091180 73
Plasmodium psu|PKH_133520 44
Plasmodium psu|PKH_123640 69
Plasmodium psu|PKH_030460 29
Plasmodium psu|PKH_092270 60
Plasmodium psu|PKH_090890 77
Plasmodium psu|PKH_143980 63
Plasmodium psu|PKH_031800 43
Plasmodium psu|PKH_101230 49
Plasmodium psu|PKH_093960 39
Plasmodium psu|PKH_124870 39
Plasmodium psu|PKH_123210 53
Plasmodium psu|PKH_142280 89
Plasmodium psu|PKH_133710 98
Plasmodium psu|PKH_131340 59
Plasmodium psu|PKH_082680 58
Plasmodium psu|PKH_123730 63
Plasmodium psu|PKH_102270 76
Plasmodium psu|PKH_052240 38
Plasmodium psu|PKH_090410 63
Plasmodium psu|PKH_020310 35
Plasmodium psu|PKH_071610 64
Plasmodium psu|PKH_130830 79
Plasmodium psu|PKH_040920 47
Plasmodium psu|PKH_011440 49
Plasmodium psu|PKH_112460 57
Plasmodium psu|PKH_030820 60
Plasmodium psu|PKH_132730 33
Plasmodium psu|PKH_092430 46
Plasmodium psu|PKH_020940 39
Plasmodium psu|PKH_061050 83
Plasmodium psu|PKH_072800 59
Plasmodium psu|PKH_061350 56
Plasmodium psu|PKH_072990 55
Plasmodium psu|PKH_122060 70
Plasmodium psu|PKH_145590 51
Plasmodium psu|PKH_060550 76
Plasmodium psu|PKH_070510 70
Plasmodium psu|PKH_093140 57
Plasmodium psu|PKH_091940 78
Plasmodium psu|PKH_082730 94
Plasmodium psu|PKH_121450 36
Plasmodium psu|PKH_134450 80
Plasmodium psu|PKH_140630 46
Plasmodium psu|PKH_100480 70
Plasmodium psu|PKH_120790 71
Plasmodium psu|PKH_052490 59
Plasmodium psu|PKH_145490 46
Plasmodium psu|PKH_113260 31
Plasmodium psu|PKH_143850 54
Plasmodium psu|PKH_145190 75
Plasmodium psu|PKH_031540 97
Plasmodium psu|PKH_021090 67
Plasmodium psu|PKH_141130 42
Plasmodium psu|PKH_083320 57
Plasmodium psu|PKH_141680 44
Plasmodium psu|PKH_050570 71
Plasmodium psu|PKH_092870 31
Plasmodium psu|PKH_080230 78
Plasmodium psu|PKH_111250 59
Plasmodium psu|PKH_052400 38
Plasmodium psu|PKH_011640 74
Plasmodium psu|PKH_081230 46
Plasmodium psu|PKH_134460 52
Plasmodium psu|PKH_021000 44
Plasmodium psu|PKH_112030 61
Plasmodium psu|PKH_083050 67
Plasmodium psu|PKH_091680 54
Plasmodium psu|PKH_062080 74
Plasmodium psu|PKH_040220 53
Plasmodium psu|PKH_144140 39
Plasmodium psu|PKH_061150 60
Plasmodium psu|PKH_124470 97
Plasmodium psu|PKH_030580 55
Plasmodium psu|PKH_082270 41
Plasmodium psu|PKH_120460 72
Plasmodium psu|PKH_101640 54
Plasmodium psu|PKH_144360 63
Plasmodium psu|PKH_091840 72
Plasmodium psu|PKH_110150 54
Plasmodium psu|PKH_083290 82
Plasmodium psu|PKH_070080 76
Plasmodium psu|PKH_144990 57
Plasmodium psu|PKH_123920 52
Plasmodium psu|PKH_050630 54
Plasmodium psu|PKH_010110 62
Plasmodium psu|PKH_041070 62
Plasmodium psu|PKH_100940 95
Plasmodium psu|PKH_051930 63
Plasmodium psu|PKH_090530 83
Plasmodium psu|PKH_124790 46
Plasmodium psu|PKH_091650 62
Plasmodium psu|PKH_094220 64
Plasmodium psu|PKH_050380 68
Plasmodium psu|PKH_040780 75
Plasmodium psu|PKH_111900 71
Plasmodium psu|PKH_120910 82
Plasmodium psu|PKH_031590 38
Plasmodium psu|PKH_061640 54
Plasmodium psu|PKH_092850 26
Plasmodium psu|PKH_071380 69
Plasmodium psu|PKH_110610 78
Plasmodium psu|PKH_040550 39
Plasmodium psu|PKH_020350 38
Plasmodium psu|PKH_123790 50
Plasmodium psu|PKH_124150 42
Plasmodium psu|PKH_123470 74
Plasmodium psu|PKH_145150 47
Plasmodium psu|PKH_142900 42
Plasmodium psu|PKH_142340 41
Plasmodium psu|PKH_122560 41
Plasmodium psu|PKH_112570 86
Plasmodium psu|PKH_101500 46
Plasmodium psu|PKH_051320 49
Plasmodium psu|PKH_131010 58
Plasmodium psu|PKH_110040 34
Plasmodium psu|PKH_143100 94
Plasmodium psu|PKH_040960 32
Plasmodium psu|PKH_124110 45
Plasmodium psu|PKH_133950 36
Plasmodium psu|PKH_101650 56
Plasmodium psu|PKH_051180 50
Plasmodium psu|PKH_100460 35
Plasmodium psu|PKH_126400 69
Plasmodium psu|PKH_145620 53
Plasmodium psu|PKH_143870 63
Plasmodium psu|PKH_101890 58
Plasmodium psu|PKH_113740 49
Plasmodium psu|PKH_020190 55
Plasmodium psu|PKH_070640 44
Plasmodium psu|PKH_134270 42
Plasmodium psu|PKH_080420 54
Plasmodium psu|PKH_112530 44
Plasmodium psu|PKH_123690 86
Plasmodium psu|PKH_041690 44
Plasmodium psu|PKH_133980 95
Plasmodium psu|PKH_071740 55
Plasmodium psu|PKH_093800 53
Plasmodium psu|PKH_133700 74
Plasmodium psu|PKH_040600 36
Plasmodium psu|PKH_141840 43
Plasmodium psu|PKH_141450 72
Plasmodium psu|PKH_122550 41
Plasmodium psu|PKH_030680 77
Plasmodium psu|PKH_101680 76
Plasmodium psu|PKH_132120 69
Plasmodium psu|PKH_144630 46
Plasmodium psu|PKH_062200 84
Plasmodium psu|PKH_070230 66
Plasmodium psu|PKH_123540 39
Plasmodium psu|PKH_132570 34
Plasmodium psu|PKH_130630 35
Plasmodium psu|PKH_131280 49
Plasmodium psu|PKH_126790 63
Plasmodium psu|PKH_110950 55
Plasmodium psu|PKH_143310 59
Plasmodium psu|PKH_052260 92
Plasmodium psu|PKH_144170 32
Plasmodium psu|PKH_071290 36
Plasmodium psu|PKH_122400 47
Plasmodium psu|PKH_123190 75
Plasmodium psu|PKH_052430 51
Plasmodium psu|PKH_020500 55
Plasmodium psu|PKH_102720 85
Plasmodium psu|PKH_010630 41
Plasmodium psu|PKH_140880 36
Plasmodium psu|PKH_093890 42
Plasmodium psu|PKH_120470 65
Plasmodium psu|PKH_051370 98
Plasmodium psu|PKH_132050 60
Plasmodium psu|PKH_132240 48
Plasmodium psu|PKH_125490 71
Plasmodium psu|PKH_071270 84
Plasmodium psu|PKH_020370 65
Plasmodium psu|PKH_083630 54
Plasmodium psu|PKH_143740 57
Plasmodium psu|PKH_103050 61
Plasmodium psu|PKH_090090 86
Plasmodium psu|PKH_114120 35
Plasmodium psu|PKH_146770 70
Plasmodium psu|PKH_050910 78
Plasmodium psu|PKH_100170 81
Plasmodium psu|PKH_146650 33
Plasmodium psu|PKH_052100 41
Plasmodium psu|PKH_051160 85
Plasmodium psu|PKH_143210 92
Plasmodium psu|PKH_110730 52
Plasmodium psu|PKH_140720 95
Plasmodium psu|PKH_146600 82
Plasmodium psu|PKH_146380 71
Plasmodium psu|PKH_052090 98
Plasmodium psu|PKH_072080 41
Plasmodium psu|PKH_092600 66
Plasmodium psu|PKH_111850 54
Plasmodium psu|PKH_112810 61
Plasmodium psu|PKH_126970 39
Plasmodium psu|PKH_081440 88
Plasmodium psu|PKH_061810 72
Plasmodium psu|PKH_144710 47
Plasmodium psu|PKH_072040 58
Plasmodium psu|PKH_143320 62
Plasmodium psu|PKH_093710 37
Plasmodium psu|PKH_123670 99
Plasmodium psu|PKH_131950 52
Plasmodium psu|PKH_093410 55
Plasmodium psu|PKH_052380 37
Plasmodium psu|PKH_142850 63
Plasmodium psu|PKH_100410 90
Plasmodium psu|PKH_125850 41
Plasmodium psu|PKH_081290 37
Plasmodium psu|PKH_093750 92
Plasmodium psu|PKH_041620 70
Plasmodium psu|PKH_102390 89
Plasmodium psu|PKH_141940 55
Plasmodium psu|PKH_101990 95
Plasmodium psu|PKH_071860 57
Plasmodium psu|PKH_142830 64
Plasmodium psu|PKH_072280 96
Plasmodium psu|PKH_071700 49
Plasmodium psu|PKH_050640 59
Plasmodium psu|PKH_020440 53
Plasmodium psu|PKH_143410 59
Plasmodium psu|PKH_144770 59
Plasmodium psu|PKH_111150 61
Plasmodium psu|PKH_143460 62
Plasmodium psu|PKH_143990 71
Plasmodium psu|PKH_130360 66
Plasmodium psu|PKH_122160 39
Plasmodium psu|PKH_146320 58
Plasmodium psu|PKH_131410 77
Plasmodium psu|PKH_030530 60
Plasmodium psu|PKH_103160 58
Plasmodium psu|PKH_061750 60
Plasmodium psu|PKH_010590 43
Plasmodium psu|PKH_083160 78
Plasmodium psu|PKH_090580 73
Plasmodium psu|PKH_081250 56
Plasmodium psu|PKH_112300 79
Plasmodium psu|PKH_040370 66
Plasmodium psu|PKH_134335 71
Plasmodium psu|PKH_091600 78
Plasmodium psu|PKH_030440 77
Plasmodium psu|PKH_083600 91
Plasmodium psu|PKH_080090 35
Plasmodium psu|PKH_081360 28
Plasmodium psu|PKH_050070 35
Plasmodium psu|PKH_050170 81
Plasmodium psu|PKH_145160 46
Plasmodium psu|PKH_041270 58
Plasmodium psu|PKH_080300 37
Plasmodium psu|PKH_011480 48
Plasmodium psu|PKH_134060 40
Plasmodium psu|PKH_146590 36
Plasmodium psu|PKH_124560 63
Plasmodium psu|PKH_134080 50
Plasmodium psu|PKH_051680 40
Plasmodium psu|PKH_100630 77
Plasmodium psu|PKH_100290 62
Plasmodium psu|PKH_061090 40
Plasmodium psu|PKH_134530 26
Plasmodium psu|PKH_131920 57
Plasmodium psu|PKH_082280 50
Plasmodium psu|PKH_102620 56
Plasmodium psu|PKH_082340 32
Plasmodium psu|PKH_091010 73
Plasmodium psu|PKH_114650 45
Plasmodium psu|PKH_143010 86
Plasmodium psu|PKH_146290 65
Plasmodium psu|PKH_082640 67
Plasmodium psu|PKH_061730 42
Plasmodium psu|PKH_030380 56
Plasmodium psu|PKH_051660 57
Plasmodium psu|PKH_125160 75
Plasmodium psu|PKH_060740 63
Plasmodium psu|PKH_142260 86
Plasmodium psu|PKH_090790 92
Plasmodium psu|PKH_080170 72
Plasmodium psu|PKH_020180 70
Plasmodium psu|PKH_030660 33
Plasmodium psu|PKH_021330 61
Plasmodium psu|PKH_130980 50
Plasmodium psu|PKH_030040 75
Plasmodium psu|PKH_020130 63
Plasmodium psu|PKH_083460 61
Plasmodium psu|PKH_130730 71
Plasmodium psu|PKH_141960 95
Plasmodium psu|PKH_145800 53
Plasmodium psu|PKH_143430 52
Plasmodium psu|PKH_144520 43
Plasmodium psu|PKH_102540 74
Plasmodium psu|PKH_070960 38
Plasmodium psu|PKH_060520 39
Plasmodium psu|PKH_121980 47
Plasmodium psu|PKH_141750 36
Plasmodium psu|PKH_126380 52
Plasmodium psu|PKH_071450 64
Plasmodium psu|PKH_031810 81
Plasmodium psu|PKH_124520 58
Plasmodium psu|PKH_073240 69
Plasmodium psu|PKH_071680 46
Plasmodium psu|PKH_021360 74
Plasmodium psu|PKH_050670 59
Plasmodium psu|PKH_081750 62
Plasmodium psu|PKH_070280 51
Plasmodium psu|PKH_142670 51
Plasmodium psu|PKH_101060 40
Plasmodium psu|PKH_090360 54
Plasmodium psu|PKH_133740 28
Plasmodium psu|PKH_146760 72
Plasmodium psu|PKH_072530 96
Plasmodium psu|PKH_050990 77
Plasmodium psu|PKH_010650 87
Plasmodium psu|PKH_121920 74
Plasmodium psu|PKH_125280 69
Plasmodium psu|PKH_101410 84
Plasmodium psu|PKH_021260 53
Plasmodium psu|PKH_141880 63
Plasmodium psu|PKH_121870 65
Plasmodium psu|PKH_124120 78
Plasmodium psu|PKH_083680 74
Plasmodium psu|PKH_110110 35
Plasmodium psu|PKH_090480 77
Plasmodium psu|PKH_140810 83
Plasmodium psu|PKH_071210 86
Plasmodium psu|PKH_082790 68
Plasmodium psu|PKH_020420 59
Plasmodium psu|PKH_072310 46
Plasmodium psu|PKH_145120 59
Plasmodium psu|PKH_140370 76
Plasmodium psu|PKH_131100 56
Plasmodium psu|PKH_120860 43
Plasmodium psu|PKH_070350 35
Plasmodium psu|PKH_093350 55
Plasmodium psu|PKH_031260 60
Plasmodium psu|PKH_132410 78
Plasmodium psu|PKH_100970 74
Plasmodium psu|PKH_101820 37
Plasmodium psu|PKH_113370 50
Plasmodium psu|PKH_091570 56
Plasmodium psu|PKH_051490 35
Plasmodium psu|PKH_144960 77
Plasmodium psu|PKH_140520 45
Plasmodium psu|PKH_041150 63
Plasmodium psu|PKH_111490 57
Plasmodium psu|PKH_090260 95
Plasmodium psu|PKH_131050 65
Plasmodium psu|PKH_102830 53
Plasmodium psu|PKH_100800 45
Plasmodium psu|PKH_050610 35
Plasmodium psu|PKH_142010 44
Plasmodium psu|PKH_122990 88
Plasmodium psu|PKH_091480 50
Plasmodium psu|PKH_011090 61
Plasmodium psu|PKH_070150 35
Plasmodium psu|PKH_050080 34
Plasmodium psu|PKH_126750 59
Plasmodium psu|PKH_124960 39
Plasmodium psu|PKH_132840 40
Plasmodium psu|PKH_083430 70
Plasmodium psu|PKH_102680 77
Plasmodium psu|PKH_061890 70
Plasmodium psu|PKH_062090 71
Plasmodium psu|PKH_122180 45
Plasmodium psu|PKH_145050 58
Plasmodium psu|PKH_122380 52
Plasmodium psu|PKH_060380 36
Plasmodium psu|PKH_134420 38
Plasmodium psu|PKH_091220 46
Plasmodium psu|PKH_132380 24
Plasmodium psu|PKH_070570 72
Plasmodium psu|PKH_070680 71
Plasmodium psu|PKH_122340 63
Plasmodium psu|PKH_144020 34
Plasmodium psu|PKH_131520 58
Plasmodium psu|PKH_126070 42
Plasmodium psu|PKH_132980 57
Plasmodium psu|PKH_133620 61
Plasmodium psu|PKH_132600 68
Plasmodium psu|PKH_114670 74
Plasmodium psu|PKH_130920 87
Plasmodium psu|PKH_122850 31
Plasmodium psu|PKH_134300 69
Plasmodium psu|PKH_093330 37
Plasmodium psu|PKH_140360 62
Plasmodium psu|PKH_120320 69
Plasmodium psu|PKH_080890 59
Plasmodium psu|PKH_140150 70
Plasmodium psu|PKH_144330 34
Plasmodium psu|PKH_083020 61
Plasmodium psu|PKH_091690 74
Plasmodium psu|PKH_141020 81
Plasmodium psu|PKH_100810 54
Plasmodium psu|PKH_030610 55
Plasmodium psu|PKH_140340 78
Plasmodium psu|PKH_041380 62
Plasmodium psu|PKH_112340 34
Plasmodium psu|PKH_130680 46
Plasmodium psu|PKH_141010 70
Plasmodium psu|PKH_082930 50
Plasmodium psu|PKH_061920 55
Plasmodium psu|PKH_060610 46
Plasmodium psu|PKH_124930 87
Plasmodium psu|PKH_123230 40
Plasmodium psu|PKH_090680 50
Plasmodium psu|PKH_092660 60
Plasmodium psu|PKH_094060 78
Plasmodium psu|PKH_120340 60
Plasmodium psu|PKH_112940 84
Plasmodium psu|PKH_092790 88
Plasmodium psu|PKH_100610 32
Plasmodium psu|PKH_144380 49
Plasmodium psu|PKH_091740 53
Plasmodium psu|PKH_114710 44
Plasmodium psu|PKH_010260 75
Plasmodium psu|PKH_132490 38
Plasmodium psu|PKH_072250 67
Plasmodium psu|PKH_101450 77
Plasmodium psu|PKH_091700 78
Plasmodium psu|PKH_144420 52
Plasmodium psu|PKH_094390 55
Plasmodium psu|PKH_140670 73
Plasmodium psu|PKH_040640 95
Plasmodium psu|PKH_123850 47
Plasmodium psu|PKH_094460 60
Plasmodium psu|PKH_070430 30
Plasmodium psu|PKH_144070 88
Plasmodium psu|PKH_070670 77
Plasmodium psu|PKH_120490 50
Plasmodium psu|PKH_124700 78
Plasmodium psu|PKH_071070 80
Plasmodium psu|PKH_030170 86
Plasmodium psu|PKH_143220 80
Plasmodium psu|PKH_041710 62
Plasmodium psu|PKH_051080 33
Plasmodium psu|PKH_081920 52
Plasmodium psu|PKH_114440 80
Plasmodium psu|PKH_131910 42
Plasmodium psu|PKH_126330 37
Plasmodium psu|PKH_080210 70
Plasmodium psu|PKH_092000 60
Plasmodium psu|PKH_132690 45
Plasmodium psu|PKH_143680 37
Plasmodium psu|PKH_146150 39
Plasmodium psu|PKH_081700 41
Plasmodium psu|PKH_131750 56
Plasmodium psu|PKH_082770 59
Plasmodium psu|PKH_040130 58
Plasmodium psu|PKH_121270 63
Plasmodium psu|PKH_080630 88
Plasmodium psu|PKH_114300 92
Plasmodium psu|PKH_103040 50
Plasmodium psu|PKH_126130 60
Plasmodium psu|PKH_071160 94
Plasmodium psu|PKH_011400 49
Plasmodium psu|PKH_060840 73
Plasmodium psu|PKH_146840 72
Plasmodium psu|PKH_040670 54
Plasmodium psu|PKH_102840 88
Plasmodium psu|PKH_132880 51
Plasmodium psu|PKH_143500 48
Plasmodium psu|PKH_011560 28
Plasmodium psu|PKH_071250 40
Plasmodium psu|PKH_113010 41
Plasmodium psu|PKH_010250 51
Plasmodium psu|PKH_132460 60
Plasmodium psu|PKH_141320 49
Plasmodium psu|PKH_143600 50
Plasmodium psu|PKH_123040 49
Plasmodium psu|PKH_060170 51
Plasmodium psu|PKH_120240 80
Plasmodium psu|PKH_050250 72
Plasmodium psu|PKH_141150 71
Plasmodium psu|PKH_020450 52
Plasmodium psu|PKH_092800 95
Plasmodium psu|PKH_051420 68
Plasmodium psu|PKH_070040 97
Plasmodium psu|PKH_141050 61
Plasmodium psu|PKH_061530 48
Plasmodium psu|PKH_082060 41
Plasmodium psu|PKH_062230 73
[truncated: 837,595 more chars]
